# Supplementary material for: Gender differences in advanced activities of daily living: evidence from the longitudinal study of health and aging in Mexico 2012–2018
Source: Front Aging. 2025 Jul 28;6:1544493. doi: 10.3389/fragi.2025.1544493 (PMC12336443; doi:10.3389/fragi.2025.1544493)
Supplement: Supplementary file 2 [file Table1.xlsx]

## Sheet: AADL 2012_2018 60more with keys
Unique Household identification code (=cunicah)	Clave Unica del Hogar (=unhhid)	Person Number/ Numero de Persona	Interview date 2018	Sex (Male=1)	Locality size 2018	Years of education	Natal date	Agecalc18	Age in full years	Current marital status	Has R ever been diagnosed with hypertension/high blood pressure?	Has a doctor or medical personnel ever diagnosed R with diabetes	Has a doctor or medical personnel ever told R he/she had a stroke	Last 2 years: R exercised or did hard physical work 3+ times per week in a row	Has R ever smoked cigarettes	Does R currently drinks alcohol	R's current weight in kilos	heigh_18	BMI_18	Verbal Learning List A-Test 1: Number of correct Words	Verbal Learning List B-Test 1: Number of correct Words	Verbal Learning List A-Test 2: Number of correct Words	Verbal Learning List B-Test 2: Number of correct Words	Verbal Learning List A-Test 3: Number of correct Words	R's visual scanning score	Verbal Recall List A: Number of correct words	Identificación fecha	Identificación fecha ordinal	Total palabras lista A 3 intentos	Total palabras lista B 3 intentos	Identificación palabras A	Identificación palabras B	Palabras dos listas	Suma memoria-palabras	Cognitivo_18	Se comunica con familiares/amigos por teléfono/internet	Asiste a la iglesia o templo para rituales religiosos, actividades sociales relacionadas con la religión u otros servicios religiosos	Se ofrece como voluntario/apoya a una organización sin pago/recompensa	Cuidador	Asiste a un club deportivo/social	Asiste a un curso de capacitación (actualización o universidad abierta para la tercera edad)	Cose o participa en otras manualidades	Estado laboral actual	Participa voluntariamente en actividades sociales/religiosas	AADL_18	Age	Tamaño de la localidad 2012		Interview date 2012
0	1	20.Spouse NP=020 of Resp NP=010	2018-12-12	2.Female	1.Population = 100,000+	3	1950-02-07	68	68	7.Widowed from a civil union	No	No	No	1.Yes	0	0	55	1.49	24.7737	5	#NULL!	7	#NULL!	6	28	5	2	Leve	6	#NULL!	Sin deterioro (6-8)	#NULL!	Sin deterioro (6-8)	3	Sin deterioro (2-3)	Si	Si	No	No	No	No	No	No	No	2	62	Population = 100,000+		2012-11-01
3	3	10.Selected R NP=010	2018-12-12	1.Male	1.Population = 100,000+	3	1950-06-24	68	68	2.Married	No	Yes	No	1.Yes	1.Yes	0	74	1.7	25.6055	3	#NULL!	6	#NULL!	5	19	5	3	Sin deterioro	4.66667	#NULL!	Leve (3-5)	#NULL!	Leve (3-5)	3	Sin deterioro (2-3)	Si	Si	No	No	No	No	No	Si	No	3	62	Population = 100,000+		2012-11-21
4	4	20.Spouse NP=020 of Resp NP=010	2018-12-03	2.Female	1.Population = 100,000+	0	1951-12-12	66	67	7.Widowed from a civil union	No	No	No	1.Yes	0	0	62	1.59	24.5243	1	#NULL!	4	#NULL!	4	12	3	3	Sin deterioro	3	#NULL!	Leve (3-5)	#NULL!	Leve (3-5)	3	Sin deterioro (2-3)	Si	Si	No	No	No	No	No	No	No	2	60	Population = 100,000+		2012-11-09
9	9	10.Selected R NP=010	2018-11-27	#NULL!	#NULL!	#NULL!	1946-09-08	72	#NULL!	#NULL!	#NULL!	#NULL!	#NULL!	#NULL!	#NULL!	#NULL!	#NULL!	#NULL!	#NULL!	#NULL!	#NULL!	#NULL!	#NULL!	#NULL!	#NULL!	#NULL!	#NULL!	#NULL!	#NULL!	#NULL!	#NULL!	#NULL!	#NULL!	#NULL!	#NULL!	#NULL!	#NULL!	#NULL!	#NULL!	#NULL!	#NULL!	#NULL!	#NULL!	#NULL!	#NULL!	66	Population = 100,000+		2012-10-25
14	14	11.Subsequent spouse of Resp NP=010	2019-01-23	1.Male	1.Population = 100,000+	0	1952-03-01	66	66	3.In civil union	Yes	Yes	No	1.Yes	1.Yes	1.Yes	50	1.48	22.8269	1	#NULL!	2	#NULL!	3	#NULL!	1	3	Sin deterioro	2	#NULL!	Deterioro (0-2)	#NULL!	Deterioro (0-2)	4	Leve (4)	Si	Si	No	No	No	No	No	Si	No	3	61	Population = 100,000+		2012-11-14
15	15	10.Selected R NP=010	2018-12-21	2.Female	1.Population = 100,000+	0	1936-05-27	82	82	2.Married	No	Yes	No	1.Yes	0	0	53	1.74	17.5056	#NULL!	4	#NULL!	4	#NULL!	0	#NULL!	2	Leve	#NULL!	4	#NULL!	Leve (3-5)	Leve (3-5)	4	Leve (4)	Si	No	No	No	No	No	No	No	No	1	76	Population = 100,000+		2012-10-23
15	15	20.Spouse NP=020 of Resp NP=010	2018-12-21	1.Male	1.Population = 100,000+	1	1928-08-29	90	90	2.Married	No	No	No	1.Yes	0	0	68	1.55	28.3039	4	#NULL!	4	#NULL!	4	3	4	2	Leve	4	#NULL!	Leve (3-5)	#NULL!	Leve (3-5)	4	Leve (4)	Si	No	No	No	No	No	No	No	No	1	84	Population = 100,000+		2012-10-23
20	20	20.Spouse NP=020 of Resp NP=010	2018-11-14	#NULL!	#NULL!	#NULL!	1945-02-02	73	#NULL!	#NULL!	#NULL!	#NULL!	#NULL!	#NULL!	#NULL!	#NULL!	#NULL!	#NULL!	#NULL!	#NULL!	#NULL!	#NULL!	#NULL!	#NULL!	#NULL!	#NULL!	#NULL!	#NULL!	#NULL!	#NULL!	#NULL!	#NULL!	#NULL!	#NULL!	#NULL!	#NULL!	#NULL!	#NULL!	#NULL!	#NULL!	#NULL!	#NULL!	#NULL!	#NULL!	#NULL!	67	Population = 100,000+		2012-11-01
22	22	10.Selected R NP=010	2018-12-05	2.Female	1.Population = 100,000+	11	1940-07-10	78	78	3.In civil union	No	No	No	0	0	1.Yes	62	1.67	22.231	#NULL!	5	#NULL!	5	#NULL!	31	#NULL!	3	Sin deterioro	#NULL!	4.66667	#NULL!	Leve (3-5)	Leve (3-5)	3	Sin deterioro (2-3)	Si	Si	Si	Si	No	Si	Si	No	Si	7	72	Population = 100,000+		2012-10-27
23	23	10.Selected R NP=010	2018-11-16	1.Male	1.Population = 100,000+	0	1948-02-05	70	70	5.Separated from a civil union	No	No	No	0	1.Yes	0	70	1.57	28.3987	3	#NULL!	5	#NULL!	6	18	5	3	Sin deterioro	4.66667	#NULL!	Leve (3-5)	#NULL!	Leve (3-5)	3	Sin deterioro (2-3)	Si	Si	Si	No	No	No	No	Si	No	4	64	Population = 100,000+		2012-11-22
24	24	10.Selected R NP=010	2019-01-30	2.Female	1.Population = 100,000+	0	1944-03-30	74	74	5.Separated from a civil union	No	Yes	No	1.Yes	0	0	68	1.56	27.9421	5	#NULL!	6	#NULL!	6	9	3	3	Sin deterioro	5.66667	#NULL!	Deterioro (0-2)	#NULL!	Deterioro (0-2)	4	Leve (4)	Si	Si	No	No	No	No	Si	Si	No	4	68	Population = 100,000+		2012-11-28
24	24	20.Spouse NP=020 of Resp NP=010	2019-01-30	1.Male	1.Population = 100,000+	3	1943-08-14	75	75	5.Separated from a civil union	No	No	No	1.Yes	1.Yes	0	72	1.7	24.9135	#NULL!	5	#NULL!	5	#NULL!	15	#NULL!	2	Leve	#NULL!	5.33333	#NULL!	Deterioro (0-2)	Deterioro (0-2)	5	Deterioro (5-6)	Si	No	No	No	No	No	No	Si	No	2	69	Population = 100,000+		2012-11-29
25	25	20.Spouse NP=020 of Resp NP=010	2018-11-21	1.Male	1.Population = 100,000+	3	1933-04-22	85	85	7.Widowed from a civil union	Yes	No	No	1.Yes	1.Yes	0	70	1.67	25.0995	2	#NULL!	0	#NULL!	0	22	0	3	Sin deterioro	0.666667	#NULL!	Deterioro (0-2)	#NULL!	Deterioro (0-2)	4	Leve (4)	No	No	No	No	No	No	No	No	No	0	79	Population = 100,000+		2012-10-16
30	30	10.Selected R NP=010	2018-12-07	1.Male	1.Population = 100,000+	0	1950-10-02	68	68	1.Single	No	No	No	1.Yes	1.Yes	1.Yes	99	#NULL!	#NULL!	0	#NULL!	0	#NULL!	0	9	0	2	Leve	0	#NULL!	Deterioro (0-2)	#NULL!	Deterioro (0-2)	5	Deterioro (5-6)	No	Si	No	No	No	No	No	Si	No	2	62	Population = 100,000+		2012-11-18
31	31	20.Spouse NP=020 of Resp NP=010	2018-11-27	2.Female	1.Population = 100,000+	3	1951-05-04	67	67	2.Married	No	Yes	No	1.Yes	1.Yes	1.Yes	70	1.65	25.7117	4	#NULL!	7	#NULL!	6	23	6	3	Sin deterioro	5.66667	#NULL!	Deterioro (0-2)	#NULL!	Deterioro (0-2)	4	Leve (4)	Si	No	No	No	No	No	Si	Si	No	3	61	Population = 100,000+		2012-11-12
31	31	10.Selected R NP=010	2018-11-27	1.Male	1.Population = 100,000+	0	1945-06-10	73	73	2.Married	Yes	Yes	No	1.Yes	1.Yes	0	74	1.75	24.1633	#NULL!	3	#NULL!	4	#NULL!	10	#NULL!	3	Sin deterioro	#NULL!	3.33333	#NULL!	Leve (3-5)	Leve (3-5)	3	Sin deterioro (2-3)	No	No	No	No	No	No	No	No	No	0	67	Population = 100,000+		2012-11-25
36	36	10.Selected R NP=010	2018-11-13	1.Male	1.Population = 100,000+	11	1949-06-03	69	69	2.Married	No	Yes	No	1.Yes	0	1.Yes	51	1.63	19.1953	#NULL!	2	#NULL!	4	#NULL!	#NULL!	#NULL!	2	Leve	#NULL!	4	#NULL!	Leve (3-5)	Leve (3-5)	4	Leve (4)	No	Si	No	No	No	No	No	No	No	1	63	Population = 100,000+		2012-10-26
39	39	10.Selected R NP=010	2018-12-17	1.Male	1.Population = 100,000+	2	1946-01-06	72	72	3.In civil union	No	No	No	0	0	1.Yes	50	1.5	22.2222	2	#NULL!	5	#NULL!	4	15	7	3	Sin deterioro	3.66667	#NULL!	Leve (3-5)	#NULL!	Leve (3-5)	3	Sin deterioro (2-3)	Si	Si	No	No	No	No	No	Si	No	3	66	Population = 100,000+		2012-11-15
43	43	10.Selected R NP=010	2018-11-15	1.Male	1.Population = 100,000+	9	1939-11-02	79	79	2.Married	Yes	Yes	No	1.Yes	0	1.Yes	84	1.67	30.1194	3	#NULL!	5	#NULL!	5	#NULL!	4	3	Sin deterioro	4.33333	#NULL!	Leve (3-5)	#NULL!	Leve (3-5)	3	Sin deterioro (2-3)	Si	Si	No	No	No	No	Si	No	Si	4	72	Population = 100,000+		2012-11-15
43	43	20.Spouse NP=020 of Resp NP=010	2018-11-16	2.Female	1.Population = 100,000+	#NULL!	1938-07-13	80	80	2.Married	Yes	No	No	0	0	0	61	1.42	30.2519	#NULL!	5	#NULL!	5	#NULL!	28	#NULL!	3	Sin deterioro	#NULL!	5	#NULL!	Leve (3-5)	Leve (3-5)	3	Sin deterioro (2-3)	Si	Si	No	No	No	No	Si	No	Si	4	74	Population = 100,000+		2012-10-18
44	44	10.Selected R NP=010	2019-01-22	1.Male	1.Population = 100,000+	0	1932-02-18	86	86	7.Widowed from a civil union	Yes	No	No	1.Yes	1.Yes	0	72	1.58	28.8415	4	#NULL!	4	#NULL!	0	#NULL!	3	3	Sin deterioro	2.66667	#NULL!	Deterioro (0-2)	#NULL!	Deterioro (0-2)	4	Leve (4)	Si	Si	No	No	No	No	No	No	No	2	80	Population = 100,000+		2012-10-17
52	52	10.Selected R NP=010	2018-12-13	#NULL!	#NULL!	#NULL!	1943-02-24	75	#NULL!	#NULL!	#NULL!	#NULL!	#NULL!	#NULL!	#NULL!	#NULL!	#NULL!	#NULL!	#NULL!	#NULL!	#NULL!	#NULL!	#NULL!	#NULL!	#NULL!	#NULL!	#NULL!	#NULL!	#NULL!	#NULL!	#NULL!	#NULL!	#NULL!	#NULL!	#NULL!	#NULL!	#NULL!	#NULL!	#NULL!	#NULL!	#NULL!	#NULL!	#NULL!	#NULL!	#NULL!	69	Population = 100,000+		2012-11-12
53	53	10.Selected R NP=010	2018-11-24	2.Female	1.Population = 100,000+	1	1940-02-12	78	78	7.Widowed from a civil union	Yes	Yes	No	1.Yes	1.Yes	0	57	1.45	27.1106	#NULL!	4	#NULL!	4	#NULL!	#NULL!	#NULL!	3	Sin deterioro	#NULL!	3.66667	#NULL!	Leve (3-5)	Leve (3-5)	3	Sin deterioro (2-3)	Si	No	No	No	No	No	Si	No	No	2	72	Population = 100,000+		2012-10-19
58	58	20.Spouse NP=020 of Resp NP=010	2018-11-15	#NULL!	#NULL!	#NULL!	1949-08-20	69	#NULL!	#NULL!	#NULL!	#NULL!	#NULL!	#NULL!	#NULL!	#NULL!	#NULL!	#NULL!	#NULL!	#NULL!	#NULL!	#NULL!	#NULL!	#NULL!	#NULL!	#NULL!	#NULL!	#NULL!	#NULL!	#NULL!	#NULL!	#NULL!	#NULL!	#NULL!	#NULL!	#NULL!	#NULL!	#NULL!	#NULL!	#NULL!	#NULL!	#NULL!	#NULL!	#NULL!	#NULL!	63	Population = 15,000 - 99,999		2012-10-30
58	58	10.Selected R NP=010	2018-11-15	1.Male	1.Population = 100,000+	3	1949-07-01	69	69	7.Widowed from a civil union	No	No	No	1.Yes	1.Yes	1.Yes	48	1.55	19.9792	#NULL!	2	#NULL!	4	#NULL!	17	#NULL!	3	Sin deterioro	#NULL!	2.66667	#NULL!	Deterioro (0-2)	Deterioro (0-2)	4	Leve (4)	No	Si	No	Si	No	No	No	Si	No	3	63	Population = 100,000+		2012-10-16
59	59	10.Selected R NP=010	2018-12-12	2.Female	1.Population = 100,000+	2	1939-02-12	79	79	7.Widowed from a civil union	No	Yes	No	1.Yes	1.Yes	0	999.DK	#NULL!	#NULL!	3	#NULL!	5	#NULL!	5	6	1	3	Sin deterioro	4.33333	#NULL!	Leve (3-5)	#NULL!	Leve (3-5)	3	Sin deterioro (2-3)	Si	No	No	No	No	No	No	No	No	1	73	Population = 100,000+		2012-11-15
62	62	10.Selected R NP=010	2018-12-12	#NULL!	#NULL!	#NULL!	1947-05-21	71	#NULL!	#NULL!	#NULL!	#NULL!	#NULL!	#NULL!	#NULL!	#NULL!	#NULL!	#NULL!	#NULL!	#NULL!	#NULL!	#NULL!	#NULL!	#NULL!	#NULL!	#NULL!	#NULL!	#NULL!	#NULL!	#NULL!	#NULL!	#NULL!	#NULL!	#NULL!	#NULL!	#NULL!	#NULL!	#NULL!	#NULL!	#NULL!	#NULL!	#NULL!	#NULL!	#NULL!	#NULL!	65	Population = 100,000+		2012-11-28
65	65	20.Spouse NP=020 of Resp NP=010	2018-11-21	2.Female	1.Population = 100,000+	6	1941-03-21	77	77	3.In civil union	No	No	No	0	1.Yes	0	60	1.58	24.0346	#NULL!	5	#NULL!	5	#NULL!	25	#NULL!	2	Leve	#NULL!	5	#NULL!	Leve (3-5)	Leve (3-5)	4	Leve (4)	Si	Si	No	No	No	No	No	No	Si	3	71	Population = 100,000+		2012-10-17
67	67	10.Selected R NP=010	2018-11-16	1.Male	1.Population = 100,000+	3	1944-02-26	74	74	5.Separated from a civil union	No	No	No	1.Yes	0	1.Yes	80	1.67	28.6851	4	#NULL!	5	#NULL!	4	32	5	3	Sin deterioro	4.33333	#NULL!	Leve (3-5)	#NULL!	Leve (3-5)	3	Sin deterioro (2-3)	Si	Si	No	No	Si	No	Si	Si	No	5	67	Population = 100,000+		2012-10-29
72	72	20.Spouse NP=020 of Resp NP=010	2019-01-22	2.Female	1.Population = 100,000+	6	1952-05-05	66	66	2.Married	Yes	No	No	0	0	0	40	1.5	17.7778	6	#NULL!	5	#NULL!	6	11	4	3	Sin deterioro	5.66667	#NULL!	Deterioro (0-2)	#NULL!	Deterioro (0-2)	4	Leve (4)	Si	No	No	No	No	No	No	No	No	1	60	Population = 100,000+		2012-10-19
72	72	10.Selected R NP=010	2019-01-22	1.Male	1.Population = 100,000+	0	1945-08-25	73	73	2.Married	No	Yes	No	1.Yes	0	1.Yes	40	1.3	23.6686	#NULL!	2	#NULL!	5	#NULL!	#NULL!	#NULL!	2	Leve	#NULL!	4.33333	#NULL!	Leve (3-5)	Leve (3-5)	4	Leve (4)	Si	No	No	No	No	No	No	No	No	1	68	Population = 100,000+		2012-10-17
73	73	10.Selected R NP=010	2019-01-22	#NULL!	#NULL!	#NULL!	1948-01-30	70	#NULL!	#NULL!	#NULL!	#NULL!	#NULL!	#NULL!	#NULL!	#NULL!	#NULL!	#NULL!	#NULL!	#NULL!	#NULL!	#NULL!	#NULL!	#NULL!	#NULL!	#NULL!	#NULL!	#NULL!	#NULL!	#NULL!	#NULL!	#NULL!	#NULL!	#NULL!	#NULL!	#NULL!	#NULL!	#NULL!	#NULL!	#NULL!	#NULL!	#NULL!	#NULL!	#NULL!	#NULL!	64	Population = 100,000+		2012-11-06
77	77	10.Selected R NP=010	2018-11-27	1.Male	1.Population = 100,000+	9	1946-04-11	72	72	2.Married	No	No	No	1.Yes	0	1.Yes	60	1.6	23.4375	3	#NULL!	5	#NULL!	5	20	5	3	Sin deterioro	4.33333	#NULL!	Leve (3-5)	#NULL!	Leve (3-5)	3	Sin deterioro (2-3)	Si	Si	No	No	No	No	No	No	Si	3	66	Population = 100,000+		2012-10-19
80	80	10.Selected R NP=010	2018-12-07	1.Male	1.Population = 100,000+	9	1949-06-09	69	69	2.Married	No	No	No	0	0	1.Yes	76	1.76	24.5351	#NULL!	3	#NULL!	3	#NULL!	58	#NULL!	3	Sin deterioro	#NULL!	4	#NULL!	Leve (3-5)	Leve (3-5)	3	Sin deterioro (2-3)	Si	No	No	No	Si	No	No	No	No	2	63	Population = 100,000+		2012-10-17
81	81	10.Selected R NP=010	2018-11-21	1.Male	1.Population = 100,000+	#NULL!	1950-03-25	68	68	2.Married	No	No	No	0	1.Yes	1.Yes	65	1.5	28.8889	1	#NULL!	4	#NULL!	5	2	5	3	Sin deterioro	3.33333	#NULL!	Leve (3-5)	#NULL!	Leve (3-5)	3	Sin deterioro (2-3)	Si	Si	No	No	No	No	No	Si	Si	4	62	Population = 100,000+		2012-10-15
85	85	10.Selected R NP=010	2018-11-13	1.Male	1.Population = 100,000+	3	1945-01-26	73	73	3.In civil union	Yes	Yes	No	0	0	0	81	1.72	27.3797	2	#NULL!	5	#NULL!	6	#NULL!	4	2	Leve	4.33333	#NULL!	Leve (3-5)	#NULL!	Leve (3-5)	4	Leve (4)	Si	Si	No	Si	No	No	No	No	No	3	67	Population = 100,000+		2012-11-21
86	86	20.Spouse NP=020 of Resp NP=010	2018-11-24	1.Male	1.Population = 100,000+	0	1940-02-28	78	78	7.Widowed from a civil union	Yes	Yes	No	1.Yes	0	0	64	1.59	25.3155	#NULL!	4	#NULL!	6	#NULL!	21	#NULL!	3	Sin deterioro	#NULL!	5.66667	#NULL!	Deterioro (0-2)	Deterioro (0-2)	4	Leve (4)	Si	No	Si	No	No	No	No	No	No	2	72	Population = 100,000+		2012-10-11
90	90	20.Spouse NP=020 of Resp NP=010	2018-12-12	2.Female	1.Population = 100,000+	3	1941-11-17	77	77	7.Widowed from a civil union	No	No	No	0	0	0	49	1.3	28.9941	2	#NULL!	2	#NULL!	3	#NULL!	2	2	Leve	2.33333	#NULL!	Deterioro (0-2)	#NULL!	Deterioro (0-2)	5	Deterioro (5-6)	Si	Si	No	No	No	No	No	No	No	2	71	Population = 100,000+		2012-10-10
91	91	10.Selected R NP=010	2018-11-30	1.Male	1.Population = 100,000+	14	1937-04-06	81	81	3.In civil union	Yes	No	No	1.Yes	0	0	60	1.6	23.4375	4	#NULL!	7	#NULL!	5	20	7	3	Sin deterioro	5.33333	#NULL!	Deterioro (0-2)	#NULL!	Deterioro (0-2)	4	Leve (4)	Si	Si	No	No	No	No	No	No	No	2	75	Population = 100,000+		2012-11-12
93	93	10.Selected R NP=010	2018-12-10	2.Female	1.Population = 100,000+	3	1949-04-11	69	69	7.Widowed from a civil union	No	No	No	1.Yes	0	0	999.DK	#NULL!	#NULL!	4	#NULL!	6	#NULL!	6	19	5	3	Sin deterioro	5.33333	#NULL!	Deterioro (0-2)	#NULL!	Deterioro (0-2)	4	Leve (4)	Si	Si	No	No	No	No	No	No	No	2	63	Population = 100,000+		2012-11-13
94	94	20.Spouse NP=020 of Resp NP=010	2018-12-12	2.Female	1.Population = 100,000+	9	1948-06-27	70	70	2.Married	Yes	No	No	1.Yes	0	0	91	1.75	29.7143	#NULL!	3	#NULL!	4	#NULL!	24	#NULL!	3	Sin deterioro	#NULL!	3.66667	#NULL!	Leve (3-5)	Leve (3-5)	3	Sin deterioro (2-3)	Si	No	No	No	No	No	No	No	No	1	64	Population = 100,000+		2012-11-07
94	94	10.Selected R NP=010	2018-12-12	1.Male	1.Population = 100,000+	12	1945-05-31	73	73	2.Married	Yes	No	No	1.Yes	1.Yes	1.Yes	59	1.62	22.4813	4	#NULL!	6	#NULL!	6	52	6	3	Sin deterioro	5.33333	#NULL!	Deterioro (0-2)	#NULL!	Deterioro (0-2)	4	Leve (4)	Si	No	No	No	No	No	No	No	No	1	67	Population = 100,000+		2012-11-07
97	97	10.Selected R NP=010	2018-12-12	#NULL!	#NULL!	#NULL!	1942-09-08	76	#NULL!	#NULL!	#NULL!	#NULL!	#NULL!	#NULL!	#NULL!	#NULL!	#NULL!	#NULL!	#NULL!	#NULL!	#NULL!	#NULL!	#NULL!	#NULL!	#NULL!	#NULL!	#NULL!	#NULL!	#NULL!	#NULL!	#NULL!	#NULL!	#NULL!	#NULL!	#NULL!	#NULL!	#NULL!	#NULL!	#NULL!	#NULL!	#NULL!	#NULL!	#NULL!	#NULL!	#NULL!	70	Population = 100,000+		2012-11-22
99	99	10.Selected R NP=010	2018-12-03	2.Female	1.Population = 100,000+	0	1943-11-22	75	75	7.Widowed from a civil union	Yes	No	No	1.Yes	0	0	70	1.6	27.3437	#NULL!	#NULL!	#NULL!	#NULL!	#NULL!	#NULL!	#NULL!	3	Sin deterioro	#NULL!	#NULL!	#NULL!	#NULL!	#NULL!	#NULL!	#NULL!	No	Si	No	No	No	No	No	No	No	1	69	Population = 100,000+		2012-11-10
100	100	10.Selected R NP=010	2018-11-15	2.Female	1.Population = 100,000+	0	1929-06-19	89	89	1.Single	No	No	No	1.Yes	0	0	999.DK	#NULL!	#NULL!	#NULL!	5	#NULL!	5	#NULL!	8	#NULL!	3	Sin deterioro	#NULL!	5	#NULL!	Leve (3-5)	Leve (3-5)	3	Sin deterioro (2-3)	Si	No	No	No	No	No	No	No	No	1	83	Population = 100,000+		2012-10-25
105	105	20.Spouse NP=020 of Resp NP=010	2018-12-01	2.Female	1.Population = 100,000+	0	1946-06-23	72	72	2.Married	Yes	No	No	1.Yes	0	0	67	1.58	26.8386	#NULL!	3	#NULL!	4	#NULL!	0	#NULL!	2	Leve	#NULL!	3.33333	#NULL!	Leve (3-5)	Leve (3-5)	4	Leve (4)	Si	Si	No	No	No	No	No	No	No	2	66	Population = 100,000+		2012-10-31
108	108	10.Selected R NP=010	2018-11-15	1.Male	1.Population = 100,000+	0	1936-07-07	82	82	5.Separated from a civil union	Yes	Yes	No	1.Yes	0	0	999.DK	#NULL!	#NULL!	#NULL!	5	#NULL!	4	#NULL!	#NULL!	#NULL!	3	Sin deterioro	#NULL!	4.66667	#NULL!	Leve (3-5)	Leve (3-5)	3	Sin deterioro (2-3)	Si	No	No	No	No	No	No	No	No	1	76	Population = 100,000+		2012-10-25
110	110	10.Selected R NP=010	2018-11-16	#NULL!	#NULL!	#NULL!	1942-05-17	76	#NULL!	#NULL!	#NULL!	#NULL!	#NULL!	#NULL!	#NULL!	#NULL!	#NULL!	#NULL!	#NULL!	#NULL!	#NULL!	#NULL!	#NULL!	#NULL!	#NULL!	#NULL!	#NULL!	#NULL!	#NULL!	#NULL!	#NULL!	#NULL!	#NULL!	#NULL!	#NULL!	#NULL!	#NULL!	#NULL!	#NULL!	#NULL!	#NULL!	#NULL!	#NULL!	#NULL!	#NULL!	70	Population = 100,000+		2012-10-25
111	111	10.Selected R NP=010	2018-12-10	1.Male	1.Population = 100,000+	0	1939-12-06	79	79	2.Married	No	No	No	1.Yes	1.Yes	0	77	1.56	31.6404	#NULL!	3	#NULL!	5	#NULL!	1	#NULL!	3	Sin deterioro	#NULL!	4.33333	#NULL!	Leve (3-5)	Leve (3-5)	3	Sin deterioro (2-3)	No	No	No	No	No	No	No	No	No	0	71	Population = 100,000+		2012-11-01
112	112	10.Selected R NP=010	2018-11-21	2.Female	1.Population = 100,000+	0	1940-11-05	78	78	7.Widowed from a civil union	No	No	No	1.Yes	1.Yes	1.Yes	68	1.6	26.5625	5	#NULL!	5	#NULL!	6	13	4	3	Sin deterioro	5.33333	#NULL!	Deterioro (0-2)	#NULL!	Deterioro (0-2)	4	Leve (4)	Si	No	No	Si	No	No	No	No	No	2	71	Population = 100,000+		2012-10-23
113	113	10.Selected R NP=010	2018-11-22	2.Female	1.Population = 100,000+	3	1946-04-18	72	72	7.Widowed from a civil union	No	No	No	0	0	0	62	1.5	27.5556	#NULL!	6	#NULL!	5	#NULL!	14	#NULL!	3	Sin deterioro	#NULL!	5.33333	#NULL!	Deterioro (0-2)	Deterioro (0-2)	4	Leve (4)	Si	Si	No	No	No	No	Si	Si	Si	5	66	Population = 100,000+		2012-10-29
115	115	20.Spouse NP=020 of Resp NP=010	2018-11-21	1.Male	1.Population = 100,000+	1	1949-02-02	69	69	2.Married	Yes	Yes	No	0	1.Yes	0	85	1.65	31.2213	4	#NULL!	5	#NULL!	5	35	0	2	Leve	4.66667	#NULL!	Leve (3-5)	#NULL!	Leve (3-5)	4	Leve (4)	Si	Si	No	No	No	No	No	No	No	2	63	Population = 100,000+		2012-11-04
118	118	20.Spouse NP=020 of Resp NP=010	2018-11-26	2.Female	1.Population = 100,000+	3	1940-09-30	78	78	2.Married	No	No	No	1.Yes	1.Yes	1.Yes	63	1.59	24.9199	6	#NULL!	6	#NULL!	7	38	7	3	Sin deterioro	6.33333	#NULL!	Sin deterioro (6-8)	#NULL!	Sin deterioro (6-8)	2	Sin deterioro (2-3)	Si	Si	No	No	No	No	Si	No	No	3	72	Population = 100,000+		2012-11-01
118	118	10.Selected R NP=010	2018-11-26	1.Male	1.Population = 100,000+	0	1939-10-17	79	79	2.Married	No	No	No	1.Yes	1.Yes	0	79	1.61	30.4772	#NULL!	3	#NULL!	4	#NULL!	16	#NULL!	3	Sin deterioro	#NULL!	4	#NULL!	Leve (3-5)	Leve (3-5)	3	Sin deterioro (2-3)	Si	Si	No	No	No	No	Si	No	No	3	73	Population = 100,000+		2012-10-19
125	125	20.Spouse NP=020 of Resp NP=010	2018-11-21	1.Male	1.Population = 100,000+	9	1938-11-23	79	80	2.Married	No	No	No	1.Yes	0	1.Yes	64	1.65	23.5078	3	#NULL!	5	#NULL!	4	11	3	3	Sin deterioro	4	#NULL!	Leve (3-5)	#NULL!	Leve (3-5)	3	Sin deterioro (2-3)	Si	Si	No	No	No	Si	No	Si	No	4	73	Population = 100,000+		2012-11-05
126	126	10.Selected R NP=010	2018-11-22	2.Female	1.Population = 100,000+	3	1944-06-20	74	74	7.Widowed from a civil union	Yes	No	No	1.Yes	0	0	44	1.43	21.5169	#NULL!	5	#NULL!	7	#NULL!	30	#NULL!	3	Sin deterioro	#NULL!	6.33333	#NULL!	Sin deterioro (6-8)	Sin deterioro (6-8)	2	Sin deterioro (2-3)	Si	Si	Si	No	No	No	Si	No	No	4	68	Population = 100,000+		2012-11-05
127	127	20.Spouse NP=020 of Resp NP=010	2018-11-22	#NULL!	#NULL!	#NULL!	1937-03-22	81	#NULL!	#NULL!	#NULL!	#NULL!	#NULL!	#NULL!	#NULL!	#NULL!	#NULL!	#NULL!	#NULL!	#NULL!	#NULL!	#NULL!	#NULL!	#NULL!	#NULL!	#NULL!	#NULL!	#NULL!	#NULL!	#NULL!	#NULL!	#NULL!	#NULL!	#NULL!	#NULL!	#NULL!	#NULL!	#NULL!	#NULL!	#NULL!	#NULL!	#NULL!	#NULL!	#NULL!	#NULL!	75	Population = 100,000+		2012-10-18
129	129	10.Selected R NP=010	2018-12-14	2.Female	1.Population = 100,000+	11	1947-02-23	71	71	5.Separated from a civil union	No	No	No	0	0	1.Yes	67	1.48	30.588	5	#NULL!	5	#NULL!	6	42	5	3	Sin deterioro	5.33333	#NULL!	Deterioro (0-2)	#NULL!	Deterioro (0-2)	4	Leve (4)	Si	Si	Si	No	Si	Si	No	No	Si	6	65	Population = 100,000+		2012-10-10
136	136	10.Selected R NP=010	2018-11-12	2.Female	1.Population = 100,000+	3	1944-12-08	73	73	5.Separated from a civil union	No	Yes	No	1.Yes	0	0	55	1.5	24.4444	#NULL!	5	#NULL!	3	#NULL!	27	#NULL!	3	Sin deterioro	#NULL!	4.66667	#NULL!	Leve (3-5)	Leve (3-5)	3	Sin deterioro (2-3)	Si	Si	No	No	No	No	No	No	No	2	67	Population = 100,000+		2012-11-12
138	138	20.Spouse NP=020 of Resp NP=010	2018-11-29	2.Female	1.Population = 100,000+	6	1948-03-16	70	70	7.Widowed from a civil union	No	No	No	0	0	0	53	1.51	23.2446	#NULL!	5	#NULL!	5	#NULL!	46	#NULL!	3	Sin deterioro	#NULL!	5	#NULL!	Leve (3-5)	Leve (3-5)	3	Sin deterioro (2-3)	Si	Si	No	No	No	No	Si	No	No	3	64	Population = 100,000+		2012-10-29
142	142	10.Selected R NP=010	2018-11-12	1.Male	1.Population = 100,000+	0	1943-02-13	75	75	7.Widowed from a civil union	Yes	No	No	0	0	0	64	1.75	20.898	4	#NULL!	5	#NULL!	5	48	6	3	Sin deterioro	4.66667	#NULL!	Leve (3-5)	#NULL!	Leve (3-5)	3	Sin deterioro (2-3)	No	Si	No	No	No	No	No	No	Si	2	69	Population = 100,000+		2012-11-27
147	147	20.Spouse NP=020 of Resp NP=010	2018-12-07	2.Female	1.Population = 100,000+	9	1939-08-08	79	79	7.Widowed from a civil union	Yes	No	No	1.Yes	1.Yes	0	53	1.62	20.1951	3	#NULL!	5	#NULL!	6	21	4	3	Sin deterioro	4.66667	#NULL!	Leve (3-5)	#NULL!	Leve (3-5)	3	Sin deterioro (2-3)	Si	Si	No	No	No	No	No	No	No	2	72	Population = 100,000+		2012-10-26
149	149	10.Selected R NP=010	2018-11-23	1.Male	1.Population = 100,000+	10	1941-08-03	77	77	2.Married	No	Yes	No	0	1.Yes	0	65	1.58	26.0375	#NULL!	5	#NULL!	5	#NULL!	37	#NULL!	3	Sin deterioro	#NULL!	5.33333	#NULL!	Deterioro (0-2)	Deterioro (0-2)	4	Leve (4)	Si	Si	No	No	No	No	No	No	No	2	71	Population = 100,000+		2012-10-26
151	151	10.Selected R NP=010	2018-11-24	#NULL!	#NULL!	#NULL!	1940-12-10	77	#NULL!	#NULL!	#NULL!	#NULL!	#NULL!	#NULL!	#NULL!	#NULL!	#NULL!	#NULL!	#NULL!	#NULL!	#NULL!	#NULL!	#NULL!	#NULL!	#NULL!	#NULL!	#NULL!	#NULL!	#NULL!	#NULL!	#NULL!	#NULL!	#NULL!	#NULL!	#NULL!	#NULL!	#NULL!	#NULL!	#NULL!	#NULL!	#NULL!	#NULL!	#NULL!	#NULL!	#NULL!	71	Population = 100,000+		2012-11-20
151	151	20.Spouse NP=020 of Resp NP=010	2018-11-24	#NULL!	#NULL!	#NULL!	1941-07-10	77	#NULL!	#NULL!	#NULL!	#NULL!	#NULL!	#NULL!	#NULL!	#NULL!	#NULL!	#NULL!	#NULL!	#NULL!	#NULL!	#NULL!	#NULL!	#NULL!	#NULL!	#NULL!	#NULL!	#NULL!	#NULL!	#NULL!	#NULL!	#NULL!	#NULL!	#NULL!	#NULL!	#NULL!	#NULL!	#NULL!	#NULL!	#NULL!	#NULL!	#NULL!	#NULL!	#NULL!	#NULL!	71	Population = 100,000+		2012-11-22
152	152	20.Spouse NP=020 of Resp NP=010	2018-12-02	2.Female	1.Population = 100,000+	1	1945-03-16	73	73	7.Widowed from a civil union	No	No	No	1.Yes	0	0	45	1.53	19.2234	#NULL!	4	#NULL!	5	#NULL!	35	#NULL!	3	Sin deterioro	#NULL!	5.33333	#NULL!	Deterioro (0-2)	Deterioro (0-2)	4	Leve (4)	Si	Si	No	No	No	No	Si	No	No	3	67	Population = 100,000+		2012-11-07
158	158	10.Selected R NP=010	2018-11-25	1.Male	1.Population = 100,000+	6	1950-07-20	68	68	2.Married	No	Yes	No	0	0	0	52	1.5	23.1111	6	#NULL!	6	#NULL!	5	#NULL!	5	3	Sin deterioro	5.66667	#NULL!	Deterioro (0-2)	#NULL!	Deterioro (0-2)	4	Leve (4)	Si	Si	No	No	No	No	No	Si	No	3	62	Population = 100,000+		2012-11-01
163	163	10.Selected R NP=010	2018-11-26	2.Female	1.Population = 100,000+	3	1928-11-03	90	90	7.Widowed from a civil union	Yes	No	No	0	0	1.Yes	58	1.58	23.2335	2	#NULL!	5	#NULL!	5	#NULL!	0	3	Sin deterioro	4	#NULL!	Leve (3-5)	#NULL!	Leve (3-5)	3	Sin deterioro (2-3)	Si	Si	No	Si	No	No	No	No	No	3	83	Population = 100,000+		2012-11-01
166	166	10.Selected R NP=010	2018-12-04	2.Female	1.Population = 100,000+	6	1950-04-02	68	68	3.In civil union	No	Yes	No	1.Yes	0	1.Yes	54	1.69	18.9069	4	#NULL!	6	#NULL!	5	10	4	2	Leve	5	#NULL!	Leve (3-5)	#NULL!	Leve (3-5)	4	Leve (4)	Si	Si	No	No	No	No	Si	No	No	3	62	Population = 100,000+		2012-10-24
169	169	10.Selected R NP=010	2018-12-04	2.Female	1.Population = 100,000+	0	1934-02-21	84	84	7.Widowed from a civil union	Yes	No	No	1.Yes	0	0	50	1.55	20.8117	#NULL!	4	#NULL!	5	#NULL!	15	#NULL!	1	Deterioro (0-1)	#NULL!	5	#NULL!	Leve (3-5)	Leve (3-5)	5	Deterioro (5-6)	Si	Si	No	No	Si	Si	Si	No	No	5	78	Population = 100,000+		2012-10-30
169	169	20.Spouse NP=020 of Resp NP=010	2018-10-04	#NULL!	#NULL!	#NULL!	1931-10-21	86	#NULL!	#NULL!	#NULL!	#NULL!	#NULL!	#NULL!	#NULL!	#NULL!	#NULL!	#NULL!	#NULL!	#NULL!	#NULL!	#NULL!	#NULL!	#NULL!	#NULL!	#NULL!	#NULL!	#NULL!	#NULL!	#NULL!	#NULL!	#NULL!	#NULL!	#NULL!	#NULL!	#NULL!	#NULL!	#NULL!	#NULL!	#NULL!	#NULL!	#NULL!	#NULL!	#NULL!	#NULL!	81	Population = 100,000+		2012-10-30
170	170	10.Selected R NP=010	2018-11-27	2.Female	1.Population = 100,000+	12	1943-06-24	75	75	1.Single	Yes	No	No	1.Yes	0	0	80	1.64	29.7442	#NULL!	6	#NULL!	6	#NULL!	37	#NULL!	3	Sin deterioro	#NULL!	6	#NULL!	Sin deterioro (6-8)	Sin deterioro (6-8)	2	Sin deterioro (2-3)	Si	Si	No	No	No	No	Si	No	Si	4	69	Population = 100,000+		2012-10-22
176	176	10.Selected R NP=010	2018-11-23	2.Female	1.Population = 100,000+	7	1949-07-23	69	69	1.Single	Yes	Yes	No	1.Yes	1.Yes	1.Yes	74	1.55	30.8012	7	#NULL!	6	#NULL!	6	51	5	3	Sin deterioro	6.33333	#NULL!	Sin deterioro (6-8)	#NULL!	Sin deterioro (6-8)	2	Sin deterioro (2-3)	No	Si	No	Si	No	Si	Si	No	Si	5	63	Population = 100,000+		2012-11-22
178	178	20.Spouse NP=020 of Resp NP=010	2018-12-12	#NULL!	#NULL!	#NULL!	1937-03-21	81	#NULL!	#NULL!	#NULL!	#NULL!	#NULL!	#NULL!	#NULL!	#NULL!	#NULL!	#NULL!	#NULL!	#NULL!	#NULL!	#NULL!	#NULL!	#NULL!	#NULL!	#NULL!	#NULL!	#NULL!	#NULL!	#NULL!	#NULL!	#NULL!	#NULL!	#NULL!	#NULL!	#NULL!	#NULL!	#NULL!	#NULL!	#NULL!	#NULL!	#NULL!	#NULL!	#NULL!	#NULL!	75	Population = 100,000+		2012-10-17
179	179	10.Selected R NP=010	2018-12-17	2.Female	1.Population = 100,000+	1	1947-03-03	71	71	5.Separated from a civil union	Yes	Yes	No	1.Yes	0	0	47	1.52	20.3428	1	#NULL!	4	#NULL!	4	19	0	2	Leve	3	#NULL!	Leve (3-5)	#NULL!	Leve (3-5)	4	Leve (4)	Si	Si	No	Si	No	No	No	No	No	3	65	Population = 100,000+		2012-11-19
180	180	10.Selected R NP=010	2018-12-03	1.Male	1.Population = 100,000+	10	1948-06-14	70	70	2.Married	No	Yes	No	0	1.Yes	1.Yes	67	1.59	26.5021	4	#NULL!	6	#NULL!	8	39	8	3	Sin deterioro	6	#NULL!	Sin deterioro (6-8)	#NULL!	Sin deterioro (6-8)	2	Sin deterioro (2-3)	Si	No	Si	No	No	Si	No	No	No	3	64	Population = 100,000+		2012-10-14
188	188	10.Selected R NP=010	2018-12-02	#NULL!	#NULL!	#NULL!	1933-08-26	85	#NULL!	#NULL!	#NULL!	#NULL!	#NULL!	#NULL!	#NULL!	#NULL!	#NULL!	#NULL!	#NULL!	#NULL!	#NULL!	#NULL!	#NULL!	#NULL!	#NULL!	#NULL!	#NULL!	#NULL!	#NULL!	#NULL!	#NULL!	#NULL!	#NULL!	#NULL!	#NULL!	#NULL!	#NULL!	#NULL!	#NULL!	#NULL!	#NULL!	#NULL!	#NULL!	#NULL!	#NULL!	79	Population = 100,000+		2012-10-29
189	189	10.Selected R NP=010	2018-11-28	1.Male	1.Population = 100,000+	9	1942-01-01	76	76	7.Widowed from a civil union	No	No	No	0	1.Yes	1.Yes	85	1.65	31.2213	4	#NULL!	4	#NULL!	5	21	3	3	Sin deterioro	4.33333	#NULL!	Leve (3-5)	#NULL!	Leve (3-5)	3	Sin deterioro (2-3)	Si	No	No	Si	No	No	No	Si	No	3	70	Population = 100,000+		2012-10-27
192	192	10.Selected R NP=010	2018-12-03	1.Male	1.Population = 100,000+	11	1947-02-17	71	71	7.Widowed from a civil union	No	No	No	0	0	0	72	1.75	23.5102	5	#NULL!	7	#NULL!	7	42	6	3	Sin deterioro	6.33333	#NULL!	Sin deterioro (6-8)	#NULL!	Sin deterioro (6-8)	2	Sin deterioro (2-3)	Si	Si	No	Si	No	No	No	No	No	3	65	Population = 100,000+		2012-10-22
202	202	10.Selected R NP=010	2018-11-14	1.Male	1.Population = 100,000+	16	1925-04-01	93	93	2.Married	No	No	No	1.Yes	1.Yes	1.Yes	65	1.71	22.2291	#NULL!	1	#NULL!	5	#NULL!	16	#NULL!	2	Leve	#NULL!	3.33333	#NULL!	Leve (3-5)	Leve (3-5)	4	Leve (4)	Si	No	No	No	No	No	No	No	No	1	87	Population = 100,000+		2012-10-19
203	203	20.Spouse NP=020 of Resp NP=010	2018-11-22	2.Female	1.Population = 100,000+	6	1935-06-06	83	83	7.Widowed from a civil union	Yes	No	No	1.Yes	1.Yes	0	49	1.5	21.7778	#NULL!	0	#NULL!	1	#NULL!	2	#NULL!	0	Deterioro (0-1)	#NULL!	0.666667	#NULL!	Deterioro (0-2)	Deterioro (0-2)	6	Deterioro (5-6)	Si	Si	No	No	No	No	No	No	No	2	77	Population = 100,000+		2012-11-13
205	205	10.Selected R NP=010	2018-11-13	#NULL!	#NULL!	#NULL!	1950-01-03	68	#NULL!	#NULL!	#NULL!	#NULL!	#NULL!	#NULL!	#NULL!	#NULL!	#NULL!	#NULL!	#NULL!	#NULL!	#NULL!	#NULL!	#NULL!	#NULL!	#NULL!	#NULL!	#NULL!	#NULL!	#NULL!	#NULL!	#NULL!	#NULL!	#NULL!	#NULL!	#NULL!	#NULL!	#NULL!	#NULL!	#NULL!	#NULL!	#NULL!	#NULL!	#NULL!	#NULL!	#NULL!	62	Population = 100,000+		2012-11-14
211	211	10.Selected R NP=010	2018-11-20	2.Female	1.Population = 100,000+	4	1947-04-18	71	71	2.Married	No	Yes	No	1.Yes	0	1.Yes	64	1.5	28.4444	4	#NULL!	5	#NULL!	8	21	6	3	Sin deterioro	5.66667	#NULL!	Deterioro (0-2)	#NULL!	Deterioro (0-2)	4	Leve (4)	Si	Si	No	No	No	No	No	No	No	2	65	Population = 100,000+		2012-11-12
211	211	20.Spouse NP=020 of Resp NP=010	2018-11-20	1.Male	1.Population = 100,000+	6	1946-05-25	72	72	2.Married	No	No	No	1.Yes	1.Yes	0	98	1.78	30.9304	#NULL!	3	#NULL!	5	#NULL!	24	#NULL!	3	Sin deterioro	#NULL!	4.66667	#NULL!	Leve (3-5)	Leve (3-5)	3	Sin deterioro (2-3)	Si	Si	No	No	No	No	No	No	No	2	66	Population = 100,000+		2012-11-12
213	213	20.Spouse NP=020 of Resp NP=010	2018-11-13	2.Female	1.Population = 100,000+	8	1946-09-20	72	72	2.Married	No	No	No	0	0	0	55	1.65	20.202	#NULL!	6	#NULL!	6	#NULL!	30	#NULL!	3	Sin deterioro	#NULL!	6	#NULL!	Sin deterioro (6-8)	Sin deterioro (6-8)	2	Sin deterioro (2-3)	Si	Si	No	Si	No	No	Si	Si	Si	6	66	Population = 100,000+		2012-10-30
213	213	10.Selected R NP=010	2018-11-13	1.Male	1.Population = 100,000+	9	1935-08-29	83	83	2.Married	Yes	Yes	No	1.Yes	1.Yes	0	70	1.57	28.3987	5	#NULL!	6	#NULL!	6	29	5	3	Sin deterioro	5.66667	#NULL!	Deterioro (0-2)	#NULL!	Deterioro (0-2)	4	Leve (4)	Si	Si	Si	No	No	Si	No	No	Si	5	77	Population = 100,000+		2012-10-30
218	218	20.Spouse NP=020 of Resp NP=010	2018-11-13	2.Female	1.Population = 100,000+	2	1937-02-18	81	81	7.Widowed from a civil union	Yes	No	No	1.Yes	0	0	62	1.6	24.2187	#NULL!	5	#NULL!	8	#NULL!	51	#NULL!	3	Sin deterioro	#NULL!	6.33333	#NULL!	Sin deterioro (6-8)	Sin deterioro (6-8)	2	Sin deterioro (2-3)	Si	Si	No	No	No	No	No	No	No	2	75	Population = 100,000+		2012-11-15
220	220	20.Spouse NP=020 of Resp NP=010	2018-11-28	2.Female	1.Population = 100,000+	17	1952-03-08	66	66	2.Married	Yes	No	No	1.Yes	0	0	98	1.64	36.4366	5	#NULL!	7	#NULL!	8	52	8	3	Sin deterioro	6.66667	#NULL!	Sin deterioro (6-8)	#NULL!	Sin deterioro (6-8)	2	Sin deterioro (2-3)	Si	Si	Si	Si	No	Si	No	No	Si	6	60	Population = 100,000+		2012-10-17
221	221	20.Spouse NP=020 of Resp NP=010	2018-11-20	1.Male	1.Population = 100,000+	1	1947-03-07	71	71	7.Widowed from a civil union	Yes	Yes	No	1.Yes	1.Yes	0	59	1.59	23.3377	#NULL!	3	#NULL!	5	#NULL!	17	#NULL!	0	Deterioro (0-1)	#NULL!	4.33333	#NULL!	Leve (3-5)	Leve (3-5)	5	Deterioro (5-6)	No	No	No	No	No	No	No	No	No	0	65	Population = 100,000+		2012-10-17
226	226	10.Selected R NP=010	2018-11-15	1.Male	1.Population = 100,000+	12	1944-03-04	74	74	2.Married	No	No	Yes	1.Yes	1.Yes	0	58	1.64	21.5645	#NULL!	4	#NULL!	4	#NULL!	22	#NULL!	3	Sin deterioro	#NULL!	4.33333	#NULL!	Leve (3-5)	Leve (3-5)	3	Sin deterioro (2-3)	Si	Si	No	Si	No	No	No	No	No	3	68	Population = 100,000+		2012-10-22
228	228	10.Selected R NP=010	2018-11-15	1.Male	1.Population = 100,000+	15	1939-11-16	78	78	2.Married	No	No	No	1.Yes	1.Yes	1.Yes	82	1.7	28.3737	3	#NULL!	5	#NULL!	5	55	6	3	Sin deterioro	4.33333	#NULL!	Leve (3-5)	#NULL!	Leve (3-5)	3	Sin deterioro (2-3)	Si	No	No	No	No	No	No	Si	No	2	73	Population = 100,000+		2012-11-15
230	230	20.Spouse NP=020 of Resp NP=010	2018-11-21	2.Female	1.Population = 100,000+	9	1952-02-25	66	66	2.Married	No	No	No	1.Yes	0	0	47	1.6	18.3594	5	#NULL!	7	#NULL!	7	56	6	3	Sin deterioro	6.33333	#NULL!	Sin deterioro (6-8)	#NULL!	Sin deterioro (6-8)	2	Sin deterioro (2-3)	Si	Si	No	No	Si	No	Si	No	No	4	60	Population = 100,000+		2012-11-14
230	230	10.Selected R NP=010	2018-11-21	1.Male	1.Population = 100,000+	9	1947-09-29	71	71	2.Married	No	No	No	1.Yes	1.Yes	1.Yes	67	1.53	28.6215	#NULL!	3	#NULL!	5	#NULL!	44	#NULL!	3	Sin deterioro	#NULL!	4.33333	#NULL!	Leve (3-5)	Leve (3-5)	3	Sin deterioro (2-3)	Si	No	No	No	Si	No	No	No	No	2	65	Population = 100,000+		2012-11-14
231	231	10.Selected R NP=010	2018-11-21	2.Female	1.Population = 100,000+	17	1938-12-04	79	79	2.Married	Yes	No	No	1.Yes	0	0	55	1.64	20.4491	#NULL!	4	#NULL!	5	#NULL!	21	#NULL!	3	Sin deterioro	#NULL!	5.33333	#NULL!	Deterioro (0-2)	Deterioro (0-2)	4	Leve (4)	Si	Si	No	No	No	No	No	No	Si	3	73	Population = 100,000+		2012-10-17
231	231	20.Spouse NP=020 of Resp NP=010	2018-11-21	1.Male	1.Population = 100,000+	17	1942-11-30	75	75	2.Married	No	No	No	1.Yes	1.Yes	0	95	1.49	42.7909	3	#NULL!	4	#NULL!	6	21	1	1	Deterioro (0-1)	4.33333	#NULL!	Leve (3-5)	#NULL!	Leve (3-5)	5	Deterioro (5-6)	No	Si	Si	No	Si	No	No	Si	No	4	69	Population = 100,000+		2012-10-17
235	235	10.Selected R NP=010	2018-11-14	2.Female	1.Population = 100,000+	12	1931-10-12	87	87	1.Single	Yes	Yes	No	1.Yes	1.Yes	1.Yes	52	1.5	23.1111	4	#NULL!	3	#NULL!	5	32	4	3	Sin deterioro	4	#NULL!	Leve (3-5)	#NULL!	Leve (3-5)	3	Sin deterioro (2-3)	Si	Si	No	No	No	No	Si	No	No	3	81	Population = 100,000+		2012-11-04
236	236	10.Selected R NP=010	2018-11-15	1.Male	1.Population = 100,000+	9	1950-01-31	68	68	2.Married	No	No	No	0	1.Yes	1.Yes	74	1.74	24.4418	#NULL!	3	#NULL!	4	#NULL!	59	#NULL!	3	Sin deterioro	#NULL!	5	#NULL!	Leve (3-5)	Leve (3-5)	3	Sin deterioro (2-3)	Si	Si	No	No	No	No	No	Si	No	3	62	Population = 100,000+		2012-11-05
243	243	20.Spouse NP=020 of Resp NP=010	2018-11-19	2.Female	1.Population = 100,000+	8	1949-11-18	69	69	2.Married	Yes	Yes	No	1.Yes	0	1.Yes	82	1.62	31.2452	#NULL!	5	#NULL!	6	#NULL!	26	#NULL!	3	Sin deterioro	#NULL!	6.33333	#NULL!	Sin deterioro (6-8)	Sin deterioro (6-8)	2	Sin deterioro (2-3)	Si	Si	No	Si	No	No	No	No	No	3	62	Population = 100,000+		2012-11-14
243	243	10.Selected R NP=010	2018-11-21	1.Male	1.Population = 100,000+	9	1947-06-19	71	71	2.Married	Yes	Yes	No	1.Yes	0	1.Yes	76	1.62	28.959	3	#NULL!	5	#NULL!	5	42	5	3	Sin deterioro	4.33333	#NULL!	Leve (3-5)	#NULL!	Leve (3-5)	3	Sin deterioro (2-3)	Si	No	No	No	No	No	No	No	No	1	65	Population = 100,000+		2012-11-14
248	248	10.Selected R NP=010	2018-11-19	2.Female	1.Population = 100,000+	6	1930-12-22	87	87	7.Widowed from a civil union	No	No	No	1.Yes	1.Yes	0	52	1.4	26.5306	4	#NULL!	7	#NULL!	8	24	7	3	Sin deterioro	6.33333	#NULL!	Sin deterioro (6-8)	#NULL!	Sin deterioro (6-8)	2	Sin deterioro (2-3)	Si	No	No	No	No	No	Si	No	No	2	81	Population = 100,000+		2012-11-13
249	249	10.Selected R NP=010	2018-11-17	2.Female	1.Population = 100,000+	6	1936-04-01	82	82	2.Married	Yes	Yes	No	1.Yes	1.Yes	0	52	1.6	20.3125	3	#NULL!	4	#NULL!	6	20	4	3	Sin deterioro	4.33333	#NULL!	Leve (3-5)	#NULL!	Leve (3-5)	3	Sin deterioro (2-3)	Si	No	No	Si	No	No	No	No	No	2	76	Population = 100,000+		2012-11-06
249	249	20.Spouse NP=020 of Resp NP=010	2018-11-17	1.Male	1.Population = 100,000+	9	1934-10-31	84	84	2.Married	Yes	Yes	No	0	1.Yes	1.Yes	64	1.6	25	#NULL!	4	#NULL!	3	#NULL!	22	#NULL!	3	Sin deterioro	#NULL!	4	#NULL!	Leve (3-5)	Leve (3-5)	3	Sin deterioro (2-3)	Si	Si	No	Si	No	No	No	No	No	3	78	Population = 100,000+		2012-11-06
252	252	20.Spouse NP=020 of Resp NP=010	2018-11-14	2.Female	1.Population = 100,000+	6	1949-01-15	69	69	2.Married	Yes	Yes	No	1.Yes	0	0	81	1.5	36	6	#NULL!	7	#NULL!	7	40	7	3	Sin deterioro	6.66667	#NULL!	Sin deterioro (6-8)	#NULL!	Sin deterioro (6-8)	2	Sin deterioro (2-3)	Si	Si	No	Si	No	No	Si	No	No	4	63	Population = 100,000+		2012-11-02
254	254	20.Spouse NP=020 of Resp NP=010	2018-11-12	2.Female	1.Population = 100,000+	0	1940-08-26	78	78	2.Married	No	No	No	1.Yes	1.Yes	0	60	1.54	25.2994	#NULL!	4	#NULL!	5	#NULL!	10	#NULL!	3	Sin deterioro	#NULL!	5.33333	#NULL!	Deterioro (0-2)	Deterioro (0-2)	4	Leve (4)	No	Si	No	Si	No	No	Si	No	No	3	72	Population = 100,000+		2012-10-22
254	254	10.Selected R NP=010	2018-11-12	1.Male	1.Population = 100,000+	0	1940-03-09	78	78	2.Married	No	No	No	1.Yes	1.Yes	0	#NULL!	1.67	#NULL!	3	#NULL!	3	#NULL!	2	15	0	0	Deterioro (0-1)	2.66667	#NULL!	Deterioro (0-2)	#NULL!	Deterioro (0-2)	6	Deterioro (5-6)	No	Si	No	No	No	No	No	No	No	1	72	Population = 100,000+		2012-10-22
258	258	20.Spouse NP=020 of Resp NP=010	2018-11-19	2.Female	1.Population = 100,000+	3	1944-12-28	73	75	2.Married	No	No	No	0	0	0	47	1.3	27.8107	3	#NULL!	5	#NULL!	5	#NULL!	1	3	Sin deterioro	4.33333	#NULL!	Leve (3-5)	#NULL!	Leve (3-5)	3	Sin deterioro (2-3)	Si	Si	No	No	No	No	Si	No	No	3	67	Population = 100,000+		2012-11-23
258	258	10.Selected R NP=010	2018-11-19	1.Male	1.Population = 100,000+	0	1940-05-10	78	78	2.Married	Yes	No	No	1.Yes	1.Yes	0	70	1.6	27.3437	#NULL!	#NULL!	#NULL!	#NULL!	#NULL!	13	#NULL!	0	Deterioro (0-1)	#NULL!	#NULL!	#NULL!	#NULL!	#NULL!	#NULL!	#NULL!	No	Si	No	No	No	No	Si	Si	No	3	72	Population = 100,000+		2012-11-21
264	264	20.Spouse NP=020 of Resp NP=010	2018-11-27	2.Female	1.Population = 100,000+	5	1947-03-17	71	71	7.Widowed from a civil union	Yes	Yes	No	1.Yes	0	1.Yes	999.DK	#NULL!	#NULL!	#NULL!	4	#NULL!	4	#NULL!	9	#NULL!	3	Sin deterioro	#NULL!	4.66667	#NULL!	Leve (3-5)	Leve (3-5)	3	Sin deterioro (2-3)	Si	Si	No	No	No	No	Si	No	No	3	65	Population = 100,000+		2012-10-17
264	264	10.Selected R NP=010	2018-11-17	#NULL!	#NULL!	#NULL!	1934-10-15	84	#NULL!	#NULL!	#NULL!	#NULL!	#NULL!	#NULL!	#NULL!	#NULL!	#NULL!	#NULL!	#NULL!	#NULL!	#NULL!	#NULL!	#NULL!	#NULL!	#NULL!	#NULL!	#NULL!	#NULL!	#NULL!	#NULL!	#NULL!	#NULL!	#NULL!	#NULL!	#NULL!	#NULL!	#NULL!	#NULL!	#NULL!	#NULL!	#NULL!	#NULL!	#NULL!	#NULL!	#NULL!	77	Population = 100,000+		2012-10-17
265	265	10.Selected R NP=010	2018-11-14	2.Female	1.Population = 100,000+	0	1928-09-07	90	90	7.Widowed from a civil union	Yes	No	No	1.Yes	1.Yes	0	65	1.48	29.6749	3	#NULL!	4	#NULL!	4	#NULL!	2	3	Sin deterioro	3.66667	#NULL!	Leve (3-5)	#NULL!	Leve (3-5)	3	Sin deterioro (2-3)	No	Si	No	No	No	No	No	No	No	1	84	Population = 100,000+		2012-11-03
272	272	10.Selected R NP=010	2018-11-16	2.Female	1.Population = 100,000+	3	1941-02-24	77	77	5.Separated from a civil union	Yes	No	No	1.Yes	0	0	73	1.53	31.1846	3	#NULL!	4	#NULL!	5	#NULL!	4	3	Sin deterioro	4	#NULL!	Leve (3-5)	#NULL!	Leve (3-5)	3	Sin deterioro (2-3)	Si	Si	No	No	No	No	No	No	No	2	71	Population = 100,000+		2012-11-12
273	273	20.Spouse NP=020 of Resp NP=010	2018-11-24	1.Male	1.Population = 100,000+	14	1950-07-28	68	68	2.Married	No	No	No	0	1.Yes	1.Yes	60	1.7	20.7612	#NULL!	4	#NULL!	7	#NULL!	47	#NULL!	3	Sin deterioro	#NULL!	5	#NULL!	Leve (3-5)	Leve (3-5)	3	Sin deterioro (2-3)	Si	No	No	No	No	No	No	Si	No	2	62	Population = 100,000+		2012-11-09
273	273	10.Selected R NP=010	2018-11-23	2.Female	1.Population = 100,000+	12	1948-05-18	70	70	2.Married	No	No	No	1.Yes	1.Yes	0	83	1.7	28.7197	5	#NULL!	5	#NULL!	4	20	5	3	Sin deterioro	4.66667	#NULL!	Leve (3-5)	#NULL!	Leve (3-5)	3	Sin deterioro (2-3)	Si	Si	No	No	No	No	Si	Si	No	4	64	Population = 100,000+		2012-11-09
274	274	10.Selected R NP=010	2018-11-23	2.Female	1.Population = 100,000+	13	1945-03-24	73	73	2.Married	Yes	No	No	1.Yes	0	0	100	1.56	41.0914	#NULL!	5	#NULL!	5	#NULL!	38	#NULL!	3	Sin deterioro	#NULL!	5.33333	#NULL!	Deterioro (0-2)	Deterioro (0-2)	4	Leve (4)	Si	Si	No	Si	No	No	No	No	No	3	67	Population = 100,000+		2012-11-03
274	274	20.Spouse NP=020 of Resp NP=010	2018-11-26	1.Male	1.Population = 100,000+	18	1942-02-24	76	76	2.Married	Yes	No	No	0	1.Yes	1.Yes	74	1.7	25.6055	6	#NULL!	5	#NULL!	7	38	7	3	Sin deterioro	6	#NULL!	Sin deterioro (6-8)	#NULL!	Sin deterioro (6-8)	2	Sin deterioro (2-3)	Si	Si	No	Si	No	No	No	No	No	3	70	Population = 100,000+		2012-11-03
278	278	10.Selected R NP=010	2018-11-23	2.Female	1.Population = 100,000+	3	1933-10-29	85	85	2.Married	Yes	No	No	1.Yes	1.Yes	0	55	1.56	22.6003	#NULL!	4	#NULL!	3	#NULL!	12	#NULL!	3	Sin deterioro	#NULL!	4	#NULL!	Leve (3-5)	Leve (3-5)	3	Sin deterioro (2-3)	Si	Si	No	Si	No	No	No	No	No	3	79	Population = 100,000+		2012-11-01
278	278	20.Spouse NP=020 of Resp NP=010	2018-11-23	1.Male	1.Population = 100,000+	6	1931-07-07	87	87	2.Married	Yes	No	Yes	1.Yes	1.Yes	0	58	1.4	29.5918	3	#NULL!	5	#NULL!	5	5	0	3	Sin deterioro	4.33333	#NULL!	Leve (3-5)	#NULL!	Leve (3-5)	3	Sin deterioro (2-3)	Si	Si	No	No	No	No	No	No	No	2	81	Population = 100,000+		2012-11-01
279	279	10.Selected R NP=010	2018-11-13	2.Female	1.Population = 100,000+	6	1949-05-13	69	79	2.Married	Yes	Yes	No	1.Yes	0	0	66	1.67	23.6652	#NULL!	5	#NULL!	6	#NULL!	31	#NULL!	3	Sin deterioro	#NULL!	5.33333	#NULL!	Deterioro (0-2)	Deterioro (0-2)	4	Leve (4)	Si	No	No	No	No	No	No	No	No	1	63	Population = 100,000+		2012-11-02
279	279	20.Spouse NP=020 of Resp NP=010	2018-11-13	1.Male	1.Population = 100,000+	6	1946-12-15	71	72	2.Married	No	No	No	0	1.Yes	0	79	1.69	27.6601	4	#NULL!	7	#NULL!	6	17	2	3	Sin deterioro	5.66667	#NULL!	Deterioro (0-2)	#NULL!	Deterioro (0-2)	4	Leve (4)	No	Si	No	No	No	No	No	No	No	1	65	Population = 100,000+		2012-11-02
280	280	10.Selected R NP=010	2018-11-15	2.Female	1.Population = 100,000+	6	1943-08-10	75	75	7.Widowed from a civil union	Yes	Yes	No	0	1.Yes	1.Yes	59	1.52	25.5367	#NULL!	3	#NULL!	4	#NULL!	52	#NULL!	3	Sin deterioro	#NULL!	3.66667	#NULL!	Leve (3-5)	Leve (3-5)	3	Sin deterioro (2-3)	No	Si	No	No	No	No	No	No	No	1	69	Population = 100,000+		2012-10-19
282	282	10.Selected R NP=010	2018-11-26	2.Female	1.Population = 100,000+	6	1940-05-09	78	78	7.Widowed from a civil union	No	No	No	1.Yes	0	0	40	1.59	15.8222	3	#NULL!	4	#NULL!	5	26	4	2	Leve	4	#NULL!	Leve (3-5)	#NULL!	Leve (3-5)	4	Leve (4)	Si	Si	Si	No	No	No	Si	No	Si	5	72	Population = 100,000+		2012-10-12
284	284	10.Selected R NP=010	2018-12-20	2.Female	1.Population = 100,000+	8	1927-07-03	91	91	5.Separated from a civil union	Yes	No	No	1.Yes	0	0	52	1.52	22.5069	#NULL!	3	#NULL!	4	#NULL!	7	#NULL!	1	Deterioro (0-1)	#NULL!	3.66667	#NULL!	Leve (3-5)	Leve (3-5)	5	Deterioro (5-6)	Si	Si	No	No	Si	Si	Si	No	No	5	85	Population = 100,000+		2012-11-10
288	288	20.Spouse NP=020 of Resp NP=010	2018-11-22	2.Female	1.Population = 100,000+	3	1946-12-12	71	71	7.Widowed from a civil union	Yes	Yes	No	1.Yes	0	0	71	1.56	29.1749	#NULL!	3	#NULL!	2	#NULL!	21	#NULL!	3	Sin deterioro	#NULL!	3	#NULL!	Leve (3-5)	Leve (3-5)	3	Sin deterioro (2-3)	Si	Si	No	No	No	No	No	No	No	2	65	Population = 100,000+		2012-11-12
289	289	20.Spouse NP=020 of Resp NP=010	2018-11-25	1.Male	1.Population = 100,000+	3	1935-02-03	83	83	7.Widowed from a civil union	No	No	No	1.Yes	0	0	75	1.72	25.3515	#NULL!	2	#NULL!	3	#NULL!	26	#NULL!	3	Sin deterioro	#NULL!	3	#NULL!	Leve (3-5)	Leve (3-5)	3	Sin deterioro (2-3)	Si	Si	No	No	No	No	No	No	No	2	77	Population = 100,000+		2012-10-15
291	291	20.Spouse NP=020 of Resp NP=010	2018-12-21	#NULL!	#NULL!	#NULL!	1951-01-29	67	#NULL!	#NULL!	#NULL!	#NULL!	#NULL!	#NULL!	#NULL!	#NULL!	#NULL!	#NULL!	#NULL!	#NULL!	#NULL!	#NULL!	#NULL!	#NULL!	#NULL!	#NULL!	#NULL!	#NULL!	#NULL!	#NULL!	#NULL!	#NULL!	#NULL!	#NULL!	#NULL!	#NULL!	#NULL!	#NULL!	#NULL!	#NULL!	#NULL!	#NULL!	#NULL!	#NULL!	#NULL!	61	Population = 100,000+		2012-11-13
292	292	20.Spouse NP=020 of Resp NP=010	2018-11-26	2.Female	1.Population = 100,000+	0	1939-01-09	79	79	7.Widowed from a civil union	Yes	Yes	Yes	1.Yes	1.Yes	0	64	1.5	28.4444	2	#NULL!	4	#NULL!	5	18	3	3	Sin deterioro	3.66667	#NULL!	Leve (3-5)	#NULL!	Leve (3-5)	3	Sin deterioro (2-3)	Si	Si	No	No	No	No	No	No	No	2	73	Population = 100,000+		2012-11-15
293	293	10.Selected R NP=010	2018-11-22	2.Female	1.Population = 100,000+	2	1936-09-23	82	82	7.Widowed from a civil union	Yes	No	No	1.Yes	0	0	999.DK	#NULL!	#NULL!	#NULL!	2	#NULL!	6	#NULL!	11	#NULL!	3	Sin deterioro	#NULL!	4.66667	#NULL!	Leve (3-5)	Leve (3-5)	3	Sin deterioro (2-3)	Si	Si	No	No	No	No	No	No	No	2	76	Population = 100,000+		2012-11-12
294	294	10.Selected R NP=010	2018-11-21	2.Female	1.Population = 100,000+	18	1948-03-24	70	70	1.Single	No	Yes	No	1.Yes	1.Yes	1.Yes	70	1.69	24.5089	5	#NULL!	6	#NULL!	6	60	5	2	Leve	5.66667	#NULL!	Deterioro (0-2)	#NULL!	Deterioro (0-2)	5	Deterioro (5-6)	Si	No	No	Si	No	No	Si	No	No	3	64	Population = 100,000+		2012-10-16
295	295	20.Spouse NP=020 of Resp NP=010	2018-12-23	#NULL!	#NULL!	#NULL!	1938-03-24	80	#NULL!	#NULL!	#NULL!	#NULL!	#NULL!	#NULL!	#NULL!	#NULL!	#NULL!	#NULL!	#NULL!	#NULL!	#NULL!	#NULL!	#NULL!	#NULL!	#NULL!	#NULL!	#NULL!	#NULL!	#NULL!	#NULL!	#NULL!	#NULL!	#NULL!	#NULL!	#NULL!	#NULL!	#NULL!	#NULL!	#NULL!	#NULL!	#NULL!	#NULL!	#NULL!	#NULL!	#NULL!	74	Population = 100,000+		2012-10-15
295	295	10.Selected R NP=010	2018-11-23	1.Male	1.Population = 100,000+	6	1932-12-10	85	85	7.Widowed from a civil union	No	No	No	1.Yes	1.Yes	0	47	1.64	17.4747	5	#NULL!	6	#NULL!	5	25	4	3	Sin deterioro	5.33333	#NULL!	Deterioro (0-2)	#NULL!	Deterioro (0-2)	4	Leve (4)	Si	Si	No	No	No	No	No	No	No	2	79	Population = 100,000+		2012-10-15
296	296	20.Spouse NP=020 of Resp NP=010	2018-11-12	2.Female	1.Population = 100,000+	6	1939-04-15	79	79	7.Widowed from a civil union	No	Yes	No	0	0	0	60	1.45	28.5375	5	#NULL!	5	#NULL!	7	17	6	3	Sin deterioro	5.66667	#NULL!	Deterioro (0-2)	#NULL!	Deterioro (0-2)	4	Leve (4)	Si	Si	No	Si	Si	Si	Si	No	No	6	73	Population = 100,000+		2012-11-01
296	296	10.Selected R NP=010	2018-11-12	#NULL!	#NULL!	#NULL!	1937-04-03	81	#NULL!	#NULL!	#NULL!	#NULL!	#NULL!	#NULL!	#NULL!	#NULL!	#NULL!	#NULL!	#NULL!	#NULL!	#NULL!	#NULL!	#NULL!	#NULL!	#NULL!	#NULL!	#NULL!	#NULL!	#NULL!	#NULL!	#NULL!	#NULL!	#NULL!	#NULL!	#NULL!	#NULL!	#NULL!	#NULL!	#NULL!	#NULL!	#NULL!	#NULL!	#NULL!	#NULL!	#NULL!	75	Population = 100,000+		2012-11-01
299	299	10.Selected R NP=010	2018-11-20	1.Male	1.Population = 100,000+	3	1946-03-12	72	72	2.Married	No	No	No	1.Yes	0	0	66	1.68	23.3844	4	#NULL!	5	#NULL!	6	#NULL!	2	3	Sin deterioro	5	#NULL!	Leve (3-5)	#NULL!	Leve (3-5)	3	Sin deterioro (2-3)	Si	No	No	No	Si	No	No	No	No	2	66	Population = 100,000+		2012-11-17
300	300	10.Selected R NP=010	2018-11-21	1.Male	1.Population = 100,000+	6	1947-10-23	71	71	2.Married	Yes	Yes	No	1.Yes	1.Yes	1.Yes	83	1.66	30.1205	#NULL!	2	#NULL!	5	#NULL!	34	#NULL!	3	Sin deterioro	#NULL!	4	#NULL!	Leve (3-5)	Leve (3-5)	3	Sin deterioro (2-3)	Si	Si	Si	Si	No	Si	No	No	No	5	64	Population = 100,000+		2012-10-16
304	304	20.Spouse NP=020 of Resp NP=010	2018-11-21	2.Female	1.Population = 100,000+	3	1938-09-02	80	80	2.Married	No	No	No	1.Yes	1.Yes	0	60	1.74	19.8177	#NULL!	5	#NULL!	5	#NULL!	33	#NULL!	3	Sin deterioro	#NULL!	5.33333	#NULL!	Deterioro (0-2)	Deterioro (0-2)	4	Leve (4)	No	Si	No	No	No	Si	No	No	No	2	74	Population = 100,000+		2012-10-16
304	304	10.Selected R NP=010	2018-11-21	1.Male	1.Population = 100,000+	1	1936-07-11	82	82	2.Married	Yes	No	Yes	0	1.Yes	0	81	1.72	27.3797	4	#NULL!	3	#NULL!	3	#NULL!	1	3	Sin deterioro	3.33333	#NULL!	Leve (3-5)	#NULL!	Leve (3-5)	3	Sin deterioro (2-3)	Si	Si	No	No	No	No	No	No	No	2	76	Population = 100,000+		2012-10-16
308	308	10.Selected R NP=010	2018-11-19	2.Female	1.Population = 100,000+	0	1948-03-15	70	70	2.Married	No	No	No	1.Yes	1.Yes	0	87	1.55	36.2123	3	#NULL!	4	#NULL!	5	40	5	3	Sin deterioro	4	#NULL!	Leve (3-5)	#NULL!	Leve (3-5)	3	Sin deterioro (2-3)	Si	Si	No	No	No	No	Si	No	No	3	64	Population = 100,000+		2012-11-17
308	308	20.Spouse NP=020 of Resp NP=010	2018-11-19	1.Male	1.Population = 100,000+	3	1947-04-22	71	71	2.Married	Yes	No	No	1.Yes	1.Yes	0	80	1.65	29.3848	#NULL!	3	#NULL!	5	#NULL!	49	#NULL!	3	Sin deterioro	#NULL!	4	#NULL!	Leve (3-5)	Leve (3-5)	3	Sin deterioro (2-3)	Si	Si	No	No	No	No	No	No	No	2	65	Population = 100,000+		2012-11-17
311	311	10.Selected R NP=010	2018-12-06	#NULL!	#NULL!	#NULL!	1937-08-23	81	#NULL!	#NULL!	#NULL!	#NULL!	#NULL!	#NULL!	#NULL!	#NULL!	#NULL!	#NULL!	#NULL!	#NULL!	#NULL!	#NULL!	#NULL!	#NULL!	#NULL!	#NULL!	#NULL!	#NULL!	#NULL!	#NULL!	#NULL!	#NULL!	#NULL!	#NULL!	#NULL!	#NULL!	#NULL!	#NULL!	#NULL!	#NULL!	#NULL!	#NULL!	#NULL!	#NULL!	#NULL!	75	Population = 100,000+		2012-10-30
312	312	10.Selected R NP=010	2018-11-13	2.Female	1.Population = 100,000+	6	1945-09-18	73	73	7.Widowed from a civil union	No	Yes	No	1.Yes	0	0	80	1.68	28.3447	#NULL!	5	#NULL!	5	#NULL!	32	#NULL!	3	Sin deterioro	#NULL!	6	#NULL!	Sin deterioro (6-8)	Sin deterioro (6-8)	2	Sin deterioro (2-3)	Si	Si	No	No	No	No	Si	No	No	3	67	Population = 100,000+		2012-11-01
316	316	10.Selected R NP=010	2018-11-20	2.Female	1.Population = 100,000+	0	1945-12-24	72	72	1.Single	Yes	Yes	No	0	1.Yes	0	65	#NULL!	#NULL!	5	#NULL!	5	#NULL!	6	29	5	2	Leve	5.33333	#NULL!	Deterioro (0-2)	#NULL!	Deterioro (0-2)	5	Deterioro (5-6)	Si	Si	No	No	No	Si	No	No	No	3	66	Population = 100,000+		2012-10-17
322	322	10.Selected R NP=010	2018-11-26	1.Male	1.Population = 100,000+	2	1932-11-16	86	86	7.Widowed from a civil union	Yes	No	Yes	1.Yes	1.Yes	0	80	1.6	31.25	0	#NULL!	0	#NULL!	0	#NULL!	0	1	Deterioro (0-1)	0	#NULL!	Deterioro (0-2)	#NULL!	Deterioro (0-2)	6	Deterioro (5-6)	Si	Si	No	No	No	No	No	No	No	2	79	Population = 100,000+		2012-10-18
327	327	20.Spouse NP=020 of Resp NP=010	2018-11-20	2.Female	1.Population = 100,000+	0	1949-05-05	69	69	2.Married	Yes	No	No	1.Yes	0	0	65	1.82	19.6232	#NULL!	4	#NULL!	6	#NULL!	8	#NULL!	3	Sin deterioro	#NULL!	5.66667	#NULL!	Deterioro (0-2)	Deterioro (0-2)	4	Leve (4)	Si	Si	No	No	No	No	Si	No	No	3	63	Population = 100,000+		2012-10-19
327	327	10.Selected R NP=010	2018-11-20	1.Male	1.Population = 100,000+	0	1942-02-08	76	76	2.Married	Yes	No	No	1.Yes	0	0	79	#NULL!	#NULL!	4	#NULL!	4	#NULL!	2	8	0	3	Sin deterioro	3.33333	#NULL!	Leve (3-5)	#NULL!	Leve (3-5)	3	Sin deterioro (2-3)	No	Si	No	No	No	No	No	No	No	1	70	Population = 100,000+		2012-10-18
328	328	20.Spouse NP=020 of Resp NP=010	2018-11-27	2.Female	1.Population = 100,000+	0	1947-06-29	71	71	7.Widowed from a civil union	Yes	No	No	1.Yes	0	0	70	1.55	29.1363	#NULL!	2	#NULL!	4	#NULL!	12	#NULL!	2	Leve	#NULL!	3	#NULL!	Leve (3-5)	Leve (3-5)	4	Leve (4)	No	Si	No	Si	No	No	Si	No	Si	4	65	Population = 100,000+		2012-10-30
328	328	10.Selected R NP=010	2018-11-27	#NULL!	#NULL!	#NULL!	1943-01-10	75	#NULL!	#NULL!	#NULL!	#NULL!	#NULL!	#NULL!	#NULL!	#NULL!	#NULL!	#NULL!	#NULL!	#NULL!	#NULL!	#NULL!	#NULL!	#NULL!	#NULL!	#NULL!	#NULL!	#NULL!	#NULL!	#NULL!	#NULL!	#NULL!	#NULL!	#NULL!	#NULL!	#NULL!	#NULL!	#NULL!	#NULL!	#NULL!	#NULL!	#NULL!	#NULL!	#NULL!	#NULL!	69	Population = 100,000+		2012-10-30
329	329	10.Selected R NP=010	2018-11-26	1.Male	1.Population = 100,000+	0	1949-09-28	69	69	2.Married	No	No	No	1.Yes	0	0	78	1.67	27.968	#NULL!	4	#NULL!	4	#NULL!	20	#NULL!	3	Sin deterioro	#NULL!	4.66667	#NULL!	Leve (3-5)	Leve (3-5)	3	Sin deterioro (2-3)	Si	Si	No	Si	No	No	No	Si	No	4	63	Population = 100,000+		2012-10-16
330	330	10.Selected R NP=010	2018-11-19	2.Female	1.Population = 100,000+	6	1949-06-29	69	69	7.Widowed from a civil union	No	Yes	No	0	1.Yes	0	55	1.51	24.1217	5	#NULL!	7	#NULL!	8	52	6	3	Sin deterioro	6.66667	#NULL!	Sin deterioro (6-8)	#NULL!	Sin deterioro (6-8)	2	Sin deterioro (2-3)	No	Si	No	No	Si	No	No	No	Si	3	63	Population = 100,000+		2012-10-18
331	331	20.Spouse NP=020 of Resp NP=010	2018-11-19	2.Female	1.Population = 100,000+	1	1947-01-04	71	71	7.Widowed from a civil union	Yes	No	No	1.Yes	0	0	78	1.46	36.5922	4	#NULL!	5	#NULL!	6	60	4	3	Sin deterioro	5	#NULL!	Leve (3-5)	#NULL!	Leve (3-5)	3	Sin deterioro (2-3)	Si	Si	No	No	No	No	No	No	No	2	65	Population = 100,000+		2012-10-16
331	331	10.Selected R NP=010	2018-11-19	#NULL!	#NULL!	#NULL!	1945-05-01	73	#NULL!	#NULL!	#NULL!	#NULL!	#NULL!	#NULL!	#NULL!	#NULL!	#NULL!	#NULL!	#NULL!	#NULL!	#NULL!	#NULL!	#NULL!	#NULL!	#NULL!	#NULL!	#NULL!	#NULL!	#NULL!	#NULL!	#NULL!	#NULL!	#NULL!	#NULL!	#NULL!	#NULL!	#NULL!	#NULL!	#NULL!	#NULL!	#NULL!	#NULL!	#NULL!	#NULL!	#NULL!	67	Population = 100,000+		2012-10-16
333	333	20.Spouse NP=020 of Resp NP=010	2018-11-14	2.Female	1.Population = 100,000+	4	1944-05-30	74	74	2.Married	No	No	Yes	1.Yes	0	0	48	1.47	22.213	#NULL!	5	#NULL!	5	#NULL!	22	#NULL!	3	Sin deterioro	#NULL!	5.33333	#NULL!	Deterioro (0-2)	Deterioro (0-2)	4	Leve (4)	Si	Si	No	No	No	No	No	No	No	2	68	Population = 100,000+		2012-10-21
333	333	10.Selected R NP=010	2018-11-14	1.Male	1.Population = 100,000+	0	1935-11-23	82	84	2.Married	Yes	Yes	No	1.Yes	1.Yes	0	55	1.45	26.1593	4	#NULL!	5	#NULL!	6	13	1	3	Sin deterioro	5	#NULL!	Leve (3-5)	#NULL!	Leve (3-5)	3	Sin deterioro (2-3)	No	Si	No	Si	No	No	Si	No	Si	4	76	Population = 100,000+		2012-10-21
334	334	10.Selected R NP=010	2018-12-01	1.Male	1.Population = 100,000+	18	1942-04-25	76	76	2.Married	No	No	No	1.Yes	0	1.Yes	79	1.64	29.3724	#NULL!	5	#NULL!	6	#NULL!	31	#NULL!	3	Sin deterioro	#NULL!	6	#NULL!	Sin deterioro (6-8)	Sin deterioro (6-8)	2	Sin deterioro (2-3)	Si	Si	No	Si	Si	Si	No	Si	No	6	70	Population = 100,000+		2012-10-30
335	335	10.Selected R NP=010	2018-11-17	1.Male	1.Population = 100,000+	#NULL!	1942-12-28	75	75	7.Widowed from a civil union	Yes	No	No	1.Yes	1.Yes	1.Yes	79	1.76	25.5036	6	#NULL!	0	#NULL!	0	#NULL!	0	3	Sin deterioro	2	#NULL!	Deterioro (0-2)	#NULL!	Deterioro (0-2)	4	Leve (4)	Si	Si	No	No	No	No	No	No	No	2	69	Population = 100,000+		2012-11-22
339	339	10.Selected R NP=010	2018-11-19	2.Female	1.Population = 100,000+	5	1942-08-17	76	76	4.Divorced	No	No	No	1.Yes	1.Yes	1.Yes	58	1.63	21.83	3	#NULL!	7	#NULL!	6	46	6	2	Leve	5.33333	#NULL!	Deterioro (0-2)	#NULL!	Deterioro (0-2)	5	Deterioro (5-6)	Si	Si	No	No	No	No	No	Si	Si	4	70	Population = 100,000+		2012-11-20
340	340	10.Selected R NP=010	2018-11-27	1.Male	1.Population = 100,000+	1	1949-01-22	69	69	2.Married	No	No	No	0	1.Yes	0	50	1.6	19.5312	#NULL!	1	#NULL!	4	#NULL!	31	#NULL!	3	Sin deterioro	#NULL!	3	#NULL!	Leve (3-5)	Leve (3-5)	3	Sin deterioro (2-3)	No	Si	No	No	No	No	No	Si	No	2	63	Population = 100,000+		2012-10-16
345	345	10.Selected R NP=010	2018-11-21	#NULL!	#NULL!	#NULL!	1945-12-03	72	#NULL!	#NULL!	#NULL!	#NULL!	#NULL!	#NULL!	#NULL!	#NULL!	#NULL!	#NULL!	#NULL!	#NULL!	#NULL!	#NULL!	#NULL!	#NULL!	#NULL!	#NULL!	#NULL!	#NULL!	#NULL!	#NULL!	#NULL!	#NULL!	#NULL!	#NULL!	#NULL!	#NULL!	#NULL!	#NULL!	#NULL!	#NULL!	#NULL!	#NULL!	#NULL!	#NULL!	#NULL!	66	Population = 100,000+		2012-11-04
350	350	10.Selected R NP=010	2018-12-01	2.Female	1.Population = 100,000+	6	1934-12-02	83	83	7.Widowed from a civil union	Yes	Yes	No	0	0	0	47	1.52	20.3428	#NULL!	3	#NULL!	6	#NULL!	21	#NULL!	3	Sin deterioro	#NULL!	5.66667	#NULL!	Deterioro (0-2)	Deterioro (0-2)	4	Leve (4)	Si	Si	No	No	Si	No	Si	No	Si	5	77	Population = 100,000+		2012-11-14
357	357	10.Selected R NP=010	2018-12-04	1.Male	1.Population = 100,000+	6	1940-08-28	78	78	5.Separated from a civil union	Yes	No	No	1.Yes	1.Yes	0	77	1.6	30.0781	#NULL!	3	#NULL!	2	#NULL!	27	#NULL!	3	Sin deterioro	#NULL!	3	#NULL!	Leve (3-5)	Leve (3-5)	3	Sin deterioro (2-3)	No	Si	No	No	No	No	No	No	No	1	72	Population = 100,000+		2012-11-16
361	361	10.Selected R NP=010	2018-11-17	2.Female	1.Population = 100,000+	9	1933-03-26	85	85	7.Widowed from a civil union	Yes	No	No	1.Yes	0	0	50	1.52	21.6413	#NULL!	4	#NULL!	5	#NULL!	39	#NULL!	3	Sin deterioro	#NULL!	5	#NULL!	Leve (3-5)	Leve (3-5)	3	Sin deterioro (2-3)	Si	Si	No	Si	No	No	Si	No	No	4	79	Population = 100,000+		2012-11-08
361	361	20.Spouse NP=020 of Resp NP=010	2018-11-17	#NULL!	#NULL!	#NULL!	1928-12-29	89	#NULL!	#NULL!	#NULL!	#NULL!	#NULL!	#NULL!	#NULL!	#NULL!	#NULL!	#NULL!	#NULL!	#NULL!	#NULL!	#NULL!	#NULL!	#NULL!	#NULL!	#NULL!	#NULL!	#NULL!	#NULL!	#NULL!	#NULL!	#NULL!	#NULL!	#NULL!	#NULL!	#NULL!	#NULL!	#NULL!	#NULL!	#NULL!	#NULL!	#NULL!	#NULL!	#NULL!	#NULL!	83	Population = 100,000+		2012-11-08
363	363	20.Spouse NP=020 of Resp NP=010	2018-11-21	2.Female	1.Population = 100,000+	3	1944-04-08	74	74	2.Married	Yes	No	No	1.Yes	0	0	55	1.5	24.4444	6	#NULL!	6	#NULL!	2	25	5	3	Sin deterioro	4.66667	#NULL!	Leve (3-5)	#NULL!	Leve (3-5)	3	Sin deterioro (2-3)	Si	Si	No	No	No	Si	No	Si	No	4	68	Population = 100,000+		2012-10-31
363	363	10.Selected R NP=010	2018-11-21	1.Male	1.Population = 100,000+	0	1943-06-07	75	75	2.Married	No	Yes	No	1.Yes	1.Yes	0	81	1.7	28.0277	#NULL!	4	#NULL!	3	#NULL!	17	#NULL!	3	Sin deterioro	#NULL!	4.33333	#NULL!	Leve (3-5)	Leve (3-5)	3	Sin deterioro (2-3)	Si	Si	No	No	No	No	No	Si	No	3	69	Population = 100,000+		2012-10-31
365	365	20.Spouse NP=020 of Resp NP=010	2018-11-19	2.Female	1.Population = 100,000+	3	1948-04-22	70	70	2.Married	Yes	No	No	0	0	0	56	1.5	24.8889	5	#NULL!	4	#NULL!	4	23	3	3	Sin deterioro	4.33333	#NULL!	Leve (3-5)	#NULL!	Leve (3-5)	3	Sin deterioro (2-3)	Si	Si	No	Si	No	No	No	No	No	3	64	Population = 100,000+		2012-11-12
365	365	10.Selected R NP=010	2018-11-19	1.Male	1.Population = 100,000+	#NULL!	1946-07-22	72	72	2.Married	No	No	No	0	1.Yes	1.Yes	67	1.64	24.9108	#NULL!	5	#NULL!	6	#NULL!	38	#NULL!	3	Sin deterioro	#NULL!	5.66667	#NULL!	Deterioro (0-2)	Deterioro (0-2)	4	Leve (4)	Si	Si	No	Si	No	No	No	No	No	3	66	Population = 100,000+		2012-11-12
366	366	20.Spouse NP=020 of Resp NP=010	2018-11-15	2.Female	1.Population = 100,000+	0	1941-11-10	77	77	2.Married	No	Yes	No	1.Yes	0	0	60	1.4	30.6122	#NULL!	4	#NULL!	6	#NULL!	12	#NULL!	2	Leve	#NULL!	5	#NULL!	Leve (3-5)	Leve (3-5)	4	Leve (4)	Si	Si	No	No	No	Si	No	No	Si	4	71	Population = 100,000+		2012-10-18
367	367	10.Selected R NP=010	2018-11-20	1.Male	1.Population = 100,000+	9	1948-10-26	70	70	5.Separated from a civil union	No	No	No	0	1.Yes	1.Yes	72	1.57	29.2101	#NULL!	5	#NULL!	5	#NULL!	60	#NULL!	3	Sin deterioro	#NULL!	5	#NULL!	Leve (3-5)	Leve (3-5)	3	Sin deterioro (2-3)	Si	No	No	No	No	No	Si	Si	No	3	64	Population = 100,000+		2012-10-19
368	368	20.Spouse NP=020 of Resp NP=010	2018-11-22	1.Male	1.Population = 100,000+	0	1937-11-08	81	80	2.Married	Yes	No	No	1.Yes	1.Yes	0	73	1.54	30.7809	#NULL!	1	#NULL!	0	#NULL!	#NULL!	#NULL!	0	Deterioro (0-1)	#NULL!	0.333333	#NULL!	Deterioro (0-2)	Deterioro (0-2)	6	Deterioro (5-6)	No	No	No	No	No	No	No	No	No	0	76	Population = 100,000+		2012-10-22
370	370	10.Selected R NP=010	2018-11-18	1.Male	1.Population = 100,000+	4	1948-09-16	70	70	2.Married	Yes	Yes	No	1.Yes	1.Yes	0	109	1.72	36.8442	#NULL!	5	#NULL!	6	#NULL!	16	#NULL!	3	Sin deterioro	#NULL!	5.66667	#NULL!	Deterioro (0-2)	Deterioro (0-2)	4	Leve (4)	Si	Si	No	No	No	No	No	No	No	2	64	Population = 100,000+		2012-10-16
374	374	10.Selected R NP=010	2018-11-12	2.Female	1.Population = 100,000+	6	1942-05-15	76	76	7.Widowed from a civil union	Yes	Yes	No	0	1.Yes	0	64	1.52	27.7008	4	#NULL!	8	#NULL!	5	29	5	3	Sin deterioro	5.66667	#NULL!	Deterioro (0-2)	#NULL!	Deterioro (0-2)	4	Leve (4)	Si	Si	No	Si	No	No	No	No	No	3	70	Population = 100,000+		2012-10-17
375	375	10.Selected R NP=010	2018-11-27	2.Female	1.Population = 100,000+	1	1947-02-10	71	71	2.Married	Yes	Yes	No	1.Yes	0	0	83	1.58	33.2479	4	#NULL!	0	#NULL!	4	10	5	3	Sin deterioro	2.66667	#NULL!	Deterioro (0-2)	#NULL!	Deterioro (0-2)	4	Leve (4)	Si	Si	No	No	No	No	No	No	Si	3	65	Population = 100,000+		2012-10-22
375	375	20.Spouse NP=020 of Resp NP=010	2018-11-27	1.Male	1.Population = 100,000+	0	1940-08-10	78	78	2.Married	No	No	No	1.Yes	1.Yes	0	79	1.55	32.8824	#NULL!	3	#NULL!	4	#NULL!	11	#NULL!	2	Leve	#NULL!	4	#NULL!	Leve (3-5)	Leve (3-5)	4	Leve (4)	No	No	No	No	No	No	No	No	No	0	72	Population = 100,000+		2012-10-22
378	378	10.Selected R NP=010	2018-11-19	1.Male	1.Population = 100,000+	2	1944-11-14	74	74	2.Married	Yes	No	No	1.Yes	0	0	90	1.8	27.7778	#NULL!	3	#NULL!	5	#NULL!	36	#NULL!	3	Sin deterioro	#NULL!	4	#NULL!	Leve (3-5)	Leve (3-5)	3	Sin deterioro (2-3)	Si	Si	No	Si	No	No	No	Si	No	4	66	Population = 100,000+		2012-10-17
382	382	20.Spouse NP=020 of Resp NP=010	2018-11-15	1.Male	1.Population = 100,000+	0	1925-06-09	93	93	7.Widowed from a civil union	No	No	No	1.Yes	0	0	50	1.5	22.2222	#NULL!	4	#NULL!	4	#NULL!	5	#NULL!	2	Leve	#NULL!	4	#NULL!	Leve (3-5)	Leve (3-5)	4	Leve (4)	No	No	No	No	No	No	No	No	No	0	87	Population = 100,000+		2012-10-15
386	386	10.Selected R NP=010	2018-11-12	1.Male	1.Population = 100,000+	6	1936-01-23	82	82	2.Married	No	No	No	1.Yes	1.Yes	0	65	1.63	24.4646	3	#NULL!	4	#NULL!	4	39	0	3	Sin deterioro	3.66667	#NULL!	Leve (3-5)	#NULL!	Leve (3-5)	3	Sin deterioro (2-3)	No	Si	No	No	No	Si	No	No	No	2	76	Population = 100,000+		2012-11-12
387	387	20.Spouse NP=020 of Resp NP=010	2018-11-15	2.Female	1.Population = 100,000+	0	1946-03-08	72	72	2.Married	No	No	No	0	0	0	#NULL!	1.65	#NULL!	4	#NULL!	7	#NULL!	5	14	0	3	Sin deterioro	5.33333	#NULL!	Deterioro (0-2)	#NULL!	Deterioro (0-2)	4	Leve (4)	Si	Si	No	Si	No	No	No	Si	Si	5	66	Population = 100,000+		2012-10-22
387	387	10.Selected R NP=010	2018-11-15	1.Male	1.Population = 100,000+	6	1940-04-04	78	78	2.Married	No	No	No	1.Yes	0	1.Yes	64	1.6	25	#NULL!	2	#NULL!	3	#NULL!	19	#NULL!	3	Sin deterioro	#NULL!	3.33333	#NULL!	Leve (3-5)	Leve (3-5)	3	Sin deterioro (2-3)	No	Si	No	No	No	No	No	No	No	1	72	Population = 100,000+		2012-11-21
388	388	20.Spouse NP=020 of Resp NP=010	2018-11-22	2.Female	1.Population = 100,000+	6	1939-12-05	78	78	2.Married	No	No	No	1.Yes	1.Yes	0	56	1.65	20.5693	5	#NULL!	6	#NULL!	6	26	6	3	Sin deterioro	5.66667	#NULL!	Deterioro (0-2)	#NULL!	Deterioro (0-2)	4	Leve (4)	Si	Si	No	Si	No	Si	Si	No	No	5	72	Population = 100,000+		2012-11-01
388	388	10.Selected R NP=010	2018-11-22	1.Male	1.Population = 100,000+	6	1940-04-20	78	78	2.Married	Yes	No	No	1.Yes	1.Yes	0	64	1.56	26.2985	#NULL!	2	#NULL!	2	#NULL!	42	#NULL!	3	Sin deterioro	#NULL!	2	#NULL!	Deterioro (0-2)	Deterioro (0-2)	4	Leve (4)	Si	Si	No	No	No	No	No	No	No	2	72	Population = 100,000+		2012-11-01
392	392	20.Spouse NP=020 of Resp NP=010	2018-11-21	2.Female	1.Population = 100,000+	6	1947-01-06	71	71	7.Widowed from a civil union	Yes	No	No	1.Yes	0	0	77	1.75	25.1429	5	#NULL!	7	#NULL!	6	30	6	3	Sin deterioro	6	#NULL!	Sin deterioro (6-8)	#NULL!	Sin deterioro (6-8)	2	Sin deterioro (2-3)	Si	Si	No	No	No	No	No	No	No	2	65	Population = 100,000+		2012-11-28
393	393	10.Selected R NP=010	2018-11-27	1.Male	1.Population = 100,000+	0	1947-01-05	71	71	2.Married	No	Yes	No	1.Yes	1.Yes	1.Yes	62	1.6	24.2187	2	#NULL!	4	#NULL!	4	11	2	1	Deterioro (0-1)	3.33333	#NULL!	Leve (3-5)	#NULL!	Leve (3-5)	5	Deterioro (5-6)	No	Si	No	No	No	Si	No	No	No	2	65	Population = 100,000+		2012-10-30
395	395	10.Selected R NP=010	2018-11-17	2.Female	2.Population = 15,000 - 99,999	6	1944-04-18	74	74	2.Married	Yes	No	No	1.Yes	0	0	62	1.37	33.0332	#NULL!	3	#NULL!	4	#NULL!	#NULL!	#NULL!	0	Deterioro (0-1)	#NULL!	3.33333	#NULL!	Leve (3-5)	Leve (3-5)	5	Deterioro (5-6)	Si	Si	No	No	No	No	No	No	No	2	68	Population = 15,000 - 99,999		2012-11-07
395	395	20.Spouse NP=020 of Resp NP=010	2018-11-14	1.Male	2.Population = 15,000 - 99,999	6	1946-02-12	72	72	2.Married	No	Yes	No	1.Yes	0	0	62	1.5	27.5556	3	#NULL!	4	#NULL!	4	2	1	3	Sin deterioro	3.66667	#NULL!	Leve (3-5)	#NULL!	Leve (3-5)	3	Sin deterioro (2-3)	Si	No	No	No	No	No	No	Si	No	2	66	Population = 15,000 - 99,999		2012-11-01
396	396	10.Selected R NP=010	2018-11-14	2.Female	2.Population = 15,000 - 99,999	6	1946-01-11	72	72	1.Single	Yes	Yes	No	1.Yes	0	0	57	1.47	26.3779	4	#NULL!	5	#NULL!	4	17	4	3	Sin deterioro	4.33333	#NULL!	Leve (3-5)	#NULL!	Leve (3-5)	3	Sin deterioro (2-3)	Si	Si	No	No	No	No	No	No	No	2	66	Population = 2,500 - 14,999		2012-11-01
399	399	10.Selected R NP=010	2018-11-14	1.Male	2.Population = 15,000 - 99,999	6	1949-02-26	69	69	2.Married	No	No	No	0	0	0	78	1.7	26.9896	4	#NULL!	5	#NULL!	5	30	3	3	Sin deterioro	4.66667	#NULL!	Leve (3-5)	#NULL!	Leve (3-5)	3	Sin deterioro (2-3)	Si	Si	No	No	No	No	No	Si	No	3	63	Population = 2,500 - 14,999		2012-11-06
400	400	10.Selected R NP=010	2018-11-14	#NULL!	#NULL!	#NULL!	1924-09-13	94	#NULL!	#NULL!	#NULL!	#NULL!	#NULL!	#NULL!	#NULL!	#NULL!	#NULL!	#NULL!	#NULL!	#NULL!	#NULL!	#NULL!	#NULL!	#NULL!	#NULL!	#NULL!	#NULL!	#NULL!	#NULL!	#NULL!	#NULL!	#NULL!	#NULL!	#NULL!	#NULL!	#NULL!	#NULL!	#NULL!	#NULL!	#NULL!	#NULL!	#NULL!	#NULL!	#NULL!	#NULL!	88	Population = 2,500 - 14,999		2012-11-01
405	405	10.Selected R NP=010	2018-11-04	#NULL!	#NULL!	#NULL!	1945-05-28	73	#NULL!	#NULL!	#NULL!	#NULL!	#NULL!	#NULL!	#NULL!	#NULL!	#NULL!	#NULL!	#NULL!	#NULL!	#NULL!	#NULL!	#NULL!	#NULL!	#NULL!	#NULL!	#NULL!	#NULL!	#NULL!	#NULL!	#NULL!	#NULL!	#NULL!	#NULL!	#NULL!	#NULL!	#NULL!	#NULL!	#NULL!	#NULL!	#NULL!	#NULL!	#NULL!	#NULL!	#NULL!	67	Population = 100,000+		2012-10-12
408	408	20.Spouse NP=020 of Resp NP=010	2018-12-04	2.Female	1.Population = 100,000+	6	1941-02-14	77	77	2.Married	Yes	No	No	1.Yes	0	1.Yes	62	1.78	19.5682	#NULL!	2	#NULL!	1	#NULL!	14	#NULL!	0	Deterioro (0-1)	#NULL!	2	#NULL!	Deterioro (0-2)	Deterioro (0-2)	6	Deterioro (5-6)	Si	Si	No	No	No	No	No	No	No	2	71	Population = 100,000+		2012-11-21
408	408	10.Selected R NP=010	2018-12-04	1.Male	1.Population = 100,000+	6	1938-12-10	79	79	2.Married	Yes	Yes	No	1.Yes	1.Yes	0	70	1.8	21.6049	5	#NULL!	4	#NULL!	4	18	4	2	Leve	4.33333	#NULL!	Leve (3-5)	#NULL!	Leve (3-5)	4	Leve (4)	No	Si	No	No	No	No	No	No	No	1	73	Population = 100,000+		2012-11-21
409	409	10.Selected R NP=010	2018-12-01	1.Male	1.Population = 100,000+	13	1938-12-15	79	79	3.In civil union	Yes	Yes	No	0	0	1.Yes	65	1.62	24.7676	#NULL!	4	#NULL!	5	#NULL!	42	#NULL!	3	Sin deterioro	#NULL!	4.66667	#NULL!	Leve (3-5)	Leve (3-5)	3	Sin deterioro (2-3)	Si	Si	No	No	No	Si	No	Si	No	4	73	Population = 100,000+		2012-10-23
413	413	10.Selected R NP=010	2018-12-28	2.Female	1.Population = 100,000+	6	1937-10-18	81	81	7.Widowed from a civil union	Yes	No	No	1.Yes	0	0	65	1.66	23.5883	5	#NULL!	5	#NULL!	6	40	3	3	Sin deterioro	5.33333	#NULL!	Deterioro (0-2)	#NULL!	Deterioro (0-2)	4	Leve (4)	Si	No	Si	No	No	No	Si	Si	Si	5	75	Population = 100,000+		2012-11-21
414	414	10.Selected R NP=010	2018-11-26	2.Female	1.Population = 100,000+	6	1950-03-04	68	68	1.Single	Yes	No	No	1.Yes	1.Yes	1.Yes	77	1.6	30.0781	6	#NULL!	7	#NULL!	6	27	4	3	Sin deterioro	6.33333	#NULL!	Sin deterioro (6-8)	#NULL!	Sin deterioro (6-8)	2	Sin deterioro (2-3)	Si	Si	No	No	No	No	No	No	No	2	62	Population = 100,000+		2012-10-23
417	417	20.Spouse NP=020 of Resp NP=010	2019-01-07	2.Female	2.Population = 15,000 - 99,999	5	1951-12-06	67	66	7.Widowed from a civil union	No	No	No	1.Yes	0	0	70	1.55	29.1363	#NULL!	4	#NULL!	6	#NULL!	39	#NULL!	3	Sin deterioro	#NULL!	5.33333	#NULL!	Deterioro (0-2)	Deterioro (0-2)	4	Leve (4)	Si	Si	No	No	No	No	Si	No	No	3	60	Population = 15,000 - 99,999		2012-11-19
417	417	10.Selected R NP=010	2019-01-07	#NULL!	#NULL!	#NULL!	1948-11-21	70	#NULL!	#NULL!	#NULL!	#NULL!	#NULL!	#NULL!	#NULL!	#NULL!	#NULL!	#NULL!	#NULL!	#NULL!	#NULL!	#NULL!	#NULL!	#NULL!	#NULL!	#NULL!	#NULL!	#NULL!	#NULL!	#NULL!	#NULL!	#NULL!	#NULL!	#NULL!	#NULL!	#NULL!	#NULL!	#NULL!	#NULL!	#NULL!	#NULL!	#NULL!	#NULL!	#NULL!	#NULL!	64	Population = 15,000 - 99,999		2012-11-19
418	418	20.Spouse NP=020 of Resp NP=010	2019-01-04	2.Female	2.Population = 15,000 - 99,999	2	1950-02-27	68	68	7.Widowed from a civil union	No	No	No	1.Yes	0	0	68	1.42	33.7235	#NULL!	5	#NULL!	5	#NULL!	30	#NULL!	3	Sin deterioro	#NULL!	6	#NULL!	Sin deterioro (6-8)	Sin deterioro (6-8)	2	Sin deterioro (2-3)	Si	Si	No	Si	No	No	No	Si	Si	5	62	Population = 15,000 - 99,999		2012-11-08
420	420	10.Selected R NP=010	2018-12-18	1.Male	2.Population = 15,000 - 99,999	6	1947-05-03	71	71	2.Married	No	No	No	1.Yes	1.Yes	1.Yes	67	1.5	29.7778	#NULL!	5	#NULL!	6	#NULL!	20	#NULL!	3	Sin deterioro	#NULL!	5.66667	#NULL!	Deterioro (0-2)	Deterioro (0-2)	4	Leve (4)	Si	Si	No	No	No	No	No	Si	No	3	65	Population = 15,000 - 99,999		2012-11-05
421	421	20.Spouse NP=020 of Resp NP=010	2019-01-02	1.Male	2.Population = 15,000 - 99,999	11	1952-06-14	66	66	7.Widowed from a civil union	No	No	No	1.Yes	0	0	52	1.5	23.1111	#NULL!	4	#NULL!	7	#NULL!	29	#NULL!	3	Sin deterioro	#NULL!	5.66667	#NULL!	Deterioro (0-2)	Deterioro (0-2)	4	Leve (4)	Si	Si	No	No	No	No	No	No	No	2	60	Population = 15,000 - 99,999		2012-11-06
421	421	10.Selected R NP=010	2019-01-02	#NULL!	#NULL!	#NULL!	1945-11-02	73	#NULL!	#NULL!	#NULL!	#NULL!	#NULL!	#NULL!	#NULL!	#NULL!	#NULL!	#NULL!	#NULL!	#NULL!	#NULL!	#NULL!	#NULL!	#NULL!	#NULL!	#NULL!	#NULL!	#NULL!	#NULL!	#NULL!	#NULL!	#NULL!	#NULL!	#NULL!	#NULL!	#NULL!	#NULL!	#NULL!	#NULL!	#NULL!	#NULL!	#NULL!	#NULL!	#NULL!	#NULL!	67	Population = 15,000 - 99,999		2012-11-06
423	423	10.Selected R NP=010	2018-11-27	2.Female	2.Population = 15,000 - 99,999	4	1947-04-05	71	71	2.Married	Yes	Yes	No	1.Yes	0	0	111	1.65	40.7713	4	#NULL!	4	#NULL!	5	23	4	3	Sin deterioro	4.33333	#NULL!	Leve (3-5)	#NULL!	Leve (3-5)	3	Sin deterioro (2-3)	Si	Si	No	No	No	No	No	No	No	2	65	Population = 15,000 - 99,999		2012-10-30
423	423	20.Spouse NP=020 of Resp NP=010	2018-11-27	1.Male	2.Population = 15,000 - 99,999	5	1945-07-01	73	73	2.Married	Yes	Yes	No	1.Yes	1.Yes	0	80	1.56	32.8731	#NULL!	5	#NULL!	4	#NULL!	1	#NULL!	3	Sin deterioro	#NULL!	4.33333	#NULL!	Leve (3-5)	Leve (3-5)	3	Sin deterioro (2-3)	Si	Si	No	No	No	No	No	No	No	2	67	Population = 15,000 - 99,999		2012-10-30
424	424	20.Spouse NP=020 of Resp NP=010	2019-02-06	1.Male	2.Population = 15,000 - 99,999	4	1942-01-16	77	76	2.Married	Yes	No	No	0	1.Yes	1.Yes	67	1.76	21.6296	4	#NULL!	4	#NULL!	4	23	1	3	Sin deterioro	4	#NULL!	Leve (3-5)	#NULL!	Leve (3-5)	3	Sin deterioro (2-3)	Si	Si	No	No	No	No	No	No	No	2	70	Population = 15,000 - 99,999		2012-11-21
425	425	20.Spouse NP=020 of Resp NP=010	2018-11-27	#NULL!	#NULL!	#NULL!	1944-05-10	74	#NULL!	#NULL!	#NULL!	#NULL!	#NULL!	#NULL!	#NULL!	#NULL!	#NULL!	#NULL!	#NULL!	#NULL!	#NULL!	#NULL!	#NULL!	#NULL!	#NULL!	#NULL!	#NULL!	#NULL!	#NULL!	#NULL!	#NULL!	#NULL!	#NULL!	#NULL!	#NULL!	#NULL!	#NULL!	#NULL!	#NULL!	#NULL!	#NULL!	#NULL!	#NULL!	#NULL!	#NULL!	68	Population = 15,000 - 99,999		2012-11-01
425	425	10.Selected R NP=010	2018-11-27	1.Male	2.Population = 15,000 - 99,999	5	1948-02-04	70	70	7.Widowed from a civil union	No	No	No	1.Yes	1.Yes	0	78	1.74	25.763	#NULL!	4	#NULL!	5	#NULL!	2	#NULL!	3	Sin deterioro	#NULL!	4.66667	#NULL!	Leve (3-5)	Leve (3-5)	3	Sin deterioro (2-3)	Si	No	No	Si	No	No	Si	Si	No	4	64	Population = 15,000 - 99,999		2012-11-01
426	426	10.Selected R NP=010	2018-12-08	2.Female	2.Population = 15,000 - 99,999	0	1949-01-06	69	69	1.Single	Yes	No	No	1.Yes	1.Yes	0	49	1.7	16.955	3	#NULL!	3	#NULL!	4	21	4	3	Sin deterioro	3.33333	#NULL!	Leve (3-5)	#NULL!	Leve (3-5)	3	Sin deterioro (2-3)	Si	No	Si	No	No	No	No	Si	No	3	63	Population = 15,000 - 99,999		2012-10-30
427	427	20.Spouse NP=020 of Resp NP=010	2018-11-29	2.Female	2.Population = 15,000 - 99,999	4	1951-03-23	67	67	2.Married	Yes	Yes	No	0	0	0	84	1.5	37.3333	#NULL!	3	#NULL!	4	#NULL!	17	#NULL!	3	Sin deterioro	#NULL!	4.66667	#NULL!	Leve (3-5)	Leve (3-5)	3	Sin deterioro (2-3)	Si	Si	Si	Si	No	No	Si	No	Si	6	61	Population = 15,000 - 99,999		2012-11-05
427	427	10.Selected R NP=010	2018-11-30	1.Male	2.Population = 15,000 - 99,999	6	1946-02-09	72	72	2.Married	Yes	Yes	No	1.Yes	0	1.Yes	67	1.58	26.8386	4	#NULL!	4	#NULL!	3	33	4	3	Sin deterioro	3.66667	#NULL!	Leve (3-5)	#NULL!	Leve (3-5)	3	Sin deterioro (2-3)	Si	Si	Si	No	No	Si	No	No	Si	5	66	Population = 15,000 - 99,999		2012-11-07
428	428	10.Selected R NP=010	2019-01-08	2.Female	2.Population = 15,000 - 99,999	3	1945-12-02	73	73	7.Widowed from a civil union	Yes	No	No	0	1.Yes	1.Yes	80	1.67	28.6851	#NULL!	2	#NULL!	4	#NULL!	20	#NULL!	3	Sin deterioro	#NULL!	3.66667	#NULL!	Leve (3-5)	Leve (3-5)	3	Sin deterioro (2-3)	Si	Si	No	No	No	No	No	Si	No	3	66	Population = 15,000 - 99,999		2012-11-07
429	429	10.Selected R NP=010	2018-12-03	2.Female	2.Population = 15,000 - 99,999	3	1942-11-07	76	75	7.Widowed from a civil union	No	Yes	No	1.Yes	1.Yes	0	65	1.54	27.4077	#NULL!	5	#NULL!	5	#NULL!	17	#NULL!	3	Sin deterioro	#NULL!	5.33333	#NULL!	Deterioro (0-2)	Deterioro (0-2)	4	Leve (4)	No	Si	No	No	No	No	No	No	No	1	69	Population = 15,000 - 99,999		2012-11-05
434	434	20.Spouse NP=020 of Resp NP=010	2018-11-19	2.Female	2.Population = 15,000 - 99,999	0	1941-12-08	76	76	7.Widowed from a civil union	Yes	No	No	1.Yes	0	0	72	1.5	32	3	#NULL!	5	#NULL!	6	17	3	3	Sin deterioro	4.66667	#NULL!	Leve (3-5)	#NULL!	Leve (3-5)	3	Sin deterioro (2-3)	Si	Si	No	No	No	Si	No	No	No	3	70	Population = 15,000 - 99,999		2012-11-22
435	435	10.Selected R NP=010	2018-12-04	2.Female	2.Population = 15,000 - 99,999	6	1941-10-18	77	77	2.Married	Yes	No	No	1.Yes	0	0	60	1.65	22.0386	#NULL!	4	#NULL!	6	#NULL!	24	#NULL!	3	Sin deterioro	#NULL!	6	#NULL!	Sin deterioro (6-8)	Sin deterioro (6-8)	2	Sin deterioro (2-3)	Si	Si	No	No	No	No	Si	No	No	3	70	Population = 100,000+		2012-10-12
437	437	20.Spouse NP=020 of Resp NP=010	2018-12-08	2.Female	2.Population = 15,000 - 99,999	2	1935-08-30	83	83	7.Widowed from a civil union	Yes	No	No	1.Yes	0	0	87	1.68	30.8248	4	#NULL!	5	#NULL!	6	14	7	2	Leve	5	#NULL!	Leve (3-5)	#NULL!	Leve (3-5)	4	Leve (4)	Si	Si	No	No	No	No	No	No	No	2	77	Population = 15,000 - 99,999		2012-10-30
446	446	10.Selected R NP=010	2018-12-03	2.Female	2.Population = 15,000 - 99,999	3	1939-12-14	78	79	7.Widowed from a civil union	Yes	No	No	1.Yes	0	0	50	1.53	21.3593	4	#NULL!	4	#NULL!	4	2	2	3	Sin deterioro	4	#NULL!	Leve (3-5)	#NULL!	Leve (3-5)	3	Sin deterioro (2-3)	Si	No	No	No	No	No	No	No	No	1	72	Population = 15,000 - 99,999		2012-10-29
451	451	10.Selected R NP=010	2018-12-03	2.Female	2.Population = 15,000 - 99,999	9	1950-05-07	68	68	7.Widowed from a civil union	Yes	Yes	No	1.Yes	0	0	70	1.6	27.3437	2	#NULL!	6	#NULL!	8	41	7	3	Sin deterioro	5.33333	#NULL!	Deterioro (0-2)	#NULL!	Deterioro (0-2)	4	Leve (4)	Si	Si	No	#NULL!	No	No	No	No	No	2	62	Population = 15,000 - 99,999		2012-10-29
453	453	10.Selected R NP=010	2018-12-04	2.Female	2.Population = 15,000 - 99,999	9	1948-12-23	69	69	2.Married	Yes	No	No	1.Yes	0	0	94	1.72	31.7739	5	#NULL!	3	#NULL!	7	37	5	3	Sin deterioro	5	#NULL!	Leve (3-5)	#NULL!	Leve (3-5)	3	Sin deterioro (2-3)	Si	Si	No	Si	No	No	Si	No	No	4	63	Population = 15,000 - 99,999		2012-10-30
453	453	20.Spouse NP=020 of Resp NP=010	2018-12-04	1.Male	2.Population = 15,000 - 99,999	12	1952-02-28	66	66	2.Married	Yes	No	No	1.Yes	1.Yes	0	94	1.72	31.7739	#NULL!	6	#NULL!	5	#NULL!	58	#NULL!	3	Sin deterioro	#NULL!	6	#NULL!	Sin deterioro (6-8)	Sin deterioro (6-8)	2	Sin deterioro (2-3)	Si	No	Si	#NULL!	No	No	No	No	No	2	60	Population = 15,000 - 99,999		2012-10-30
455	455	10.Selected R NP=010	2018-12-04	1.Male	2.Population = 15,000 - 99,999	3	1947-07-12	71	71	2.Married	Yes	No	No	1.Yes	0	1.Yes	80	1.65	29.3848	2	#NULL!	4	#NULL!	3	33	1	2	Leve	3	#NULL!	Leve (3-5)	#NULL!	Leve (3-5)	4	Leve (4)	No	No	No	#NULL!	No	No	No	No	No	0	65	Population = 15,000 - 99,999		2012-10-29
457	457	10.Selected R NP=010	2018-12-03	1.Male	2.Population = 15,000 - 99,999	4	1947-01-26	71	71	7.Widowed from a civil union	Yes	Yes	No	1.Yes	1.Yes	1.Yes	82	1.69	28.7105	1	#NULL!	4	#NULL!	3	38	0	3	Sin deterioro	2.66667	#NULL!	Deterioro (0-2)	#NULL!	Deterioro (0-2)	4	Leve (4)	Si	No	No	No	No	No	No	No	No	1	65	Population = 15,000 - 99,999		2012-11-14
458	458	10.Selected R NP=010	2018-12-03	2.Female	2.Population = 15,000 - 99,999	3	1946-04-01	72	72	7.Widowed from a civil union	Yes	Yes	No	1.Yes	0	0	52	1.38	27.3052	1	#NULL!	1	#NULL!	1	16	1	3	Sin deterioro	1	#NULL!	Deterioro (0-2)	#NULL!	Deterioro (0-2)	4	Leve (4)	Si	Si	No	No	No	No	Si	No	No	3	66	Population = 15,000 - 99,999		2012-11-14
460	460	20.Spouse NP=020 of Resp NP=010	2018-12-03	2.Female	2.Population = 15,000 - 99,999	0	1940-05-26	78	78	2.Married	No	No	No	0	0	0	60	1.65	22.0386	#NULL!	3	#NULL!	3	#NULL!	#NULL!	#NULL!	2	Leve	#NULL!	3	#NULL!	Leve (3-5)	Leve (3-5)	4	Leve (4)	No	Si	No	Si	No	No	No	No	No	2	72	Population = 15,000 - 99,999		2012-11-13
460	460	10.Selected R NP=010	2018-12-03	1.Male	2.Population = 15,000 - 99,999	0	1942-02-12	76	77	2.Married	No	No	No	0	1.Yes	1.Yes	68	1.65	24.977	3	#NULL!	4	#NULL!	0	#NULL!	2	3	Sin deterioro	2.33333	#NULL!	Deterioro (0-2)	#NULL!	Deterioro (0-2)	4	Leve (4)	No	Si	No	No	No	No	No	Si	No	2	70	Population = 15,000 - 99,999		2012-11-13
463	463	20.Spouse NP=020 of Resp NP=010	2018-12-13	1.Male	3.Population = 2,500 - 14,999	6	1946-07-18	72	72	2.Married	No	Yes	No	1.Yes	1.Yes	1.Yes	57	1.57	23.1247	#NULL!	3	#NULL!	4	#NULL!	15	#NULL!	2	Leve	#NULL!	3.66667	#NULL!	Leve (3-5)	Leve (3-5)	4	Leve (4)	Si	Si	No	No	No	No	No	No	No	2	66	Population = 2,500 - 14,999		2012-10-30
464	464	10.Selected R NP=010	2018-12-13	#NULL!	#NULL!	#NULL!	1945-06-30	73	#NULL!	#NULL!	#NULL!	#NULL!	#NULL!	#NULL!	#NULL!	#NULL!	#NULL!	#NULL!	#NULL!	#NULL!	#NULL!	#NULL!	#NULL!	#NULL!	#NULL!	#NULL!	#NULL!	#NULL!	#NULL!	#NULL!	#NULL!	#NULL!	#NULL!	#NULL!	#NULL!	#NULL!	#NULL!	#NULL!	#NULL!	#NULL!	#NULL!	#NULL!	#NULL!	#NULL!	#NULL!	67	Population = 2,500 - 14,999		2012-10-25
470	470	20.Spouse NP=020 of Resp NP=010	2018-11-28	2.Female	3.Population = 2,500 - 14,999	0	1933-07-23	85	85	7.Widowed from a civil union	Yes	No	No	0	0	0	60	1.59	23.7332	#NULL!	3	#NULL!	5	#NULL!	1	#NULL!	0	Deterioro (0-1)	#NULL!	4.33333	#NULL!	Leve (3-5)	Leve (3-5)	5	Deterioro (5-6)	Si	Si	No	Si	No	No	No	No	No	3	79	Population = 2,500 - 14,999		2012-10-30
471	471	10.Selected R NP=010	2018-12-17	1.Male	3.Population = 2,500 - 14,999	5	1948-07-15	70	70	7.Widowed from a civil union	Yes	No	No	0	0	1.Yes	85	1.68	30.1162	5	#NULL!	7	#NULL!	7	32	5	3	Sin deterioro	6.33333	#NULL!	Sin deterioro (6-8)	#NULL!	Sin deterioro (6-8)	2	Sin deterioro (2-3)	Si	Si	No	No	No	No	No	No	No	2	64	Population = 2,500 - 14,999		2012-11-21
473	473	10.Selected R NP=010	2018-11-26	2.Female	3.Population = 2,500 - 14,999	3	1946-04-28	72	72	5.Separated from a civil union	No	No	No	1.Yes	0	0	80	1.55	33.2986	2	#NULL!	5	#NULL!	4	19	4	1	Deterioro (0-1)	3.66667	#NULL!	Leve (3-5)	#NULL!	Leve (3-5)	5	Deterioro (5-6)	No	Si	No	No	No	No	Si	No	No	2	66	Population = 2,500 - 14,999		2012-11-21
476	476	20.Spouse NP=020 of Resp NP=010	2018-12-05	#NULL!	#NULL!	#NULL!	1946-09-30	72	#NULL!	#NULL!	#NULL!	#NULL!	#NULL!	#NULL!	#NULL!	#NULL!	#NULL!	#NULL!	#NULL!	#NULL!	#NULL!	#NULL!	#NULL!	#NULL!	#NULL!	#NULL!	#NULL!	#NULL!	#NULL!	#NULL!	#NULL!	#NULL!	#NULL!	#NULL!	#NULL!	#NULL!	#NULL!	#NULL!	#NULL!	#NULL!	#NULL!	#NULL!	#NULL!	#NULL!	#NULL!	66	Population = 2,500 - 14,999		2012-11-21
476	476	10.Selected R NP=010	2018-12-05	1.Male	3.Population = 2,500 - 14,999	6	1944-01-31	74	74	7.Widowed from a civil union	No	No	No	0	0	0	52	1.52	22.5069	3	#NULL!	3	#NULL!	4	26	4	3	Sin deterioro	3.33333	#NULL!	Leve (3-5)	#NULL!	Leve (3-5)	3	Sin deterioro (2-3)	Si	Si	No	No	No	No	No	Si	No	3	68	Population = 2,500 - 14,999		2012-11-21
482	482	20.Spouse NP=020 of Resp NP=010	2018-12-09	#NULL!	#NULL!	#NULL!	1939-07-16	79	#NULL!	#NULL!	#NULL!	#NULL!	#NULL!	#NULL!	#NULL!	#NULL!	#NULL!	#NULL!	#NULL!	#NULL!	#NULL!	#NULL!	#NULL!	#NULL!	#NULL!	#NULL!	#NULL!	#NULL!	#NULL!	#NULL!	#NULL!	#NULL!	#NULL!	#NULL!	#NULL!	#NULL!	#NULL!	#NULL!	#NULL!	#NULL!	#NULL!	#NULL!	#NULL!	#NULL!	#NULL!	73	Population = 2,500 - 14,999		2012-11-20
485	485	20.Spouse NP=020 of Resp NP=010	2018-12-06	2.Female	3.Population = 2,500 - 14,999	0	1939-12-25	78	78	7.Widowed from a civil union	Yes	No	No	1.Yes	1.Yes	0	61	1.57	24.7475	#NULL!	3	#NULL!	5	#NULL!	18	#NULL!	3	Sin deterioro	#NULL!	4.66667	#NULL!	Leve (3-5)	Leve (3-5)	3	Sin deterioro (2-3)	Si	Si	No	No	No	Si	Si	No	Si	5	72	Population = 2,500 - 14,999		2012-11-22
487	487	20.Spouse NP=020 of Resp NP=010	2018-12-05	#NULL!	#NULL!	#NULL!	1952-04-19	66	#NULL!	#NULL!	#NULL!	#NULL!	#NULL!	#NULL!	#NULL!	#NULL!	#NULL!	#NULL!	#NULL!	#NULL!	#NULL!	#NULL!	#NULL!	#NULL!	#NULL!	#NULL!	#NULL!	#NULL!	#NULL!	#NULL!	#NULL!	#NULL!	#NULL!	#NULL!	#NULL!	#NULL!	#NULL!	#NULL!	#NULL!	#NULL!	#NULL!	#NULL!	#NULL!	#NULL!	#NULL!	60	Population = 2,500 - 14,999		2012-11-06
489	489	20.Spouse NP=020 of Resp NP=010	2018-12-05	2.Female	3.Population = 2,500 - 14,999	4	1948-02-12	70	70	2.Married	Yes	No	No	1.Yes	0	0	71	1.59	28.0843	2	#NULL!	5	#NULL!	5	28	3	3	Sin deterioro	4	#NULL!	Leve (3-5)	#NULL!	Leve (3-5)	3	Sin deterioro (2-3)	Si	No	No	No	No	No	Si	No	No	2	64	Population = 2,500 - 14,999		2012-11-07
489	489	10.Selected R NP=010	2018-12-05	1.Male	3.Population = 2,500 - 14,999	1	1943-10-29	75	75	2.Married	No	No	No	1.Yes	1.Yes	1.Yes	52	1.6	20.3125	#NULL!	5	#NULL!	5	#NULL!	16	#NULL!	3	Sin deterioro	#NULL!	5.66667	#NULL!	Deterioro (0-2)	Deterioro (0-2)	4	Leve (4)	No	Si	No	No	No	No	No	No	No	1	69	Population = 2,500 - 14,999		2012-11-07
492	492	10.Selected R NP=010	2019-01-23	1.Male	3.Population = 2,500 - 14,999	4	1950-03-26	68	68	2.Married	No	No	No	0	1.Yes	0	75	1.79	23.4075	#NULL!	4	#NULL!	6	#NULL!	42	#NULL!	3	Sin deterioro	#NULL!	6	#NULL!	Sin deterioro (6-8)	Sin deterioro (6-8)	2	Sin deterioro (2-3)	Si	Si	No	No	No	No	No	Si	No	3	62	Population = 2,500 - 14,999		2012-10-09
496	496	10.Selected R NP=010	2018-12-21	1.Male	3.Population = 2,500 - 14,999	2	1938-02-21	80	80	4.Divorced	Yes	No	No	1.Yes	1.Yes	1.Yes	80	1.77	25.5354	3	#NULL!	3	#NULL!	5	5	0	3	Sin deterioro	3.66667	#NULL!	Leve (3-5)	#NULL!	Leve (3-5)	3	Sin deterioro (2-3)	Si	Si	No	No	No	No	Si	No	No	3	74	Population = 2,500 - 14,999		2012-10-09
502	502	10.Selected R NP=010	2018-11-29	#NULL!	#NULL!	#NULL!	1943-01-19	75	#NULL!	#NULL!	#NULL!	#NULL!	#NULL!	#NULL!	#NULL!	#NULL!	#NULL!	#NULL!	#NULL!	#NULL!	#NULL!	#NULL!	#NULL!	#NULL!	#NULL!	#NULL!	#NULL!	#NULL!	#NULL!	#NULL!	#NULL!	#NULL!	#NULL!	#NULL!	#NULL!	#NULL!	#NULL!	#NULL!	#NULL!	#NULL!	#NULL!	#NULL!	#NULL!	#NULL!	#NULL!	69	Population = 100,000+		2012-11-09
504	504	10.Selected R NP=010	2018-12-13	2.Female	4.Population <2,500	12	1949-12-10	69	69	7.Widowed from a civil union	Yes	Yes	No	0	1.Yes	0	73	1.64	27.1416	8	#NULL!	7	#NULL!	8	38	8	3	Sin deterioro	7.66667	#NULL!	Sin deterioro (6-8)	#NULL!	Sin deterioro (6-8)	2	Sin deterioro (2-3)	Si	Si	Si	No	No	No	Si	Si	Si	6	62	Population = 15,000 - 99,999		2012-11-13
505	505	10.Selected R NP=010	2018-12-10	2.Female	4.Population <2,500	2	1947-09-29	71	71	4.Divorced	No	No	No	1.Yes	1.Yes	0	55	1.5	24.4444	3	#NULL!	6	#NULL!	6	#NULL!	4	3	Sin deterioro	5	#NULL!	Leve (3-5)	#NULL!	Leve (3-5)	3	Sin deterioro (2-3)	Si	No	No	No	No	No	Si	No	No	2	65	Population = 15,000 - 99,999		2012-11-13
507	507	20.Spouse NP=020 of Resp NP=010	2018-12-06	1.Male	4.Population <2,500	0	1932-12-19	85	86	2.Married	No	No	No	1.Yes	0	0	70	1.7	24.2215	4	#NULL!	5	#NULL!	6	20	1	2	Leve	5	#NULL!	Leve (3-5)	#NULL!	Leve (3-5)	4	Leve (4)	No	Si	No	Si	No	No	No	Si	Si	4	79	Population <2,500		2012-11-07
509	509	10.Selected R NP=010	2018-12-06	2.Female	4.Population <2,500	3	1941-02-12	77	77	7.Widowed from a civil union	Yes	No	No	1.Yes	0	1.Yes	64	1.54	26.986	#NULL!	4	#NULL!	6	#NULL!	5	#NULL!	2	Leve	#NULL!	5	#NULL!	Leve (3-5)	Leve (3-5)	4	Leve (4)	Si	Si	Si	No	No	No	No	No	Si	4	71	Population <2,500		2012-11-07
513	513	10.Selected R NP=010	2018-11-29	1.Male	4.Population <2,500	3	1948-02-13	70	70	2.Married	No	Yes	No	1.Yes	1.Yes	0	68	1.65	24.977	2	#NULL!	5	#NULL!	6	23	6	3	Sin deterioro	4.33333	#NULL!	Leve (3-5)	#NULL!	Leve (3-5)	3	Sin deterioro (2-3)	Si	Si	No	No	No	No	No	Si	No	3	64	Population <2,500		2012-11-07
519	519	20.Spouse NP=020 of Resp NP=010	2018-12-11	2.Female	4.Population <2,500	0	1949-07-11	69	69	2.Married	Yes	Yes	No	1.Yes	0	0	70	1.58	28.0404	#NULL!	3	#NULL!	7	#NULL!	51	#NULL!	2	Leve	#NULL!	6	#NULL!	Sin deterioro (6-8)	Sin deterioro (6-8)	3	Sin deterioro (2-3)	No	Si	No	Si	No	No	Si	No	No	3	63	Population <2,500		2012-11-08
520	520	20.Spouse NP=020 of Resp NP=010	2018-12-10	2.Female	4.Population <2,500	6	1950-05-27	68	68	7.Widowed from a civil union	Yes	No	No	1.Yes	0	0	67	1.64	24.9108	8	#NULL!	7	#NULL!	7	21	5	3	Sin deterioro	7.33333	#NULL!	Sin deterioro (6-8)	#NULL!	Sin deterioro (6-8)	2	Sin deterioro (2-3)	No	Si	No	Si	No	No	Si	No	No	3	62	Population = 2,500 - 14,999		2012-11-01
520	520	10.Selected R NP=010	2018-12-10	#NULL!	#NULL!	#NULL!	1935-12-20	82	#NULL!	#NULL!	#NULL!	#NULL!	#NULL!	#NULL!	#NULL!	#NULL!	#NULL!	#NULL!	#NULL!	#NULL!	#NULL!	#NULL!	#NULL!	#NULL!	#NULL!	#NULL!	#NULL!	#NULL!	#NULL!	#NULL!	#NULL!	#NULL!	#NULL!	#NULL!	#NULL!	#NULL!	#NULL!	#NULL!	#NULL!	#NULL!	#NULL!	#NULL!	#NULL!	#NULL!	#NULL!	76	Population = 2,500 - 14,999		2012-11-01
521	521	20.Spouse NP=020 of Resp NP=010	2018-12-08	2.Female	4.Population <2,500	1	1941-03-01	77	77	2.Married	No	No	No	1.Yes	0	0	62	1.64	23.0518	#NULL!	5	#NULL!	3	#NULL!	4	#NULL!	3	Sin deterioro	#NULL!	4.33333	#NULL!	Leve (3-5)	Leve (3-5)	3	Sin deterioro (2-3)	Si	Si	No	No	No	No	Si	No	No	3	71	Population <2,500		2012-10-31
521	521	10.Selected R NP=010	2018-11-28	1.Male	4.Population <2,500	0	1938-12-25	79	79	2.Married	Yes	No	No	0	1.Yes	0	72	1.53	30.7574	4	#NULL!	3	#NULL!	4	#NULL!	4	0	Deterioro (0-1)	3.66667	#NULL!	Leve (3-5)	#NULL!	Leve (3-5)	5	Deterioro (5-6)	Si	Si	No	No	No	No	No	Si	No	3	73	Population <2,500		2012-10-31
522	522	20.Spouse NP=020 of Resp NP=010	2018-11-28	2.Female	4.Population <2,500	1	1944-06-09	74	74	2.Married	Yes	Yes	No	1.Yes	0	0	58	1.62	22.1003	5	#NULL!	7	#NULL!	5	12	1	3	Sin deterioro	5.66667	#NULL!	Deterioro (0-2)	#NULL!	Deterioro (0-2)	4	Leve (4)	Si	No	No	No	No	No	No	No	No	1	68	Population <2,500		2012-10-31
522	522	10.Selected R NP=010	2018-11-28	1.Male	4.Population <2,500	1	1943-08-13	75	75	2.Married	No	No	No	1.Yes	1.Yes	1.Yes	62	1.6	24.2187	#NULL!	3	#NULL!	3	#NULL!	1	#NULL!	3	Sin deterioro	#NULL!	3.33333	#NULL!	Leve (3-5)	Leve (3-5)	3	Sin deterioro (2-3)	No	No	No	No	No	No	No	Si	No	1	65	Population <2,500		2012-10-31
523	523	10.Selected R NP=010	2018-11-28	2.Female	4.Population <2,500	9	1945-11-24	73	73	7.Widowed from a civil union	Yes	No	Yes	0	0	1.Yes	80	1.76	25.8264	6	#NULL!	7	#NULL!	6	36	5	3	Sin deterioro	6.33333	#NULL!	Sin deterioro (6-8)	#NULL!	Sin deterioro (6-8)	2	Sin deterioro (2-3)	Si	Si	Si	No	Si	Si	Si	No	Si	7	66	Population = 15,000 - 99,999		2012-10-30
523	523	20.Spouse NP=020 of Resp NP=010	2018-11-28	#NULL!	#NULL!	#NULL!	1936-09-03	82	#NULL!	#NULL!	#NULL!	#NULL!	#NULL!	#NULL!	#NULL!	#NULL!	#NULL!	#NULL!	#NULL!	#NULL!	#NULL!	#NULL!	#NULL!	#NULL!	#NULL!	#NULL!	#NULL!	#NULL!	#NULL!	#NULL!	#NULL!	#NULL!	#NULL!	#NULL!	#NULL!	#NULL!	#NULL!	#NULL!	#NULL!	#NULL!	#NULL!	#NULL!	#NULL!	#NULL!	#NULL!	76	Population = 15,000 - 99,999		2012-10-30
525	525	20.Spouse NP=020 of Resp NP=010	2018-12-07	2.Female	4.Population <2,500	6	1945-03-13	73	73	7.Widowed from a civil union	No	No	No	1.Yes	0	1.Yes	70	1.45	33.2937	2	#NULL!	2	#NULL!	4	#NULL!	1	2	Leve	2.66667	#NULL!	Deterioro (0-2)	#NULL!	Deterioro (0-2)	5	Deterioro (5-6)	No	No	No	No	No	No	No	No	No	0	67	Population <2,500		2012-11-07
528	528	20.Spouse NP=020 of Resp NP=010	2018-12-05	2.Female	4.Population <2,500	7	1934-11-21	84	84	3.In civil union	Yes	No	No	1.Yes	0	0	48	1.32	27.5482	#NULL!	4	#NULL!	4	#NULL!	8	#NULL!	1	Deterioro (0-1)	#NULL!	4	#NULL!	Leve (3-5)	Leve (3-5)	5	Deterioro (5-6)	Si	Si	No	Si	No	No	Si	No	No	4	77	Population <2,500		2012-11-07
528	528	10.Selected R NP=010	2018-12-05	1.Male	4.Population <2,500	6	1935-05-29	83	83	3.In civil union	Yes	No	No	1.Yes	1.Yes	1.Yes	70	1.75	22.8571	3	#NULL!	6	#NULL!	4	5	4	2	Leve	4.33333	#NULL!	Leve (3-5)	#NULL!	Leve (3-5)	4	Leve (4)	Si	No	No	No	No	No	No	No	No	1	77	Population <2,500		2012-11-07
535	535	10.Selected R NP=010	2018-11-29	1.Male	4.Population <2,500	3	1950-09-28	68	68	2.Married	Yes	No	No	1.Yes	0	0	80	1.7	27.6817	#NULL!	4	#NULL!	7	#NULL!	27	#NULL!	2	Leve	#NULL!	6	#NULL!	Sin deterioro (6-8)	Sin deterioro (6-8)	3	Sin deterioro (2-3)	Si	Si	No	No	No	No	No	Si	No	3	62	Population <2,500		2012-10-23
537	537	20.Spouse NP=020 of Resp NP=010	2018-11-30	2.Female	4.Population <2,500	6	1937-05-07	81	81	2.Married	Yes	No	No	1.Yes	0	0	87	1.68	30.8248	3	#NULL!	3	#NULL!	5	34	0	3	Sin deterioro	3.66667	#NULL!	Leve (3-5)	#NULL!	Leve (3-5)	3	Sin deterioro (2-3)	Si	Si	No	No	No	No	Si	No	No	3	75	Population <2,500		2012-10-24
537	537	10.Selected R NP=010	2018-11-30	1.Male	4.Population <2,500	6	1931-08-28	87	87	2.Married	Yes	No	No	1.Yes	1.Yes	0	87	1.8	26.8519	#NULL!	2	#NULL!	3	#NULL!	7	#NULL!	1	Deterioro (0-1)	#NULL!	2.66667	#NULL!	Deterioro (0-2)	Deterioro (0-2)	6	Deterioro (5-6)	Si	Si	No	No	No	No	No	No	No	2	81	Population <2,500		2012-10-24
540	540	10.Selected R NP=010	2018-11-28	1.Male	4.Population <2,500	0	1929-10-20	89	89	7.Widowed from a civil union	Yes	No	No	1.Yes	1.Yes	1.Yes	70	1.7	24.2215	3	#NULL!	5	#NULL!	4	15	3	3	Sin deterioro	4	#NULL!	Leve (3-5)	#NULL!	Leve (3-5)	3	Sin deterioro (2-3)	Si	Si	No	No	No	No	No	No	No	2	83	Population <2,500		2012-10-23
541	541	10.Selected R NP=010	2018-11-28	2.Female	4.Population <2,500	0	1948-09-13	70	70	2.Married	Yes	No	No	1.Yes	1.Yes	0	72	1.8	22.2222	#NULL!	4	#NULL!	3	#NULL!	9	#NULL!	2	Leve	#NULL!	4	#NULL!	Leve (3-5)	Leve (3-5)	4	Leve (4)	Si	No	No	No	No	No	No	No	No	1	64	Population <2,500		2012-10-23
546	546	10.Selected R NP=010	2018-11-29	1.Male	4.Population <2,500	1	1938-05-24	80	80	2.Married	Yes	No	No	1.Yes	1.Yes	0	78	1.72	26.3656	#NULL!	3	#NULL!	5	#NULL!	17	#NULL!	0	Deterioro (0-1)	#NULL!	4.33333	#NULL!	Leve (3-5)	Leve (3-5)	5	Deterioro (5-6)	Si	Si	No	No	No	No	No	Si	No	3	74	Population = 15,000 - 99,999		2012-10-31
556	556	10.Selected R NP=010	2018-12-17	1.Male	1.Population = 100,000+	6	1938-09-21	80	80	2.Married	No	No	No	1.Yes	0	0	75	1.79	23.4075	4	#NULL!	4	#NULL!	3	11	4	3	Sin deterioro	3.66667	#NULL!	Leve (3-5)	#NULL!	Leve (3-5)	3	Sin deterioro (2-3)	No	Si	No	No	No	No	No	No	No	1	74	Population = 100,000+		2012-10-25
559	559	10.Selected R NP=010	2018-11-21	1.Male	1.Population = 100,000+	8	1931-10-09	87	87	7.Widowed from a civil union	No	No	No	1.Yes	1.Yes	0	50	1.68	17.7154	2	#NULL!	3	#NULL!	2	4	1	3	Sin deterioro	2.33333	#NULL!	Deterioro (0-2)	#NULL!	Deterioro (0-2)	4	Leve (4)	Si	Si	No	No	No	No	No	No	No	2	81	Population = 100,000+		2012-10-27
561	561	10.Selected R NP=010	2018-12-05	2.Female	1.Population = 100,000+	3	1926-05-10	92	92	7.Widowed from a civil union	No	Yes	No	1.Yes	0	0	62	1.45	29.4887	4	#NULL!	4	#NULL!	4	#NULL!	0	0	Deterioro (0-1)	4	#NULL!	Leve (3-5)	#NULL!	Leve (3-5)	5	Deterioro (5-6)	Si	Si	No	No	No	No	No	No	No	2	86	Population = 100,000+		2012-10-22
564	564	10.Selected R NP=010	2018-12-13	#NULL!	#NULL!	#NULL!	1925-06-08	93	#NULL!	#NULL!	#NULL!	#NULL!	#NULL!	#NULL!	#NULL!	#NULL!	#NULL!	#NULL!	#NULL!	#NULL!	#NULL!	#NULL!	#NULL!	#NULL!	#NULL!	#NULL!	#NULL!	#NULL!	#NULL!	#NULL!	#NULL!	#NULL!	#NULL!	#NULL!	#NULL!	#NULL!	#NULL!	#NULL!	#NULL!	#NULL!	#NULL!	#NULL!	#NULL!	#NULL!	#NULL!	87	Population = 100,000+		2012-10-26
566	566	10.Selected R NP=010	2018-12-09	2.Female	1.Population = 100,000+	9	1943-09-19	75	75	1.Single	No	No	No	1.Yes	0	0	50	1.48	22.8269	#NULL!	4	#NULL!	5	#NULL!	#NULL!	#NULL!	3	Sin deterioro	#NULL!	5	#NULL!	Leve (3-5)	Leve (3-5)	3	Sin deterioro (2-3)	Si	Si	No	No	No	No	Si	No	No	3	69	Population = 100,000+		2012-10-26
567	567	10.Selected R NP=010	2018-11-27	1.Male	1.Population = 100,000+	6	1946-03-09	72	72	5.Separated from a civil union	No	No	No	1.Yes	1.Yes	0	72	1.78	22.7244	#NULL!	4	#NULL!	7	#NULL!	25	#NULL!	3	Sin deterioro	#NULL!	5.66667	#NULL!	Deterioro (0-2)	Deterioro (0-2)	4	Leve (4)	No	No	No	No	No	No	No	Si	No	1	66	Population = 100,000+		2012-10-23
568	568	20.Spouse NP=020 of Resp NP=010	2018-11-29	1.Male	1.Population = 100,000+	3	1930-12-25	87	88	7.Widowed from a civil union	No	No	No	1.Yes	0	0	55	1.62	20.9572	#NULL!	2	#NULL!	2	#NULL!	15	#NULL!	2	Leve	#NULL!	2.66667	#NULL!	Deterioro (0-2)	Deterioro (0-2)	5	Deterioro (5-6)	Si	Si	No	No	No	No	No	No	No	2	81	Population = 100,000+		2012-10-18
569	569	10.Selected R NP=010	2018-11-27	2.Female	1.Population = 100,000+	6	1933-11-28	84	83	4.Divorced	No	No	No	1.Yes	0	0	54	1.53	23.0681	#NULL!	3	#NULL!	5	#NULL!	26	#NULL!	3	Sin deterioro	#NULL!	4.66667	#NULL!	Leve (3-5)	Leve (3-5)	3	Sin deterioro (2-3)	Si	Si	No	#NULL!	No	No	No	No	No	2	78	Population = 100,000+		2012-10-25
572	572	10.Selected R NP=010	2018-11-27	2.Female	1.Population = 100,000+	6	1944-12-27	73	73	1.Single	No	No	No	1.Yes	0	0	#NULL!	1.4	#NULL!	#NULL!	3	#NULL!	4	#NULL!	57	#NULL!	3	Sin deterioro	#NULL!	3.66667	#NULL!	Leve (3-5)	Leve (3-5)	3	Sin deterioro (2-3)	No	Si	No	No	No	No	Si	No	No	2	67	Population = 100,000+		2012-10-26
574	574	10.Selected R NP=010	2018-11-22	#NULL!	#NULL!	#NULL!	1934-09-04	84	#NULL!	#NULL!	#NULL!	#NULL!	#NULL!	#NULL!	#NULL!	#NULL!	#NULL!	#NULL!	#NULL!	#NULL!	#NULL!	#NULL!	#NULL!	#NULL!	#NULL!	#NULL!	#NULL!	#NULL!	#NULL!	#NULL!	#NULL!	#NULL!	#NULL!	#NULL!	#NULL!	#NULL!	#NULL!	#NULL!	#NULL!	#NULL!	#NULL!	#NULL!	#NULL!	#NULL!	#NULL!	78	Population = 100,000+		2012-10-31
576	576	10.Selected R NP=010	2018-11-16	2.Female	1.Population = 100,000+	16	1944-10-23	74	74	2.Married	Yes	No	No	1.Yes	0	0	63	1.42	31.2438	#NULL!	6	#NULL!	7	#NULL!	52	#NULL!	3	Sin deterioro	#NULL!	6.66667	#NULL!	Sin deterioro (6-8)	Sin deterioro (6-8)	2	Sin deterioro (2-3)	Si	No	No	Si	No	No	No	No	No	2	68	Population = 100,000+		2012-11-05
579	579	20.Spouse NP=020 of Resp NP=010	2018-11-23	2.Female	1.Population = 100,000+	6	1946-10-15	72	72	2.Married	Yes	No	No	1.Yes	0	1.Yes	64	1.57	25.9645	#NULL!	3	#NULL!	3	#NULL!	18	#NULL!	3	Sin deterioro	#NULL!	3	#NULL!	Leve (3-5)	Leve (3-5)	3	Sin deterioro (2-3)	No	Si	No	No	No	No	Si	No	No	2	66	Population = 100,000+		2012-11-06
579	579	10.Selected R NP=010	2018-11-24	1.Male	1.Population = 100,000+	3	1942-12-24	75	76	2.Married	Yes	No	No	1.Yes	0	0	84	1.8	25.9259	3	#NULL!	2	#NULL!	6	10	5	2	Leve	3.66667	#NULL!	Leve (3-5)	#NULL!	Leve (3-5)	4	Leve (4)	Si	Si	No	No	No	No	No	Si	No	3	69	Population = 100,000+		2012-11-06
584	584	20.Spouse NP=020 of Resp NP=010	2018-11-15	2.Female	1.Population = 100,000+	17	1951-03-15	67	67	2.Married	Yes	Yes	No	0	1.Yes	0	57	1.68	20.1956	2	#NULL!	4	#NULL!	4	18	1	3	Sin deterioro	3.33333	#NULL!	Leve (3-5)	#NULL!	Leve (3-5)	3	Sin deterioro (2-3)	Si	Si	No	Si	Si	No	Si	No	Si	6	61	Population = 100,000+		2012-10-27
584	584	10.Selected R NP=010	2018-11-15	1.Male	1.Population = 100,000+	17	1945-08-31	73	73	2.Married	No	No	No	1.Yes	0	0	75	1.54	31.6242	#NULL!	5	#NULL!	5	#NULL!	46	#NULL!	3	Sin deterioro	#NULL!	5.33333	#NULL!	Deterioro (0-2)	Deterioro (0-2)	4	Leve (4)	No	Si	Si	No	No	No	No	Si	No	3	67	Population = 100,000+		2012-10-27
585	585	10.Selected R NP=010	2018-11-13	2.Female	1.Population = 100,000+	6	1943-06-25	75	75	7.Widowed from a civil union	Yes	No	No	0	0	0	80	#NULL!	#NULL!	#NULL!	4	#NULL!	4	#NULL!	30	#NULL!	3	Sin deterioro	#NULL!	4.66667	#NULL!	Leve (3-5)	Leve (3-5)	3	Sin deterioro (2-3)	Si	Si	No	No	No	No	Si	No	No	3	69	Population = 100,000+		2012-10-25
591	591	10.Selected R NP=010	2018-11-12	2.Female	1.Population = 100,000+	1	1939-07-16	79	79	7.Widowed from a civil union	Yes	No	No	1.Yes	0	1.Yes	56	1.5	24.8889	7	#NULL!	5	#NULL!	7	27	0	2	Leve	6.33333	#NULL!	Sin deterioro (6-8)	#NULL!	Sin deterioro (6-8)	3	Sin deterioro (2-3)	Si	Si	No	Si	No	No	Si	No	No	4	73	Population = 100,000+		2012-11-05
593	593	10.Selected R NP=010	2018-11-16	2.Female	1.Population = 100,000+	6	1944-06-26	74	74	2.Married	No	No	No	0	0	1.Yes	58	1.65	21.3039	#NULL!	4	#NULL!	6	#NULL!	29	#NULL!	3	Sin deterioro	#NULL!	6	#NULL!	Sin deterioro (6-8)	Sin deterioro (6-8)	2	Sin deterioro (2-3)	Si	Si	No	No	Si	No	No	No	Si	4	68	Population = 100,000+		2012-11-09
593	593	20.Spouse NP=020 of Resp NP=010	2018-11-16	1.Male	1.Population = 100,000+	3	1940-04-11	78	78	2.Married	No	No	No	0	1.Yes	0	80	1.66	29.0318	3	#NULL!	5	#NULL!	7	19	5	3	Sin deterioro	5	#NULL!	Leve (3-5)	#NULL!	Leve (3-5)	3	Sin deterioro (2-3)	Si	Si	No	No	No	No	No	Si	No	3	72	Population = 100,000+		2012-11-09
594	594	10.Selected R NP=010	2018-11-27	2.Female	1.Population = 100,000+	17	1948-10-14	70	70	2.Married	No	No	No	0	1.Yes	1.Yes	51	1.51	22.3674	4	#NULL!	7	#NULL!	8	35	6	3	Sin deterioro	6.33333	#NULL!	Sin deterioro (6-8)	#NULL!	Sin deterioro (6-8)	2	Sin deterioro (2-3)	Si	No	No	Si	No	No	Si	No	No	3	63	Population = 100,000+		2012-11-13
598	598	20.Spouse NP=020 of Resp NP=010	2018-11-15	1.Male	1.Population = 100,000+	9	1933-07-16	85	85	7.Widowed from a civil union	Yes	No	No	1.Yes	0	0	85	1.66	30.8463	#NULL!	4	#NULL!	5	#NULL!	1	#NULL!	3	Sin deterioro	#NULL!	4.33333	#NULL!	Leve (3-5)	Leve (3-5)	3	Sin deterioro (2-3)	Si	Si	No	No	No	No	No	No	No	2	79	Population = 100,000+		2012-10-25
599	599	10.Selected R NP=010	2018-11-16	2.Female	1.Population = 100,000+	6	1949-04-04	69	69	4.Divorced	Yes	No	No	0	0	0	52	1.44	25.0772	4	#NULL!	7	#NULL!	7	32	3	3	Sin deterioro	6	#NULL!	Sin deterioro (6-8)	#NULL!	Sin deterioro (6-8)	2	Sin deterioro (2-3)	Si	Si	No	Si	No	No	Si	No	Si	5	63	Population = 100,000+		2012-11-27
601	601	10.Selected R NP=010	2018-11-20	1.Male	1.Population = 100,000+	10	1948-02-06	70	70	5.Separated from a civil union	Yes	Yes	No	1.Yes	0	0	66	1.55	27.4714	5	#NULL!	5	#NULL!	6	59	4	3	Sin deterioro	5.33333	#NULL!	Deterioro (0-2)	#NULL!	Deterioro (0-2)	4	Leve (4)	Si	No	No	No	No	Si	Si	No	No	3	64	Population = 100,000+		2012-11-10
606	606	10.Selected R NP=010	2018-11-22	1.Male	1.Population = 100,000+	5	1947-05-11	71	71	2.Married	No	Yes	No	0	0	1.Yes	61	1.63	22.9591	5	#NULL!	6	#NULL!	5	16	4	3	Sin deterioro	5.33333	#NULL!	Deterioro (0-2)	#NULL!	Deterioro (0-2)	4	Leve (4)	No	No	No	No	No	No	No	Si	No	1	65	Population = 100,000+		2012-11-12
609	609	10.Selected R NP=010	2018-11-13	1.Male	1.Population = 100,000+	6	1944-04-28	74	74	2.Married	No	Yes	No	1.Yes	0	1.Yes	74	1.64	27.5134	4	#NULL!	4	#NULL!	5	18	3	3	Sin deterioro	4.33333	#NULL!	Leve (3-5)	#NULL!	Leve (3-5)	3	Sin deterioro (2-3)	Si	No	No	No	No	No	No	Si	No	2	81	Population = 100,000+		2012-11-09
612	612	20.Spouse NP=020 of Resp NP=010	2018-12-06	2.Female	1.Population = 100,000+	2	1951-07-26	67	67	2.Married	No	No	No	1.Yes	0	0	62	1.45	29.4887	#NULL!	4	#NULL!	5	#NULL!	18	#NULL!	2	Leve	#NULL!	4.66667	#NULL!	Leve (3-5)	Leve (3-5)	4	Leve (4)	No	Si	No	No	No	No	Si	Si	No	3	61	Population = 100,000+		2012-11-25
619	619	10.Selected R NP=010	2018-11-23	#NULL!	#NULL!	#NULL!	1935-03-14	83	#NULL!	#NULL!	#NULL!	#NULL!	#NULL!	#NULL!	#NULL!	#NULL!	#NULL!	#NULL!	#NULL!	#NULL!	#NULL!	#NULL!	#NULL!	#NULL!	#NULL!	#NULL!	#NULL!	#NULL!	#NULL!	#NULL!	#NULL!	#NULL!	#NULL!	#NULL!	#NULL!	#NULL!	#NULL!	#NULL!	#NULL!	#NULL!	#NULL!	#NULL!	#NULL!	#NULL!	#NULL!	77	Population = 100,000+		2012-11-07
625	625	10.Selected R NP=010	2018-11-22	2.Female	1.Population = 100,000+	15	1943-05-08	75	75	2.Married	Yes	No	No	1.Yes	0	0	60	#NULL!	#NULL!	#NULL!	6	#NULL!	5	#NULL!	38	#NULL!	3	Sin deterioro	#NULL!	6	#NULL!	Sin deterioro (6-8)	Sin deterioro (6-8)	2	Sin deterioro (2-3)	Si	Si	No	No	No	No	Si	No	No	3	69	Population = 100,000+		2012-11-09
625	625	20.Spouse NP=020 of Resp NP=010	2018-11-20	1.Male	1.Population = 100,000+	18	1947-04-27	71	71	2.Married	Yes	No	No	1.Yes	1.Yes	0	80	1.75	26.1224	5	#NULL!	7	#NULL!	6	38	5	3	Sin deterioro	6	#NULL!	Sin deterioro (6-8)	#NULL!	Sin deterioro (6-8)	2	Sin deterioro (2-3)	Si	Si	No	No	No	No	No	No	No	2	65	Population = 100,000+		2012-11-13
626	626	10.Selected R NP=010	2018-11-23	2.Female	1.Population = 100,000+	9	1950-05-12	68	68	2.Married	Yes	No	No	1.Yes	0	0	54	1.48	24.653	5	#NULL!	7	#NULL!	8	22	8	3	Sin deterioro	6.66667	#NULL!	Sin deterioro (6-8)	#NULL!	Sin deterioro (6-8)	2	Sin deterioro (2-3)	Si	Si	No	No	No	No	No	No	No	2	62	Population = 100,000+		2012-11-29
628	628	10.Selected R NP=010	2018-11-21	2.Female	1.Population = 100,000+	15	1948-10-22	70	70	7.Widowed from a civil union	Yes	Yes	No	1.Yes	0	0	58	1.55	24.1415	5	#NULL!	8	#NULL!	7	58	7	3	Sin deterioro	6.66667	#NULL!	Sin deterioro (6-8)	#NULL!	Sin deterioro (6-8)	2	Sin deterioro (2-3)	Si	Si	No	No	No	No	Si	No	No	3	64	Population = 100,000+		2012-11-06
630	630	10.Selected R NP=010	2018-11-16	2.Female	1.Population = 100,000+	3	1948-10-02	70	70	7.Widowed from a civil union	No	Yes	No	1.Yes	0	0	999.DK	#NULL!	#NULL!	3	#NULL!	5	#NULL!	7	4	7	2	Leve	5	#NULL!	Leve (3-5)	#NULL!	Leve (3-5)	4	Leve (4)	Si	No	No	No	No	No	No	No	No	1	64	Population = 100,000+		2012-10-26
632	632	10.Selected R NP=010	2018-11-17	2.Female	1.Population = 100,000+	12	1944-07-22	74	74	7.Widowed from a civil union	No	No	No	0	0	0	65	1.5	28.8889	#NULL!	2	#NULL!	6	#NULL!	42	#NULL!	2	Leve	#NULL!	5	#NULL!	Leve (3-5)	Leve (3-5)	4	Leve (4)	Si	No	No	No	No	No	Si	No	No	2	68	Population = 100,000+		2012-11-12
635	635	10.Selected R NP=010	2018-11-15	1.Male	1.Population = 100,000+	6	1950-12-14	67	67	2.Married	Yes	Yes	No	1.Yes	1.Yes	1.Yes	61	1.63	22.9591	6	#NULL!	6	#NULL!	5	28	3	3	Sin deterioro	5.66667	#NULL!	Deterioro (0-2)	#NULL!	Deterioro (0-2)	4	Leve (4)	Si	Si	No	No	No	No	No	Si	No	3	61	Population = 100,000+		2012-11-07
636	636	20.Spouse NP=020 of Resp NP=010	2018-11-15	2.Female	1.Population = 100,000+	6	1939-04-16	79	79	2.Married	Yes	Yes	No	1.Yes	0	0	65	1.48	29.6749	#NULL!	5	#NULL!	3	#NULL!	24	#NULL!	2	Leve	#NULL!	3.66667	#NULL!	Leve (3-5)	Leve (3-5)	4	Leve (4)	Si	Si	No	Si	No	No	Si	No	No	4	73	Population = 100,000+		2012-10-23
638	638	10.Selected R NP=010	2018-11-15	2.Female	1.Population = 100,000+	6	1942-05-03	76	76	2.Married	No	No	No	1.Yes	0	0	55	1.5	24.4444	3	#NULL!	5	#NULL!	4	6	0	2	Leve	4	#NULL!	Leve (3-5)	#NULL!	Leve (3-5)	4	Leve (4)	Si	Si	No	No	No	No	Si	No	No	3	67	Population = 100,000+		2012-10-22
638	638	20.Spouse NP=020 of Resp NP=010	2018-11-15	1.Male	1.Population = 100,000+	9	1939-07-20	79	79	2.Married	No	Yes	No	1.Yes	1.Yes	0	53	1.47	24.5268	#NULL!	4	#NULL!	4	#NULL!	30	#NULL!	2	Leve	#NULL!	3.66667	#NULL!	Leve (3-5)	Leve (3-5)	4	Leve (4)	Si	Si	No	No	No	No	No	No	No	2	73	Population = 100,000+		2012-10-22
642	642	20.Spouse NP=020 of Resp NP=010	2018-11-20	2.Female	1.Population = 100,000+	0	1945-08-25	73	73	7.Widowed from a civil union	Yes	Yes	No	1.Yes	0	0	91	1.5	40.4444	4	#NULL!	6	#NULL!	6	9	5	3	Sin deterioro	5.33333	#NULL!	Deterioro (0-2)	#NULL!	Deterioro (0-2)	4	Leve (4)	Si	No	No	Si	No	No	No	No	No	2	67	Population = 100,000+		2012-10-15
644	644	10.Selected R NP=010	2018-11-17	#NULL!	#NULL!	#NULL!	1940-01-22	78	#NULL!	#NULL!	#NULL!	#NULL!	#NULL!	#NULL!	#NULL!	#NULL!	#NULL!	#NULL!	#NULL!	#NULL!	#NULL!	#NULL!	#NULL!	#NULL!	#NULL!	#NULL!	#NULL!	#NULL!	#NULL!	#NULL!	#NULL!	#NULL!	#NULL!	#NULL!	#NULL!	#NULL!	#NULL!	#NULL!	#NULL!	#NULL!	#NULL!	#NULL!	#NULL!	#NULL!	#NULL!	72	Population = 100,000+		2012-10-23
647	647	10.Selected R NP=010	2018-11-21	2.Female	1.Population = 100,000+	9	1947-05-15	71	71	7.Widowed from a civil union	No	No	No	1.Yes	0	0	79	1.46	37.0614	7	#NULL!	6	#NULL!	6	58	6	2	Leve	6.33333	#NULL!	Sin deterioro (6-8)	#NULL!	Sin deterioro (6-8)	3	Sin deterioro (2-3)	Si	Si	No	No	No	No	Si	Si	No	4	65	Population = 100,000+		2012-11-07
649	649	20.Spouse NP=020 of Resp NP=010	2018-11-13	2.Female	1.Population = 100,000+	5	1950-06-28	68	68	2.Married	No	No	No	0	0	0	73	1.48	33.3272	4	#NULL!	5	#NULL!	6	28	5	3	Sin deterioro	5	#NULL!	Leve (3-5)	#NULL!	Leve (3-5)	3	Sin deterioro (2-3)	Si	Si	No	No	No	Si	Si	No	Si	5	62	Population = 100,000+		2012-10-23
651	651	20.Spouse NP=020 of Resp NP=010	2018-11-15	#NULL!	#NULL!	#NULL!	1927-05-03	91	#NULL!	#NULL!	#NULL!	#NULL!	#NULL!	#NULL!	#NULL!	#NULL!	#NULL!	#NULL!	#NULL!	#NULL!	#NULL!	#NULL!	#NULL!	#NULL!	#NULL!	#NULL!	#NULL!	#NULL!	#NULL!	#NULL!	#NULL!	#NULL!	#NULL!	#NULL!	#NULL!	#NULL!	#NULL!	#NULL!	#NULL!	#NULL!	#NULL!	#NULL!	#NULL!	#NULL!	#NULL!	85	Population = 100,000+		2012-10-26
653	653	10.Selected R NP=010	2018-11-15	#NULL!	#NULL!	#NULL!	1950-03-13	68	#NULL!	#NULL!	#NULL!	#NULL!	#NULL!	#NULL!	#NULL!	#NULL!	#NULL!	#NULL!	#NULL!	#NULL!	#NULL!	#NULL!	#NULL!	#NULL!	#NULL!	#NULL!	#NULL!	#NULL!	#NULL!	#NULL!	#NULL!	#NULL!	#NULL!	#NULL!	#NULL!	#NULL!	#NULL!	#NULL!	#NULL!	#NULL!	#NULL!	#NULL!	#NULL!	#NULL!	#NULL!	62	Population = 100,000+		2012-11-16
655	655	10.Selected R NP=010	2018-11-21	2.Female	1.Population = 100,000+	3	1940-01-20	78	78	7.Widowed from a civil union	Yes	No	No	0	0	0	52	1.75	16.9796	2	#NULL!	6	#NULL!	7	25	0	3	Sin deterioro	5	#NULL!	Leve (3-5)	#NULL!	Leve (3-5)	3	Sin deterioro (2-3)	No	Si	No	No	No	No	Si	No	No	2	72	Population = 100,000+		2012-10-23
657	657	20.Spouse NP=020 of Resp NP=010	2018-11-13	1.Male	1.Population = 100,000+	6	1939-11-24	78	78	2.Married	No	No	No	1.Yes	1.Yes	1.Yes	63	1.5	28	3	#NULL!	5	#NULL!	4	16	0	3	Sin deterioro	4	#NULL!	Leve (3-5)	#NULL!	Leve (3-5)	3	Sin deterioro (2-3)	No	Si	No	Si	No	No	No	No	No	2	72	Population = 100,000+		2012-10-22
658	658	11.Subsequent spouse of Resp NP=010	2018-11-13	2.Female	1.Population = 100,000+	0	1944-07-01	74	74	2.Married	Yes	Yes	No	1.Yes	0	0	57	1.4	29.0816	#NULL!	4	#NULL!	7	#NULL!	16	#NULL!	3	Sin deterioro	#NULL!	6	#NULL!	Sin deterioro (6-8)	Sin deterioro (6-8)	2	Sin deterioro (2-3)	Si	Si	Si	No	No	No	Si	No	No	4	69	Population = 100,000+		2012-10-26
658	658	10.Selected R NP=010	2018-11-13	1.Male	1.Population = 100,000+	3	1943-03-03	75	75	2.Married	Yes	No	Yes	0	0	0	66	1.56	27.1203	3	#NULL!	5	#NULL!	3	9	2	2	Leve	3.66667	#NULL!	Leve (3-5)	#NULL!	Leve (3-5)	4	Leve (4)	Si	Si	No	No	No	No	No	No	No	2	69	Population = 100,000+		2012-10-26
659	659	10.Selected R NP=010	2018-11-20	2.Female	1.Population = 100,000+	8	1946-11-04	72	72	4.Divorced	Yes	No	No	1.Yes	0	0	61	1.52	26.4024	4	#NULL!	6	#NULL!	6	42	6	3	Sin deterioro	5.33333	#NULL!	Deterioro (0-2)	#NULL!	Deterioro (0-2)	4	Leve (4)	Si	Si	No	No	No	No	Si	No	No	3	66	Population = 100,000+		2012-11-13
659	659	20.Spouse NP=020 of Resp NP=010	2018-11-15	1.Male	1.Population = 100,000+	4	1947-05-28	71	71	3.In civil union	No	No	No	0	1.Yes	0	57	1.72	19.2672	5	#NULL!	3	#NULL!	3	28	4	3	Sin deterioro	3.66667	#NULL!	Leve (3-5)	#NULL!	Leve (3-5)	3	Sin deterioro (2-3)	No	Si	No	No	No	No	No	No	No	1	65	Population = 100,000+		2012-10-24
660	660	10.Selected R NP=010	2018-11-15	1.Male	1.Population = 100,000+	0	1941-01-06	77	77	2.Married	No	No	No	0	1.Yes	1.Yes	61	1.55	25.3902	5	#NULL!	5	#NULL!	6	8	4	2	Leve	5.33333	#NULL!	Deterioro (0-2)	#NULL!	Deterioro (0-2)	5	Deterioro (5-6)	Si	Si	No	No	No	No	No	Si	No	3	71	Population = 100,000+		2012-10-24
664	664	20.Spouse NP=020 of Resp NP=010	2018-11-15	#NULL!	#NULL!	#NULL!	1942-02-23	76	#NULL!	#NULL!	#NULL!	#NULL!	#NULL!	#NULL!	#NULL!	#NULL!	#NULL!	#NULL!	#NULL!	#NULL!	#NULL!	#NULL!	#NULL!	#NULL!	#NULL!	#NULL!	#NULL!	#NULL!	#NULL!	#NULL!	#NULL!	#NULL!	#NULL!	#NULL!	#NULL!	#NULL!	#NULL!	#NULL!	#NULL!	#NULL!	#NULL!	#NULL!	#NULL!	#NULL!	#NULL!	70	Population = 2,500 - 14,999		2012-11-14
665	665	10.Selected R NP=010	2018-11-21	2.Female	1.Population = 100,000+	6	1948-11-28	69	69	2.Married	Yes	Yes	No	1.Yes	0	0	69	1.65	25.3444	5	#NULL!	5	#NULL!	5	38	0	3	Sin deterioro	5	#NULL!	Leve (3-5)	#NULL!	Leve (3-5)	3	Sin deterioro (2-3)	Si	Si	No	Si	No	No	Si	No	No	4	63	Population <2,500		2012-10-23
665	665	20.Spouse NP=020 of Resp NP=010	2018-11-21	1.Male	1.Population = 100,000+	6	1949-04-11	69	69	2.Married	Yes	Yes	No	1.Yes	0	0	63	1.66	22.8625	#NULL!	5	#NULL!	4	#NULL!	19	#NULL!	3	Sin deterioro	#NULL!	4.66667	#NULL!	Leve (3-5)	Leve (3-5)	3	Sin deterioro (2-3)	Si	Si	No	No	No	No	No	No	Si	3	63	Population <2,500		2012-10-23
666	666	10.Selected R NP=010	2018-11-16	#NULL!	#NULL!	#NULL!	1930-09-28	88	#NULL!	#NULL!	#NULL!	#NULL!	#NULL!	#NULL!	#NULL!	#NULL!	#NULL!	#NULL!	#NULL!	#NULL!	#NULL!	#NULL!	#NULL!	#NULL!	#NULL!	#NULL!	#NULL!	#NULL!	#NULL!	#NULL!	#NULL!	#NULL!	#NULL!	#NULL!	#NULL!	#NULL!	#NULL!	#NULL!	#NULL!	#NULL!	#NULL!	#NULL!	#NULL!	#NULL!	#NULL!	82	Population = 100,000+		2012-11-14
668	668	10.Selected R NP=010	2018-11-20	2.Female	1.Population = 100,000+	2	1937-07-16	81	81	5.Separated from a civil union	No	Yes	No	1.Yes	0	0	60	1.39	31.0543	#NULL!	5	#NULL!	5	#NULL!	15	#NULL!	2	Leve	#NULL!	5	#NULL!	Leve (3-5)	Leve (3-5)	4	Leve (4)	Si	Si	No	No	No	No	Si	No	No	3	75	Population = 100,000+		2012-10-23
670	670	20.Spouse NP=020 of Resp NP=010	2018-11-17	2.Female	1.Population = 100,000+	12	1943-07-03	75	75	2.Married	No	No	No	1.Yes	0	0	67	1.58	26.8386	3	#NULL!	6	#NULL!	7	37	7	2	Leve	5.33333	#NULL!	Deterioro (0-2)	#NULL!	Deterioro (0-2)	5	Deterioro (5-6)	Si	Si	No	No	No	No	Si	Si	No	4	69	Population = 100,000+		2012-11-08
670	670	10.Selected R NP=010	2018-11-17	1.Male	1.Population = 100,000+	12	1942-10-01	76	76	2.Married	No	No	No	1.Yes	0	1.Yes	84	1.72	28.3937	#NULL!	4	#NULL!	7	#NULL!	13	#NULL!	3	Sin deterioro	#NULL!	6	#NULL!	Sin deterioro (6-8)	Sin deterioro (6-8)	2	Sin deterioro (2-3)	Si	Si	No	No	No	No	No	Si	No	3	70	Population = 100,000+		2012-10-25
672	672	20.Spouse NP=020 of Resp NP=010	2018-11-13	2.Female	1.Population = 100,000+	0	1945-03-13	73	73	7.Widowed from a civil union	Yes	Yes	Yes	1.Yes	0	0	51	1.4	26.0204	#NULL!	4	#NULL!	4	#NULL!	5	#NULL!	2	Leve	#NULL!	4.33333	#NULL!	Leve (3-5)	Leve (3-5)	4	Leve (4)	No	Si	No	No	No	No	No	No	Si	2	67	Population = 100,000+		2012-11-07
674	674	20.Spouse NP=020 of Resp NP=010	2018-11-21	1.Male	1.Population = 100,000+	6	1954-12-31	63	63	2.Married	No	Yes	No	0	1.Yes	0	76	1.65	27.9155	#NULL!	4	#NULL!	6	#NULL!	15	#NULL!	3	Sin deterioro	#NULL!	5.66667	#NULL!	Deterioro (0-2)	Deterioro (0-2)	4	Leve (4)	No	Si	No	No	No	No	No	Si	No	2	57	Population = 100,000+		2012-11-12
675	675	20.Spouse NP=020 of Resp NP=010	2018-11-21	2.Female	1.Population = 100,000+	0	1934-10-25	84	84	2.Married	No	No	No	1.Yes	0	0	49	1.4	25	#NULL!	3	#NULL!	3	#NULL!	#NULL!	#NULL!	3	Sin deterioro	#NULL!	3.33333	#NULL!	Leve (3-5)	Leve (3-5)	3	Sin deterioro (2-3)	No	No	No	No	No	No	No	No	No	0	78	Population = 100,000+		2012-11-17
676	676	20.Spouse NP=020 of Resp NP=010	2018-11-13	#NULL!	#NULL!	#NULL!	1947-01-21	71	#NULL!	#NULL!	#NULL!	#NULL!	#NULL!	#NULL!	#NULL!	#NULL!	#NULL!	#NULL!	#NULL!	#NULL!	#NULL!	#NULL!	#NULL!	#NULL!	#NULL!	#NULL!	#NULL!	#NULL!	#NULL!	#NULL!	#NULL!	#NULL!	#NULL!	#NULL!	#NULL!	#NULL!	#NULL!	#NULL!	#NULL!	#NULL!	#NULL!	#NULL!	#NULL!	#NULL!	#NULL!	63	Population = 100,000+		2012-11-07
678	678	10.Selected R NP=010	2018-12-17	2.Female	1.Population = 100,000+	6	1947-12-08	71	70	2.Married	Yes	Yes	No	1.Yes	1.Yes	0	49	1.5	21.7778	5	#NULL!	5	#NULL!	5	23	5	2	Leve	5	#NULL!	Leve (3-5)	#NULL!	Leve (3-5)	4	Leve (4)	Si	Si	No	No	No	Si	No	No	No	3	64	Population <2,500		2012-10-17
678	678	20.Spouse NP=020 of Resp NP=010	2018-11-29	1.Male	1.Population = 100,000+	8	1943-03-18	75	75	2.Married	No	No	No	1.Yes	1.Yes	1.Yes	#NULL!	1.64	#NULL!	#NULL!	5	#NULL!	8	#NULL!	38	#NULL!	3	Sin deterioro	#NULL!	6.33333	#NULL!	Sin deterioro (6-8)	Sin deterioro (6-8)	2	Sin deterioro (2-3)	No	No	No	No	No	No	No	Si	No	1	69	Population <2,500		2012-10-17
681	681	10.Selected R NP=010	2018-11-16	2.Female	1.Population = 100,000+	0	1947-03-12	71	71	2.Married	Yes	No	Yes	1.Yes	0	0	74	1.5	32.8889	5	#NULL!	7	#NULL!	6	23	5	2	Leve	6	#NULL!	Sin deterioro (6-8)	#NULL!	Sin deterioro (6-8)	3	Sin deterioro (2-3)	No	Si	No	No	No	No	Si	Si	No	3	65	Population = 100,000+		2012-11-06
681	681	20.Spouse NP=020 of Resp NP=010	2018-11-17	1.Male	1.Population = 100,000+	6	1944-03-27	74	74	2.Married	Yes	No	No	0	0	1.Yes	70	1.55	29.1363	#NULL!	4	#NULL!	5	#NULL!	13	#NULL!	3	Sin deterioro	#NULL!	5.66667	#NULL!	Deterioro (0-2)	Deterioro (0-2)	4	Leve (4)	Si	Si	No	No	No	No	No	Si	No	3	68	Population = 100,000+		2012-11-06
684	684	10.Selected R NP=010	2018-12-07	1.Male	1.Population = 100,000+	17	1948-01-19	70	70	2.Married	No	No	No	0	0	0	70	1.68	24.8016	3	#NULL!	5	#NULL!	5	22	2	2	Leve	4.33333	#NULL!	Leve (3-5)	#NULL!	Leve (3-5)	4	Leve (4)	Si	No	No	No	No	No	No	No	No	1	64	Population = 100,000+		2012-11-22
689	689	10.Selected R NP=010	2018-11-12	#NULL!	#NULL!	#NULL!	1949-09-02	69	#NULL!	#NULL!	#NULL!	#NULL!	#NULL!	#NULL!	#NULL!	#NULL!	#NULL!	#NULL!	#NULL!	#NULL!	#NULL!	#NULL!	#NULL!	#NULL!	#NULL!	#NULL!	#NULL!	#NULL!	#NULL!	#NULL!	#NULL!	#NULL!	#NULL!	#NULL!	#NULL!	#NULL!	#NULL!	#NULL!	#NULL!	#NULL!	#NULL!	#NULL!	#NULL!	#NULL!	#NULL!	63	Population = 100,000+		2012-10-10
693	693	20.Spouse NP=020 of Resp NP=010	2018-12-19	2.Female	1.Population = 100,000+	12	1946-02-17	72	72	2.Married	No	No	No	1.Yes	0	0	70	1.72	23.6614	#NULL!	4	#NULL!	6	#NULL!	28	#NULL!	3	Sin deterioro	#NULL!	5.66667	#NULL!	Deterioro (0-2)	Deterioro (0-2)	4	Leve (4)	Si	Si	No	Si	No	No	Si	No	No	4	66	Population = 100,000+		2012-11-27
693	693	10.Selected R NP=010	2018-12-19	1.Male	1.Population = 100,000+	12	1942-12-10	76	75	2.Married	Yes	Yes	No	0	0	1.Yes	98	1.72	33.126	4	#NULL!	5	#NULL!	3	44	2	3	Sin deterioro	4	#NULL!	Leve (3-5)	#NULL!	Leve (3-5)	3	Sin deterioro (2-3)	Si	Si	Si	No	Si	No	No	No	No	4	69	Population = 100,000+		2012-11-27
694	694	10.Selected R NP=010	2018-12-19	#NULL!	#NULL!	#NULL!	1949-01-11	69	#NULL!	#NULL!	#NULL!	#NULL!	#NULL!	#NULL!	#NULL!	#NULL!	#NULL!	#NULL!	#NULL!	#NULL!	#NULL!	#NULL!	#NULL!	#NULL!	#NULL!	#NULL!	#NULL!	#NULL!	#NULL!	#NULL!	#NULL!	#NULL!	#NULL!	#NULL!	#NULL!	#NULL!	#NULL!	#NULL!	#NULL!	#NULL!	#NULL!	#NULL!	#NULL!	#NULL!	#NULL!	63	Population = 100,000+		2012-11-21
702	702	10.Selected R NP=010	2018-11-19	1.Male	1.Population = 100,000+	6	1942-06-22	76	76	2.Married	Yes	Yes	No	1.Yes	1.Yes	0	77	1.76	24.858	#NULL!	5	#NULL!	6	#NULL!	20	#NULL!	3	Sin deterioro	#NULL!	5.66667	#NULL!	Deterioro (0-2)	Deterioro (0-2)	4	Leve (4)	Si	No	No	No	No	No	No	No	No	1	70	Population = 100,000+		2012-11-24
711	711	10.Selected R NP=010	2018-12-15	2.Female	1.Population = 100,000+	2	1938-03-22	80	80	2.Married	Yes	Yes	No	1.Yes	0	0	60	1.53	25.6312	3	#NULL!	3	#NULL!	5	4	0	1	Deterioro (0-1)	3.66667	#NULL!	Leve (3-5)	#NULL!	Leve (3-5)	5	Deterioro (5-6)	No	Si	No	Si	No	No	No	No	No	2	74	Population = 100,000+		2012-11-12
713	713	10.Selected R NP=010	2018-11-15	2.Female	1.Population = 100,000+	4	1941-03-28	77	77	1.Single	Yes	No	No	1.Yes	1.Yes	1.Yes	80	1.55	33.2986	#NULL!	6	#NULL!	7	#NULL!	40	#NULL!	3	Sin deterioro	#NULL!	6	#NULL!	Sin deterioro (6-8)	Sin deterioro (6-8)	2	Sin deterioro (2-3)	Si	Si	No	No	Si	No	No	No	No	3	71	Population = 100,000+		2012-11-15
717	717	10.Selected R NP=010	2018-12-05	#NULL!	#NULL!	#NULL!	1930-07-28	88	#NULL!	#NULL!	#NULL!	#NULL!	#NULL!	#NULL!	#NULL!	#NULL!	#NULL!	#NULL!	#NULL!	#NULL!	#NULL!	#NULL!	#NULL!	#NULL!	#NULL!	#NULL!	#NULL!	#NULL!	#NULL!	#NULL!	#NULL!	#NULL!	#NULL!	#NULL!	#NULL!	#NULL!	#NULL!	#NULL!	#NULL!	#NULL!	#NULL!	#NULL!	#NULL!	#NULL!	#NULL!	82	Population = 100,000+		2012-10-03
718	718	10.Selected R NP=010	2018-12-06	#NULL!	#NULL!	#NULL!	1939-12-01	79	#NULL!	#NULL!	#NULL!	#NULL!	#NULL!	#NULL!	#NULL!	#NULL!	#NULL!	#NULL!	#NULL!	#NULL!	#NULL!	#NULL!	#NULL!	#NULL!	#NULL!	#NULL!	#NULL!	#NULL!	#NULL!	#NULL!	#NULL!	#NULL!	#NULL!	#NULL!	#NULL!	#NULL!	#NULL!	#NULL!	#NULL!	#NULL!	#NULL!	#NULL!	#NULL!	#NULL!	#NULL!	69	Population = 100,000+		2012-11-21
718	718	20.Spouse NP=020 of Resp NP=010	2018-12-06	1.Male	1.Population = 100,000+	6	1939-12-01	79	79	7.Widowed from a civil union	Yes	No	No	1.Yes	1.Yes	0	73	1.67	26.1752	#NULL!	6	#NULL!	6	#NULL!	20	#NULL!	3	Sin deterioro	#NULL!	5.66667	#NULL!	Deterioro (0-2)	Deterioro (0-2)	4	Leve (4)	No	No	No	Si	No	No	No	No	No	1	72	Population = 100,000+		2012-11-21
722	722	10.Selected R NP=010	2018-12-06	#NULL!	#NULL!	#NULL!	1920-03-10	98	#NULL!	#NULL!	#NULL!	#NULL!	#NULL!	#NULL!	#NULL!	#NULL!	#NULL!	#NULL!	#NULL!	#NULL!	#NULL!	#NULL!	#NULL!	#NULL!	#NULL!	#NULL!	#NULL!	#NULL!	#NULL!	#NULL!	#NULL!	#NULL!	#NULL!	#NULL!	#NULL!	#NULL!	#NULL!	#NULL!	#NULL!	#NULL!	#NULL!	#NULL!	#NULL!	#NULL!	#NULL!	92	Population = 100,000+		2012-11-12
723	723	10.Selected R NP=010	2018-11-17	2.Female	1.Population = 100,000+	3	1936-05-19	82	82	2.Married	Yes	No	No	1.Yes	0	1.Yes	86	1.65	31.5886	5	#NULL!	5	#NULL!	5	29	4	3	Sin deterioro	5	#NULL!	Leve (3-5)	#NULL!	Leve (3-5)	3	Sin deterioro (2-3)	Si	Si	No	No	Si	Si	Si	No	No	5	76	Population = 100,000+		2012-10-11
724	724	20.Spouse NP=020 of Resp NP=010	2018-12-12	#NULL!	#NULL!	#NULL!	1945-02-18	73	#NULL!	#NULL!	#NULL!	#NULL!	#NULL!	#NULL!	#NULL!	#NULL!	#NULL!	#NULL!	#NULL!	#NULL!	#NULL!	#NULL!	#NULL!	#NULL!	#NULL!	#NULL!	#NULL!	#NULL!	#NULL!	#NULL!	#NULL!	#NULL!	#NULL!	#NULL!	#NULL!	#NULL!	#NULL!	#NULL!	#NULL!	#NULL!	#NULL!	#NULL!	#NULL!	#NULL!	#NULL!	67	Population = 100,000+		2012-10-09
724	724	10.Selected R NP=010	2018-12-12	1.Male	1.Population = 100,000+	9	1939-04-08	79	79	7.Widowed from a civil union	No	Yes	No	1.Yes	1.Yes	0	78	1.6	30.4687	4	#NULL!	5	#NULL!	6	24	2	3	Sin deterioro	5	#NULL!	Leve (3-5)	#NULL!	Leve (3-5)	3	Sin deterioro (2-3)	Si	No	No	No	No	No	No	No	No	1	73	Population = 100,000+		2012-10-09
727	727	10.Selected R NP=010	2018-12-17	#NULL!	#NULL!	#NULL!	1936-07-09	82	#NULL!	#NULL!	#NULL!	#NULL!	#NULL!	#NULL!	#NULL!	#NULL!	#NULL!	#NULL!	#NULL!	#NULL!	#NULL!	#NULL!	#NULL!	#NULL!	#NULL!	#NULL!	#NULL!	#NULL!	#NULL!	#NULL!	#NULL!	#NULL!	#NULL!	#NULL!	#NULL!	#NULL!	#NULL!	#NULL!	#NULL!	#NULL!	#NULL!	#NULL!	#NULL!	#NULL!	#NULL!	76	Population = 100,000+		2012-11-16
729	729	10.Selected R NP=010	2018-11-15	2.Female	1.Population = 100,000+	11	1936-12-24	81	81	4.Divorced	No	No	No	1.Yes	1.Yes	0	62	1.55	25.8065	#NULL!	2	#NULL!	4	#NULL!	8	#NULL!	2	Leve	#NULL!	3.66667	#NULL!	Leve (3-5)	Leve (3-5)	4	Leve (4)	No	Si	No	No	No	No	Si	No	No	2	75	Population = 100,000+		2012-10-02
733	733	20.Spouse NP=020 of Resp NP=010	2018-11-15	2.Female	1.Population = 100,000+	6	1951-04-17	67	67	2.Married	Yes	Yes	No	1.Yes	0	0	61	1.5	27.1111	4	#NULL!	5	#NULL!	5	22	4	3	Sin deterioro	4.66667	#NULL!	Leve (3-5)	#NULL!	Leve (3-5)	3	Sin deterioro (2-3)	Si	Si	Si	No	No	No	Si	No	Si	5	61	Population = 100,000+		2012-10-10
733	733	10.Selected R NP=010	2018-11-15	1.Male	1.Population = 100,000+	8	1948-09-20	70	70	2.Married	No	Yes	No	1.Yes	0	0	67	1.5	29.7778	#NULL!	2	#NULL!	6	#NULL!	25	#NULL!	3	Sin deterioro	#NULL!	4.33333	#NULL!	Leve (3-5)	Leve (3-5)	3	Sin deterioro (2-3)	Si	Si	No	No	No	Si	No	Si	No	4	64	Population = 100,000+		2012-10-10
737	737	10.Selected R NP=010	2018-12-12	2.Female	1.Population = 100,000+	8	1940-12-25	77	77	7.Widowed from a civil union	Yes	No	No	1.Yes	0	0	70	1.63	26.3465	#NULL!	6	#NULL!	6	#NULL!	32	#NULL!	3	Sin deterioro	#NULL!	4.66667	#NULL!	Leve (3-5)	Leve (3-5)	3	Sin deterioro (2-3)	Si	No	No	Si	No	No	Si	No	No	3	71	Population = 100,000+		2012-10-12
741	741	10.Selected R NP=010	2018-12-03	2.Female	1.Population = 100,000+	1	1948-05-21	70	70	7.Widowed from a civil union	Yes	No	No	1.Yes	1.Yes	0	90	1.58	36.0519	4	#NULL!	4	#NULL!	5	35	7	3	Sin deterioro	4.33333	#NULL!	Leve (3-5)	#NULL!	Leve (3-5)	3	Sin deterioro (2-3)	Si	Si	No	No	No	No	Si	Si	No	4	64	Population = 100,000+		2012-10-10
743	743	20.Spouse NP=020 of Resp NP=010	2018-12-20	2.Female	1.Population = 100,000+	3	1945-04-29	73	73	5.Separated from a civil union	Yes	No	No	1.Yes	0	0	74	1.67	26.5338	5	#NULL!	3	#NULL!	3	19	4	3	Sin deterioro	3.66667	#NULL!	Leve (3-5)	#NULL!	Leve (3-5)	3	Sin deterioro (2-3)	No	Si	No	No	No	No	No	No	No	1	67	Population = 100,000+		2012-10-04
743	743	10.Selected R NP=010	2018-12-20	#NULL!	#NULL!	#NULL!	1945-04-29	73	#NULL!	#NULL!	#NULL!	#NULL!	#NULL!	#NULL!	#NULL!	#NULL!	#NULL!	#NULL!	#NULL!	#NULL!	#NULL!	#NULL!	#NULL!	#NULL!	#NULL!	#NULL!	#NULL!	#NULL!	#NULL!	#NULL!	#NULL!	#NULL!	#NULL!	#NULL!	#NULL!	#NULL!	#NULL!	#NULL!	#NULL!	#NULL!	#NULL!	#NULL!	#NULL!	#NULL!	#NULL!	69	Population = 100,000+		2012-10-04
745	745	10.Selected R NP=010	2018-11-16	1.Male	1.Population = 100,000+	1	1930-04-01	88	88	7.Widowed from a civil union	No	No	No	1.Yes	0	0	999.DK	#NULL!	#NULL!	1	#NULL!	2	#NULL!	4	#NULL!	0	0	Deterioro (0-1)	2.33333	#NULL!	Deterioro (0-2)	#NULL!	Deterioro (0-2)	6	Deterioro (5-6)	No	Si	No	#NULL!	No	No	No	No	No	1	82	Population = 100,000+		2012-10-09
746	746	10.Selected R NP=010	2018-12-12	2.Female	1.Population = 100,000+	2	1936-07-13	82	82	7.Widowed from a civil union	No	No	No	1.Yes	0	0	45	1.6	17.5781	1	#NULL!	6	#NULL!	4	20	1	3	Sin deterioro	3.66667	#NULL!	Leve (3-5)	#NULL!	Leve (3-5)	3	Sin deterioro (2-3)	Si	Si	No	No	No	No	No	Si	No	3	76	Population = 100,000+		2012-10-10
750	750	20.Spouse NP=020 of Resp NP=010	2018-12-03	2.Female	1.Population = 100,000+	6	1955-08-12	63	63	7.Widowed from a civil union	No	No	No	0	0	1.Yes	63	1.55	26.2227	5	#NULL!	6	#NULL!	7	11	6	3	Sin deterioro	6	#NULL!	Sin deterioro (6-8)	#NULL!	Sin deterioro (6-8)	2	Sin deterioro (2-3)	No	Si	No	No	No	No	Si	No	No	2	57	Population = 100,000+		2012-10-09
756	756	20.Spouse NP=020 of Resp NP=010	2018-11-18	1.Male	1.Population = 100,000+	6	1947-10-09	71	71	7.Widowed from a civil union	Yes	Yes	Yes	1.Yes	1.Yes	0	83	1.72	28.0557	3	#NULL!	7	#NULL!	7	16	5	3	Sin deterioro	5.66667	#NULL!	Deterioro (0-2)	#NULL!	Deterioro (0-2)	4	Leve (4)	Si	Si	No	No	No	No	No	No	No	2	65	Population = 100,000+		2012-10-15
762	762	20.Spouse NP=020 of Resp NP=010	2018-12-10	2.Female	1.Population = 100,000+	9	1946-04-29	72	72	2.Married	No	No	No	1.Yes	0	0	66	1.65	24.2424	2	#NULL!	4	#NULL!	4	28	3	3	Sin deterioro	3.33333	#NULL!	Leve (3-5)	#NULL!	Leve (3-5)	3	Sin deterioro (2-3)	Si	Si	No	No	No	No	No	No	No	2	66	Population = 100,000+		2012-11-15
762	762	10.Selected R NP=010	2018-12-10	1.Male	1.Population = 100,000+	18	1936-07-01	82	82	2.Married	No	No	No	1.Yes	0	0	79	1.65	29.0174	#NULL!	4	#NULL!	8	#NULL!	43	#NULL!	3	Sin deterioro	#NULL!	6.33333	#NULL!	Sin deterioro (6-8)	Sin deterioro (6-8)	2	Sin deterioro (2-3)	No	No	No	No	No	No	No	Si	No	1	76	Population = 100,000+		2012-11-15
763	763	20.Spouse NP=020 of Resp NP=010	2018-12-03	2.Female	1.Population = 100,000+	3	1950-09-29	68	68	2.Married	Yes	Yes	No	1.Yes	0	0	85	1.72	28.7317	#NULL!	3	#NULL!	5	#NULL!	14	#NULL!	3	Sin deterioro	#NULL!	4.33333	#NULL!	Leve (3-5)	Leve (3-5)	3	Sin deterioro (2-3)	Si	Si	No	No	No	No	No	No	No	2	62	Population = 100,000+		2012-10-10
763	763	10.Selected R NP=010	2018-12-03	1.Male	1.Population = 100,000+	6	1947-06-11	71	71	2.Married	No	No	No	1.Yes	1.Yes	1.Yes	74	1.7	25.6055	5	#NULL!	5	#NULL!	5	25	5	3	Sin deterioro	5	#NULL!	Leve (3-5)	#NULL!	Leve (3-5)	3	Sin deterioro (2-3)	Si	Si	No	No	No	No	No	Si	No	3	65	Population = 100,000+		2012-11-12
764	764	10.Selected R NP=010	2018-12-19	2.Female	1.Population = 100,000+	9	1942-05-15	76	76	2.Married	Yes	No	No	1.Yes	0	0	80	1.66	29.0318	#NULL!	6	#NULL!	6	#NULL!	38	#NULL!	3	Sin deterioro	#NULL!	6	#NULL!	Sin deterioro (6-8)	Sin deterioro (6-8)	2	Sin deterioro (2-3)	Si	Si	No	No	No	No	No	No	No	2	70	Population = 100,000+		2012-11-09
764	764	20.Spouse NP=020 of Resp NP=010	2018-12-19	1.Male	1.Population = 100,000+	15	1943-04-23	75	75	2.Married	No	Yes	No	1.Yes	0	1.Yes	70	1.68	24.8016	6	#NULL!	6	#NULL!	7	35	6	2	Leve	6.33333	#NULL!	Sin deterioro (6-8)	#NULL!	Sin deterioro (6-8)	3	Sin deterioro (2-3)	Si	No	No	No	No	No	No	No	No	1	69	Population = 100,000+		2012-10-09
765	765	20.Spouse NP=020 of Resp NP=010	2018-12-19	#NULL!	#NULL!	#NULL!	1936-07-27	82	#NULL!	#NULL!	#NULL!	#NULL!	#NULL!	#NULL!	#NULL!	#NULL!	#NULL!	#NULL!	#NULL!	#NULL!	#NULL!	#NULL!	#NULL!	#NULL!	#NULL!	#NULL!	#NULL!	#NULL!	#NULL!	#NULL!	#NULL!	#NULL!	#NULL!	#NULL!	#NULL!	#NULL!	#NULL!	#NULL!	#NULL!	#NULL!	#NULL!	#NULL!	#NULL!	#NULL!	#NULL!	76	Population = 100,000+		2012-11-12
766	766	10.Selected R NP=010	2018-12-10	2.Female	1.Population = 100,000+	6	1950-10-23	68	68	7.Widowed from a civil union	Yes	Yes	No	0	1.Yes	1.Yes	71	1.58	28.441	5	#NULL!	7	#NULL!	7	32	6	3	Sin deterioro	6.33333	#NULL!	Sin deterioro (6-8)	#NULL!	Sin deterioro (6-8)	2	Sin deterioro (2-3)	Si	Si	No	No	No	No	Si	No	No	3	62	Population = 100,000+		2012-11-21
769	769	10.Selected R NP=010	2018-12-10	1.Male	1.Population = 100,000+	6	1939-03-07	79	79	7.Widowed from a civil union	No	No	No	1.Yes	1.Yes	1.Yes	75	1.7	25.9516	5	#NULL!	5	#NULL!	6	32	7	3	Sin deterioro	5.33333	#NULL!	Deterioro (0-2)	#NULL!	Deterioro (0-2)	4	Leve (4)	Si	Si	No	Si	No	No	No	Si	No	4	73	Population = 100,000+		2012-12-08
769	769	20.Spouse NP=020 of Resp NP=010	2018-12-10	#NULL!	#NULL!	#NULL!	1938-12-09	80	#NULL!	#NULL!	#NULL!	#NULL!	#NULL!	#NULL!	#NULL!	#NULL!	#NULL!	#NULL!	#NULL!	#NULL!	#NULL!	#NULL!	#NULL!	#NULL!	#NULL!	#NULL!	#NULL!	#NULL!	#NULL!	#NULL!	#NULL!	#NULL!	#NULL!	#NULL!	#NULL!	#NULL!	#NULL!	#NULL!	#NULL!	#NULL!	#NULL!	#NULL!	#NULL!	#NULL!	#NULL!	73	Population = 100,000+		2012-11-26
771	771	10.Selected R NP=010	2018-12-13	2.Female	1.Population = 100,000+	9	1938-06-14	80	80	7.Widowed from a civil union	Yes	No	No	1.Yes	1.Yes	0	54	1.6	21.0937	#NULL!	5	#NULL!	5	#NULL!	58	#NULL!	3	Sin deterioro	#NULL!	5.33333	#NULL!	Deterioro (0-2)	Deterioro (0-2)	4	Leve (4)	Si	No	No	No	No	No	Si	No	No	2	74	Population = 100,000+		2012-10-31
772	772	10.Selected R NP=010	2018-12-10	1.Male	1.Population = 100,000+	18	1949-12-26	68	68	2.Married	No	No	No	0	0	0	80	1.75	26.1224	5	#NULL!	6	#NULL!	7	54	6	3	Sin deterioro	6	#NULL!	Sin deterioro (6-8)	#NULL!	Sin deterioro (6-8)	2	Sin deterioro (2-3)	Si	Si	No	No	No	No	No	Si	No	3	62	Population = 100,000+		2012-11-21
774	774	10.Selected R NP=010	2018-12-04	#NULL!	#NULL!	#NULL!	1935-09-18	83	#NULL!	#NULL!	#NULL!	#NULL!	#NULL!	#NULL!	#NULL!	#NULL!	#NULL!	#NULL!	#NULL!	#NULL!	#NULL!	#NULL!	#NULL!	#NULL!	#NULL!	#NULL!	#NULL!	#NULL!	#NULL!	#NULL!	#NULL!	#NULL!	#NULL!	#NULL!	#NULL!	#NULL!	#NULL!	#NULL!	#NULL!	#NULL!	#NULL!	#NULL!	#NULL!	#NULL!	#NULL!	77	Population = 100,000+		2012-10-09
777	777	20.Spouse NP=020 of Resp NP=010	2018-11-16	1.Male	1.Population = 100,000+	18	1951-05-19	67	67	3.In civil union	Yes	No	No	1.Yes	0	0	78	1.66	28.306	5	#NULL!	6	#NULL!	8	53	6	3	Sin deterioro	6.33333	#NULL!	Sin deterioro (6-8)	#NULL!	Sin deterioro (6-8)	2	Sin deterioro (2-3)	Si	Si	Si	No	No	No	No	Si	Si	5	61	Population = 100,000+		2012-11-12
780	780	20.Spouse NP=020 of Resp NP=010	2018-12-01	2.Female	1.Population = 100,000+	2	1949-12-20	68	68	2.Married	No	Yes	No	1.Yes	1.Yes	1.Yes	65	1.68	23.03	3	#NULL!	5	#NULL!	7	22	6	3	Sin deterioro	5	#NULL!	Leve (3-5)	#NULL!	Leve (3-5)	3	Sin deterioro (2-3)	Si	Si	No	No	No	No	No	No	No	2	62	Population = 100,000+		2012-11-08
780	780	10.Selected R NP=010	2018-11-24	1.Male	1.Population = 100,000+	3	1946-05-20	72	72	2.Married	Yes	Yes	No	0	1.Yes	0	72	1.66	26.1286	#NULL!	6	#NULL!	5	#NULL!	58	#NULL!	3	Sin deterioro	#NULL!	6	#NULL!	Sin deterioro (6-8)	Sin deterioro (6-8)	2	Sin deterioro (2-3)	Si	Si	No	Si	Si	No	Si	No	No	5	66	Population = 100,000+		2012-11-08
782	782	10.Selected R NP=010	2018-12-08	2.Female	1.Population = 100,000+	6	1938-03-16	80	81	7.Widowed from a civil union	No	No	No	0	0	0	56	1.57	22.719	#NULL!	2	#NULL!	2	#NULL!	0	#NULL!	2	Leve	#NULL!	2.66667	#NULL!	Deterioro (0-2)	Deterioro (0-2)	5	Deterioro (5-6)	Si	Si	Si	No	Si	No	Si	No	Si	6	74	Population = 100,000+		2012-10-27
785	785	10.Selected R NP=010	2018-12-11	1.Male	1.Population = 100,000+	16	1944-01-25	74	74	3.In civil union	No	Yes	No	1.Yes	1.Yes	1.Yes	95	1.71	32.4886	6	#NULL!	6	#NULL!	7	47	5	3	Sin deterioro	6.33333	#NULL!	Sin deterioro (6-8)	#NULL!	Sin deterioro (6-8)	2	Sin deterioro (2-3)	Si	Si	No	Si	Si	No	No	No	No	4	68	Population <2,500		2012-11-27
792	792	20.Spouse NP=020 of Resp NP=010	2018-12-17	2.Female	1.Population = 100,000+	8	1947-10-25	71	71	2.Married	Yes	No	No	1.Yes	0	0	67	1.5	29.7778	#NULL!	4	#NULL!	7	#NULL!	47	#NULL!	3	Sin deterioro	#NULL!	5.66667	#NULL!	Deterioro (0-2)	Deterioro (0-2)	4	Leve (4)	Si	Si	No	No	No	Si	Si	No	Si	5	65	Population = 100,000+		2012-11-15
792	792	10.Selected R NP=010	2018-12-17	1.Male	1.Population = 100,000+	8	1945-08-08	73	73	2.Married	No	Yes	No	0	1.Yes	1.Yes	85	1.68	30.1162	5	#NULL!	5	#NULL!	6	41	4	3	Sin deterioro	5.33333	#NULL!	Deterioro (0-2)	#NULL!	Deterioro (0-2)	4	Leve (4)	Si	Si	Si	Si	No	No	No	No	Si	5	67	Population = 100,000+		2012-11-15
793	793	10.Selected R NP=010	2018-12-04	2.Female	1.Population = 100,000+	7	1940-07-25	78	78	7.Widowed from a civil union	Yes	No	No	1.Yes	0	0	68	1.56	27.9421	#NULL!	6	#NULL!	7	#NULL!	28	#NULL!	3	Sin deterioro	#NULL!	6.66667	#NULL!	Sin deterioro (6-8)	Sin deterioro (6-8)	2	Sin deterioro (2-3)	Si	Si	Si	#NULL!	No	Si	Si	No	Si	6	72	Population = 100,000+		2012-11-14
794	794	10.Selected R NP=010	2018-12-07	1.Male	1.Population = 100,000+	16	1936-10-11	82	83	7.Widowed from a civil union	Yes	No	No	1.Yes	1.Yes	0	74	1.76	23.8895	3	#NULL!	4	#NULL!	4	32	2	3	Sin deterioro	3.66667	#NULL!	Leve (3-5)	#NULL!	Leve (3-5)	3	Sin deterioro (2-3)	Si	No	No	No	No	No	No	No	No	1	76	Population = 100,000+		2012-11-24
800	800	21.Subsequent spouse of Resp NP=020	2018-12-14	2.Female	1.Population = 100,000+	6	1949-12-04	69	69	7.Widowed from a civil union	No	Yes	No	0	1.Yes	0	60	1.55	24.974	6	#NULL!	7	#NULL!	7	31	5	3	Sin deterioro	6.66667	#NULL!	Sin deterioro (6-8)	#NULL!	Sin deterioro (6-8)	2	Sin deterioro (2-3)	Si	Si	No	Si	No	No	Si	No	No	4	70	Population = 100,000+		2012-11-12
800	800	10.Selected R NP=010	2018-12-04	2.Female	1.Population = 100,000+	7	1934-09-29	84	85	7.Widowed from a civil union	No	No	No	1.Yes	0	0	69	1.6	26.9531	#NULL!	5	#NULL!	6	#NULL!	28	#NULL!	2	Leve	#NULL!	5.66667	#NULL!	Deterioro (0-2)	Deterioro (0-2)	5	Deterioro (5-6)	Si	Si	No	#NULL!	Si	No	No	No	No	3	76	Population = 100,000+		2012-11-08
801	801	20.Spouse NP=020 of Resp NP=010	2018-12-10	2.Female	1.Population = 100,000+	12	1951-01-14	67	67	2.Married	Yes	No	No	1.Yes	0	0	58	1.67	20.7967	6	#NULL!	7	#NULL!	6	51	6	3	Sin deterioro	6.33333	#NULL!	Sin deterioro (6-8)	#NULL!	Sin deterioro (6-8)	2	Sin deterioro (2-3)	Si	Si	No	No	No	No	Si	No	No	3	61	Population = 100,000+		2012-11-24
801	801	10.Selected R NP=010	2018-12-10	1.Male	1.Population = 100,000+	12	1948-06-01	70	70	2.Married	Yes	No	No	1.Yes	1.Yes	0	86	1.69	30.111	#NULL!	5	#NULL!	5	#NULL!	59	#NULL!	3	Sin deterioro	#NULL!	5.33333	#NULL!	Deterioro (0-2)	Deterioro (0-2)	4	Leve (4)	Si	Si	No	No	No	No	No	No	No	2	64	Population = 100,000+		2012-11-26
803	803	10.Selected R NP=010	2018-12-04	2.Female	1.Population = 100,000+	15	1948-07-19	70	70	2.Married	No	No	No	1.Yes	0	1.Yes	63	1.57	25.5588	#NULL!	5	#NULL!	6	#NULL!	52	#NULL!	3	Sin deterioro	#NULL!	5.66667	#NULL!	Deterioro (0-2)	Deterioro (0-2)	4	Leve (4)	Si	Si	No	Si	Si	No	Si	No	No	5	64	Population = 100,000+		2012-11-05
803	803	20.Spouse NP=020 of Resp NP=010	2018-12-12	1.Male	1.Population = 100,000+	17	1940-05-20	78	78	2.Married	No	No	No	1.Yes	1.Yes	1.Yes	73	1.7	25.2595	#NULL!	2	#NULL!	4	#NULL!	34	#NULL!	3	Sin deterioro	#NULL!	3.66667	#NULL!	Leve (3-5)	Leve (3-5)	3	Sin deterioro (2-3)	No	No	No	No	No	No	No	Si	No	1	72	Population = 100,000+		2012-10-10
804	804	10.Selected R NP=010	2018-12-16	2.Female	1.Population = 100,000+	7	1943-01-14	75	75	2.Married	No	Yes	No	1.Yes	0	1.Yes	63	1.79	19.6623	#NULL!	6	#NULL!	6	#NULL!	32	#NULL!	3	Sin deterioro	#NULL!	6.33333	#NULL!	Sin deterioro (6-8)	Sin deterioro (6-8)	2	Sin deterioro (2-3)	Si	Si	No	No	No	No	Si	Si	No	4	69	Population = 100,000+		2012-11-20
804	804	20.Spouse NP=020 of Resp NP=010	2018-12-20	1.Male	1.Population = 100,000+	9	1943-12-30	74	74	2.Married	Yes	Yes	No	1.Yes	1.Yes	1.Yes	93	1.8	28.7037	#NULL!	#NULL!	#NULL!	#NULL!	#NULL!	#NULL!	#NULL!	3	Sin deterioro	#NULL!	#NULL!	#NULL!	#NULL!	#NULL!	#NULL!	#NULL!	Si	No	No	No	No	No	No	Si	No	2	68	Population = 100,000+		2012-11-22
807	807	20.Spouse NP=020 of Resp NP=010	2018-11-19	2.Female	1.Population = 100,000+	8	1942-02-02	76	76	2.Married	Yes	No	No	0	0	0	62	1.75	20.2449	3	#NULL!	7	#NULL!	7	#NULL!	5	3	Sin deterioro	5.66667	#NULL!	Deterioro (0-2)	#NULL!	Deterioro (0-2)	4	Leve (4)	Si	Si	No	Si	No	Si	No	No	Si	5	70	Population = 100,000+		2012-11-13
807	807	10.Selected R NP=010	2018-12-17	1.Male	1.Population = 100,000+	#NULL!	1938-05-25	80	80	2.Married	No	Yes	No	1.Yes	1.Yes	0	65	1.52	28.1337	#NULL!	5	#NULL!	6	#NULL!	6	#NULL!	3	Sin deterioro	#NULL!	5.33333	#NULL!	Deterioro (0-2)	Deterioro (0-2)	4	Leve (4)	Si	Si	No	No	No	No	No	No	No	2	74	Population = 100,000+		2012-11-14
808	808	20.Spouse NP=020 of Resp NP=010	2018-12-17	2.Female	1.Population = 100,000+	8	1937-05-10	81	81	7.Widowed from a civil union	No	No	No	1.Yes	0	0	62	1.76	20.0155	#NULL!	6	#NULL!	6	#NULL!	19	#NULL!	3	Sin deterioro	#NULL!	6	#NULL!	Sin deterioro (6-8)	Sin deterioro (6-8)	2	Sin deterioro (2-3)	Si	Si	No	Si	No	No	No	No	No	3	75	Population = 100,000+		2012-11-29
808	808	10.Selected R NP=010	2018-12-17	#NULL!	#NULL!	#NULL!	1931-01-26	87	#NULL!	#NULL!	#NULL!	#NULL!	#NULL!	#NULL!	#NULL!	#NULL!	#NULL!	#NULL!	#NULL!	#NULL!	#NULL!	#NULL!	#NULL!	#NULL!	#NULL!	#NULL!	#NULL!	#NULL!	#NULL!	#NULL!	#NULL!	#NULL!	#NULL!	#NULL!	#NULL!	#NULL!	#NULL!	#NULL!	#NULL!	#NULL!	#NULL!	#NULL!	#NULL!	#NULL!	#NULL!	81	Population = 100,000+		2012-11-29
809	809	20.Spouse NP=020 of Resp NP=010	2018-12-24	2.Female	1.Population = 100,000+	6	1952-07-27	66	66	2.Married	Yes	No	No	1.Yes	0	0	67	1.76	21.6296	5	#NULL!	5	#NULL!	6	29	7	3	Sin deterioro	5.33333	#NULL!	Deterioro (0-2)	#NULL!	Deterioro (0-2)	4	Leve (4)	Si	Si	No	No	No	No	Si	No	No	3	60	Population = 100,000+		2012-11-15
812	812	10.Selected R NP=010	2018-12-03	1.Male	1.Population = 100,000+	18	1939-07-14	79	79	2.Married	No	No	No	0	1.Yes	1.Yes	57	1.67	20.4382	#NULL!	4	#NULL!	5	#NULL!	21	#NULL!	2	Leve	#NULL!	4.66667	#NULL!	Leve (3-5)	Leve (3-5)	4	Leve (4)	Si	Si	No	No	No	No	No	No	No	2	73	Population = 100,000+		2012-11-06
815	815	10.Selected R NP=010	2018-12-05	2.Female	1.Population = 100,000+	8	1946-09-21	72	72	1.Single	Yes	No	No	1.Yes	0	1.Yes	55	1.54	23.1911	4	#NULL!	7	#NULL!	7	37	5	3	Sin deterioro	6	#NULL!	Sin deterioro (6-8)	#NULL!	Sin deterioro (6-8)	2	Sin deterioro (2-3)	Si	Si	No	No	No	No	Si	Si	No	4	66	Population = 100,000+		2012-10-11
818	818	10.Selected R NP=010	2018-12-20	1.Male	1.Population = 100,000+	9	1942-05-19	76	76	2.Married	Yes	No	No	1.Yes	1.Yes	0	79	1.72	26.7036	5	#NULL!	6	#NULL!	6	39	5	3	Sin deterioro	5.66667	#NULL!	Deterioro (0-2)	#NULL!	Deterioro (0-2)	4	Leve (4)	Si	Si	No	No	No	No	No	No	No	2	70	Population = 100,000+		2012-11-23
819	819	10.Selected R NP=010	2018-12-18	1.Male	1.Population = 100,000+	6	1950-07-14	68	68	3.In civil union	No	No	No	1.Yes	1.Yes	1.Yes	70	1.67	25.0995	5	#NULL!	6	#NULL!	6	39	5	3	Sin deterioro	5.66667	#NULL!	Deterioro (0-2)	#NULL!	Deterioro (0-2)	4	Leve (4)	Si	Si	No	No	No	No	No	Si	No	3	62	Population = 100,000+		2012-10-12
821	821	20.Spouse NP=020 of Resp NP=010	2018-11-12	#NULL!	#NULL!	#NULL!	1942-07-16	76	#NULL!	#NULL!	#NULL!	#NULL!	#NULL!	#NULL!	#NULL!	#NULL!	#NULL!	#NULL!	#NULL!	#NULL!	#NULL!	#NULL!	#NULL!	#NULL!	#NULL!	#NULL!	#NULL!	#NULL!	#NULL!	#NULL!	#NULL!	#NULL!	#NULL!	#NULL!	#NULL!	#NULL!	#NULL!	#NULL!	#NULL!	#NULL!	#NULL!	#NULL!	#NULL!	#NULL!	#NULL!	70	Population = 100,000+		2012-11-14
821	821	10.Selected R NP=010	2018-11-12	1.Male	1.Population = 100,000+	14	1934-01-02	84	84	7.Widowed from a civil union	No	No	No	1.Yes	1.Yes	0	64	1.58	25.6369	4	#NULL!	3	#NULL!	6	26	5	3	Sin deterioro	4.33333	#NULL!	Leve (3-5)	#NULL!	Leve (3-5)	3	Sin deterioro (2-3)	Si	Si	No	Si	No	No	No	No	No	3	78	Population = 100,000+		2012-11-22
822	822	10.Selected R NP=010	2018-11-15	2.Female	1.Population = 100,000+	6	1949-05-01	69	69	2.Married	Yes	No	No	1.Yes	1.Yes	1.Yes	#NULL!	1.5	#NULL!	3	#NULL!	4	#NULL!	5	17	5	2	Leve	4	#NULL!	Leve (3-5)	#NULL!	Leve (3-5)	4	Leve (4)	Si	Si	No	No	No	No	Si	No	No	3	63	Population = 100,000+		2012-11-13
824	824	20.Spouse NP=020 of Resp NP=010	2018-11-15	2.Female	1.Population = 100,000+	12	1951-03-15	67	67	2.Married	No	No	No	1.Yes	1.Yes	1.Yes	67	1.69	23.4586	5	#NULL!	8	#NULL!	7	53	6	3	Sin deterioro	6.66667	#NULL!	Sin deterioro (6-8)	#NULL!	Sin deterioro (6-8)	2	Sin deterioro (2-3)	Si	No	No	No	No	No	Si	No	No	2	61	Population = 100,000+		2012-10-10
824	824	10.Selected R NP=010	2018-11-15	1.Male	1.Population = 100,000+	12	1946-08-11	72	72	2.Married	Yes	No	No	1.Yes	1.Yes	0	71	1.66	25.7657	#NULL!	4	#NULL!	4	#NULL!	29	#NULL!	3	Sin deterioro	#NULL!	4.33333	#NULL!	Leve (3-5)	Leve (3-5)	3	Sin deterioro (2-3)	Si	No	No	No	No	No	No	No	No	1	66	Population = 100,000+		2012-10-11
825	825	10.Selected R NP=010	2018-11-17	2.Female	1.Population = 100,000+	12	1948-07-06	70	70	2.Married	Yes	No	No	1.Yes	0	1.Yes	80	1.72	27.0416	#NULL!	5	#NULL!	6	#NULL!	33	#NULL!	3	Sin deterioro	#NULL!	5.66667	#NULL!	Deterioro (0-2)	Deterioro (0-2)	4	Leve (4)	Si	Si	No	Si	Si	No	Si	No	No	5	64	Population = 100,000+		2012-11-22
825	825	20.Spouse NP=020 of Resp NP=010	2018-11-15	1.Male	1.Population = 100,000+	9	1940-03-06	78	78	2.Married	No	No	No	1.Yes	1.Yes	1.Yes	86	1.79	26.8406	4	#NULL!	4	#NULL!	7	18	6	3	Sin deterioro	5	#NULL!	Leve (3-5)	#NULL!	Leve (3-5)	3	Sin deterioro (2-3)	Si	No	No	No	No	No	No	No	No	1	72	Population = 100,000+		2012-11-22
827	827	10.Selected R NP=010	2018-12-04	2.Female	1.Population = 100,000+	8	1949-03-09	69	69	7.Widowed from a civil union	Yes	No	No	0	0	1.Yes	61	1.58	24.4352	#NULL!	5	#NULL!	5	#NULL!	40	#NULL!	3	Sin deterioro	#NULL!	5.66667	#NULL!	Deterioro (0-2)	Deterioro (0-2)	4	Leve (4)	Si	Si	No	No	Si	Si	No	No	No	4	63	Population = 100,000+		2012-11-03
834	834	10.Selected R NP=010	2018-12-10	2.Female	1.Population = 100,000+	5	1948-11-22	70	70	2.Married	Yes	No	No	1.Yes	0	0	65	1.5	28.8889	#NULL!	5	#NULL!	4	#NULL!	43	#NULL!	3	Sin deterioro	#NULL!	4.33333	#NULL!	Leve (3-5)	Leve (3-5)	3	Sin deterioro (2-3)	Si	Si	No	No	No	No	Si	No	Si	4	63	Population = 100,000+		2012-10-19
838	838	10.Selected R NP=010	2018-12-10	2.Female	1.Population = 100,000+	4	1935-11-25	83	83	7.Widowed from a civil union	Yes	No	No	1.Yes	0	0	55	1.51	24.1217	3	#NULL!	5	#NULL!	4	15	3	2	Leve	4	#NULL!	Leve (3-5)	#NULL!	Leve (3-5)	4	Leve (4)	Si	Si	No	No	No	No	No	No	No	2	77	Population = 100,000+		2012-10-12
844	844	10.Selected R NP=010	2018-12-03	2.Female	1.Population = 100,000+	3	1947-08-29	71	71	2.Married	Yes	No	No	0	0	0	82	1.74	27.0842	#NULL!	3	#NULL!	7	#NULL!	#NULL!	#NULL!	2	Leve	#NULL!	5.66667	#NULL!	Deterioro (0-2)	Deterioro (0-2)	5	Deterioro (5-6)	Si	Si	No	No	No	No	No	No	No	2	65	Population = 100,000+		2012-11-07
844	844	20.Spouse NP=020 of Resp NP=010	2018-12-03	1.Male	1.Population = 100,000+	6	1941-05-16	77	77	2.Married	No	Yes	No	0	1.Yes	0	89	1.74	29.3962	3	#NULL!	6	#NULL!	6	23	3	3	Sin deterioro	5	#NULL!	Leve (3-5)	#NULL!	Leve (3-5)	3	Sin deterioro (2-3)	Si	Si	No	No	No	No	No	No	No	2	71	Population = 100,000+		2012-11-07
846	846	10.Selected R NP=010	2018-11-14	1.Male	1.Population = 100,000+	17	1950-04-22	68	68	2.Married	Yes	No	No	0	1.Yes	0	79	1.74	26.0933	5	#NULL!	6	#NULL!	6	49	3	3	Sin deterioro	5.66667	#NULL!	Deterioro (0-2)	#NULL!	Deterioro (0-2)	4	Leve (4)	Si	No	No	No	Si	No	No	No	No	2	62	Population = 100,000+		2012-10-15
849	849	10.Selected R NP=010	2018-11-19	2.Female	1.Population = 100,000+	6	1943-12-16	74	75	7.Widowed from a civil union	Yes	No	No	1.Yes	0	0	68	1.6	26.5625	6	#NULL!	3	#NULL!	3	39	5	3	Sin deterioro	4	#NULL!	Leve (3-5)	#NULL!	Leve (3-5)	3	Sin deterioro (2-3)	Si	Si	Si	No	No	No	No	No	Si	4	68	Population = 100,000+		2012-10-31
852	852	20.Spouse NP=020 of Resp NP=010	2018-11-30	2.Female	1.Population = 100,000+	13	1950-04-01	68	68	2.Married	Yes	Yes	No	0	0	1.Yes	59	1.55	24.5578	#NULL!	5	#NULL!	6	#NULL!	51	#NULL!	3	Sin deterioro	#NULL!	5.66667	#NULL!	Deterioro (0-2)	Deterioro (0-2)	4	Leve (4)	Si	No	No	Si	No	No	Si	No	No	3	62	Population = 100,000+		2012-11-02
852	852	10.Selected R NP=010	2018-11-24	1.Male	1.Population = 100,000+	15	1943-03-02	75	75	1.Single	Yes	No	No	0	0	0	64	1.55	26.6389	5	#NULL!	5	#NULL!	6	49	5	3	Sin deterioro	5.33333	#NULL!	Deterioro (0-2)	#NULL!	Deterioro (0-2)	4	Leve (4)	Si	No	No	No	Si	No	No	No	No	2	69	Population = 100,000+		2012-11-05
853	853	10.Selected R NP=010	2018-11-27	2.Female	1.Population = 100,000+	6	1942-09-27	76	76	7.Widowed from a civil union	No	No	No	0	0	1.Yes	53	1.47	24.5268	6	#NULL!	7	#NULL!	7	#NULL!	7	3	Sin deterioro	6.66667	#NULL!	Sin deterioro (6-8)	#NULL!	Sin deterioro (6-8)	2	Sin deterioro (2-3)	Si	Si	No	No	Si	Si	Si	No	No	5	70	Population = 100,000+		2012-10-23
860	860	10.Selected R NP=010	2018-12-03	1.Male	1.Population = 100,000+	4	1939-05-18	79	79	2.Married	Yes	No	No	1.Yes	1.Yes	0	85	1.85	24.8356	2	#NULL!	4	#NULL!	5	19	2	3	Sin deterioro	3.66667	#NULL!	Leve (3-5)	#NULL!	Leve (3-5)	3	Sin deterioro (2-3)	Si	Si	No	No	No	No	No	No	No	2	73	Population = 100,000+		2012-10-15
867	867	10.Selected R NP=010	2019-02-12	2.Female	1.Population = 100,000+	9	1950-08-19	68	67	7.Widowed from a civil union	Yes	No	No	1.Yes	0	0	84	1.63	31.6158	4	#NULL!	8	#NULL!	8	48	8	3	Sin deterioro	6.66667	#NULL!	Sin deterioro (6-8)	#NULL!	Sin deterioro (6-8)	2	Sin deterioro (2-3)	Si	Si	No	No	Si	Si	Si	No	No	5	62	Population = 100,000+		2012-10-31
867	867	20.Spouse NP=020 of Resp NP=010	2019-02-12	#NULL!	#NULL!	#NULL!	1952-10-05	66	#NULL!	#NULL!	#NULL!	#NULL!	#NULL!	#NULL!	#NULL!	#NULL!	#NULL!	#NULL!	#NULL!	#NULL!	#NULL!	#NULL!	#NULL!	#NULL!	#NULL!	#NULL!	#NULL!	#NULL!	#NULL!	#NULL!	#NULL!	#NULL!	#NULL!	#NULL!	#NULL!	#NULL!	#NULL!	#NULL!	#NULL!	#NULL!	#NULL!	#NULL!	#NULL!	#NULL!	#NULL!	60	Population = 100,000+		2012-10-27
869	869	20.Spouse NP=020 of Resp NP=010	2018-11-21	2.Female	1.Population = 100,000+	6	1939-02-05	79	79	7.Widowed from a civil union	No	No	No	1.Yes	0	1.Yes	59	1.63	22.2063	4	#NULL!	4	#NULL!	5	30	5	3	Sin deterioro	4.33333	#NULL!	Leve (3-5)	#NULL!	Leve (3-5)	3	Sin deterioro (2-3)	Si	No	No	Si	No	No	Si	No	No	3	73	Population = 100,000+		2012-10-25
869	869	10.Selected R NP=010	2018-11-21	#NULL!	#NULL!	#NULL!	1936-12-24	81	#NULL!	#NULL!	#NULL!	#NULL!	#NULL!	#NULL!	#NULL!	#NULL!	#NULL!	#NULL!	#NULL!	#NULL!	#NULL!	#NULL!	#NULL!	#NULL!	#NULL!	#NULL!	#NULL!	#NULL!	#NULL!	#NULL!	#NULL!	#NULL!	#NULL!	#NULL!	#NULL!	#NULL!	#NULL!	#NULL!	#NULL!	#NULL!	#NULL!	#NULL!	#NULL!	#NULL!	#NULL!	75	Population = 100,000+		2012-09-25
874	874	10.Selected R NP=010	2018-12-01	1.Male	1.Population = 100,000+	0	1920-12-30	97	98	7.Widowed from a civil union	No	No	No	1.Yes	0	1.Yes	999.DK	#NULL!	#NULL!	0	#NULL!	0	#NULL!	0	3	0	3	Sin deterioro	0	#NULL!	Deterioro (0-2)	#NULL!	Deterioro (0-2)	4	Leve (4)	Si	No	No	No	No	No	No	No	No	1	91	Population = 100,000+		2012-10-27
877	877	10.Selected R NP=010	2018-12-14	1.Male	1.Population = 100,000+	8	1947-10-26	71	71	3.In civil union	Yes	Yes	No	1.Yes	1.Yes	0	78	1.6	30.4687	#NULL!	5	#NULL!	6	#NULL!	55	#NULL!	3	Sin deterioro	#NULL!	6	#NULL!	Sin deterioro (6-8)	Sin deterioro (6-8)	2	Sin deterioro (2-3)	Si	No	No	No	No	No	No	No	No	1	65	Population = 100,000+		2012-10-28
878	878	10.Selected R NP=010	2018-12-04	2.Female	1.Population = 100,000+	0	1932-07-06	86	86	2.Married	Yes	No	No	1.Yes	1.Yes	0	61	1.54	25.721	#NULL!	5	#NULL!	5	#NULL!	22	#NULL!	3	Sin deterioro	#NULL!	5	#NULL!	Leve (3-5)	Leve (3-5)	3	Sin deterioro (2-3)	Si	Si	No	No	No	No	No	No	No	2	80	Population = 100,000+		2012-10-16
878	878	20.Spouse NP=020 of Resp NP=010	2018-12-04	1.Male	1.Population = 100,000+	0	1932-04-01	86	86	2.Married	Yes	No	No	1.Yes	1.Yes	0	86	1.7	29.7578	5	#NULL!	6	#NULL!	5	#NULL!	0	3	Sin deterioro	5.33333	#NULL!	Deterioro (0-2)	#NULL!	Deterioro (0-2)	4	Leve (4)	Si	Si	No	No	No	No	No	No	No	2	80	Population = 100,000+		2012-10-16
879	879	10.Selected R NP=010	2018-12-12	2.Female	1.Population = 100,000+	2	1925-06-06	93	93	7.Widowed from a civil union	Yes	No	No	1.Yes	0	0	58	1.58	23.2335	0	#NULL!	0	#NULL!	0	#NULL!	0	3	Sin deterioro	0	#NULL!	Deterioro (0-2)	#NULL!	Deterioro (0-2)	4	Leve (4)	Si	Si	No	No	No	No	No	No	No	2	87	Population = 100,000+		2012-10-08
883	883	20.Spouse NP=020 of Resp NP=010	2018-12-10	2.Female	1.Population = 100,000+	3	1948-04-01	70	70	2.Married	No	No	No	1.Yes	0	0	68	1.6	26.5625	5	#NULL!	6	#NULL!	6	20	5	3	Sin deterioro	5.66667	#NULL!	Deterioro (0-2)	#NULL!	Deterioro (0-2)	4	Leve (4)	Si	Si	No	Si	No	No	No	No	No	3	64	Population = 100,000+		2012-10-08
883	883	10.Selected R NP=010	2018-12-17	1.Male	1.Population = 100,000+	2	1931-05-19	87	86	2.Married	Yes	No	No	0	0	0	67	1.58	26.8386	#NULL!	2	#NULL!	2	#NULL!	19	#NULL!	3	Sin deterioro	#NULL!	2	#NULL!	Deterioro (0-2)	Deterioro (0-2)	4	Leve (4)	No	No	No	No	No	No	No	No	No	0	80	Population = 100,000+		2012-10-10
888	888	10.Selected R NP=010	2018-12-13	#NULL!	#NULL!	#NULL!	1947-03-05	71	#NULL!	#NULL!	#NULL!	#NULL!	#NULL!	#NULL!	#NULL!	#NULL!	#NULL!	#NULL!	#NULL!	#NULL!	#NULL!	#NULL!	#NULL!	#NULL!	#NULL!	#NULL!	#NULL!	#NULL!	#NULL!	#NULL!	#NULL!	#NULL!	#NULL!	#NULL!	#NULL!	#NULL!	#NULL!	#NULL!	#NULL!	#NULL!	#NULL!	#NULL!	#NULL!	#NULL!	#NULL!	65	Population = 100,000+		2012-10-22
889	889	10.Selected R NP=010	2018-12-06	2.Female	1.Population = 100,000+	0	1939-08-14	79	79	7.Widowed from a civil union	Yes	No	No	1.Yes	0	0	53	1.49	23.8728	5	#NULL!	5	#NULL!	4	#NULL!	6	3	Sin deterioro	4.66667	#NULL!	Leve (3-5)	#NULL!	Leve (3-5)	3	Sin deterioro (2-3)	Si	Si	No	No	No	No	No	No	No	2	73	Population = 100,000+		2012-08-08
891	891	20.Spouse NP=020 of Resp NP=010	2018-12-10	1.Male	1.Population = 100,000+	9	1951-07-18	67	67	7.Widowed from a civil union	No	No	No	0	1.Yes	1.Yes	999.DK	#NULL!	#NULL!	2	#NULL!	6	#NULL!	7	29	3	3	Sin deterioro	5	#NULL!	Leve (3-5)	#NULL!	Leve (3-5)	3	Sin deterioro (2-3)	Si	No	No	No	No	No	No	No	No	1	61	Population = 100,000+		2012-10-17
892	892	20.Spouse NP=020 of Resp NP=010	2018-11-29	1.Male	1.Population = 100,000+	0	1946-02-08	72	70	2.Married	No	No	No	1.Yes	1.Yes	1.Yes	75	1.75	24.4898	1	#NULL!	4	#NULL!	4	#NULL!	4	0	Deterioro (0-1)	3	#NULL!	Leve (3-5)	#NULL!	Leve (3-5)	5	Deterioro (5-6)	Si	Si	No	No	No	No	No	No	No	2	66	Population = 100,000+		2012-10-21
898	898	20.Spouse NP=020 of Resp NP=010	2018-12-10	2.Female	1.Population = 100,000+	6	1952-02-02	66	66	7.Widowed from a civil union	Yes	Yes	No	0	1.Yes	0	75	1.63	28.2284	5	#NULL!	5	#NULL!	6	49	4	3	Sin deterioro	5.33333	#NULL!	Deterioro (0-2)	#NULL!	Deterioro (0-2)	4	Leve (4)	Si	Si	Si	No	No	Si	Si	No	Si	6	60	Population = 100,000+		2012-10-14
901	901	20.Spouse NP=020 of Resp NP=010	2018-11-28	2.Female	1.Population = 100,000+	2	1946-04-14	72	72	2.Married	Yes	No	No	1.Yes	0	1.Yes	65	1.65	23.8751	2	#NULL!	3	#NULL!	5	20	0	2	Leve	3.33333	#NULL!	Leve (3-5)	#NULL!	Leve (3-5)	4	Leve (4)	No	Si	No	No	Si	No	Si	No	No	3	66	Population = 100,000+		2012-10-12
901	901	10.Selected R NP=010	2018-11-28	1.Male	1.Population = 100,000+	6	1945-12-20	72	72	2.Married	No	Yes	No	1.Yes	1.Yes	1.Yes	70	1.62	26.6728	#NULL!	7	#NULL!	8	#NULL!	44	#NULL!	3	Sin deterioro	#NULL!	7.66667	#NULL!	Sin deterioro (6-8)	Sin deterioro (6-8)	2	Sin deterioro (2-3)	Si	Si	No	No	Si	No	No	No	No	3	66	Population = 100,000+		2012-10-12
902	902	20.Spouse NP=020 of Resp NP=010	2018-12-11	2.Female	1.Population = 100,000+	0	1941-03-18	77	77	7.Widowed from a civil union	No	Yes	No	1.Yes	1.Yes	0	85	1.6	33.2031	#NULL!	5	#NULL!	5	#NULL!	15	#NULL!	2	Leve	#NULL!	4.33333	#NULL!	Leve (3-5)	Leve (3-5)	4	Leve (4)	Si	Si	No	No	No	No	Si	No	No	3	71	Population = 100,000+		2012-10-26
903	903	10.Selected R NP=010	2018-11-13	2.Female	1.Population = 100,000+	2	1923-01-04	95	95	7.Widowed from a civil union	Yes	No	No	1.Yes	1.Yes	0	55	1.5	24.4444	4	#NULL!	5	#NULL!	6	#NULL!	5	3	Sin deterioro	5	#NULL!	Leve (3-5)	#NULL!	Leve (3-5)	3	Sin deterioro (2-3)	Si	Si	No	No	No	No	No	No	No	2	89	Population = 100,000+		2012-11-06
909	909	10.Selected R NP=010	2018-12-06	2.Female	1.Population = 100,000+	6	1949-02-27	69	69	5.Separated from a civil union	Yes	No	No	0	1.Yes	0	70	1.54	29.5159	#NULL!	7	#NULL!	5	#NULL!	60	#NULL!	2	Leve	#NULL!	6.33333	#NULL!	Sin deterioro (6-8)	Sin deterioro (6-8)	3	Sin deterioro (2-3)	Si	Si	No	No	No	No	Si	No	No	3	63	Population = 100,000+		2012-11-10
910	910	20.Spouse NP=020 of Resp NP=010	2018-11-30	1.Male	1.Population = 100,000+	0	1936-11-01	82	82	5.Separated from a civil union	No	Yes	No	1.Yes	0	0	58	1.75	18.9388	#NULL!	2	#NULL!	2	#NULL!	#NULL!	#NULL!	0	Deterioro (0-1)	#NULL!	2	#NULL!	Deterioro (0-2)	Deterioro (0-2)	6	Deterioro (5-6)	Si	Si	No	No	No	No	No	No	No	2	76	Population = 100,000+		2012-10-17
912	912	20.Spouse NP=020 of Resp NP=010	2018-12-10	2.Female	1.Population = 100,000+	6	1948-07-06	70	70	2.Married	Yes	No	No	1.Yes	0	1.Yes	73	1.68	25.8645	5	#NULL!	5	#NULL!	5	18	2	3	Sin deterioro	5	#NULL!	Leve (3-5)	#NULL!	Leve (3-5)	3	Sin deterioro (2-3)	Si	Si	No	Si	No	No	No	No	No	3	64	Population = 100,000+		2012-10-11
912	912	10.Selected R NP=010	2018-12-10	1.Male	1.Population = 100,000+	1	1944-08-10	74	74	2.Married	Yes	No	No	1.Yes	0	0	85	1.68	30.1162	#NULL!	4	#NULL!	6	#NULL!	23	#NULL!	3	Sin deterioro	#NULL!	5.33333	#NULL!	Deterioro (0-2)	Deterioro (0-2)	4	Leve (4)	Si	Si	No	Si	No	No	No	No	No	3	68	Population = 100,000+		2012-10-11
913	913	10.Selected R NP=010	2019-02-26	2.Female	1.Population = 100,000+	6	1940-10-23	78	77	2.Married	Yes	Yes	No	1.Yes	1.Yes	0	95	1.62	36.1988	#NULL!	5	#NULL!	6	#NULL!	24	#NULL!	3	Sin deterioro	#NULL!	5.66667	#NULL!	Deterioro (0-2)	Deterioro (0-2)	4	Leve (4)	Si	No	No	No	No	No	No	No	No	1	71	Population = 100,000+		2012-10-12
919	919	10.Selected R NP=010	2018-11-13	2.Female	1.Population = 100,000+	3	1939-02-13	79	82	1.Single	No	No	No	1.Yes	0	0	39	1.4	19.898	3	#NULL!	2	#NULL!	3	#NULL!	4	2	Leve	2.66667	#NULL!	Deterioro (0-2)	#NULL!	Deterioro (0-2)	5	Deterioro (5-6)	No	Si	No	No	No	No	No	No	No	1	73	Population = 100,000+		2012-11-02
921	921	10.Selected R NP=010	2018-12-13	1.Male	1.Population = 100,000+	9	1928-02-06	90	90	5.Separated from a civil union	Yes	Yes	No	1.Yes	1.Yes	0	67	1.52	28.9993	4	#NULL!	3	#NULL!	4	21	4	3	Sin deterioro	3.66667	#NULL!	Leve (3-5)	#NULL!	Leve (3-5)	3	Sin deterioro (2-3)	Si	No	No	No	No	No	No	No	No	1	84	Population = 100,000+		2012-10-15
934	934	10.Selected R NP=010	2018-11-14	1.Male	1.Population = 100,000+	10	1947-07-04	71	71	2.Married	Yes	No	No	1.Yes	1.Yes	0	72	1.68	25.5102	7	#NULL!	8	#NULL!	7	#NULL!	8	3	Sin deterioro	7.33333	#NULL!	Sin deterioro (6-8)	#NULL!	Sin deterioro (6-8)	2	Sin deterioro (2-3)	Si	Si	Si	No	No	No	No	No	No	3	65	Population = 100,000+		2012-10-08
937	937	10.Selected R NP=010	2018-12-11	1.Male	1.Population = 100,000+	9	1944-02-02	74	74	2.Married	No	No	No	0	0	0	68	1.64	25.2826	1	#NULL!	4	#NULL!	5	48	4	3	Sin deterioro	3.33333	#NULL!	Leve (3-5)	#NULL!	Leve (3-5)	3	Sin deterioro (2-3)	Si	Si	No	No	No	No	No	No	No	2	68	Population = 100,000+		2012-10-20
941	941	10.Selected R NP=010	2018-11-15	1.Male	1.Population = 100,000+	3	1936-10-30	82	82	4.Divorced	Yes	No	No	1.Yes	1.Yes	0	80	1.68	28.3447	5	#NULL!	6	#NULL!	7	51	5	3	Sin deterioro	6	#NULL!	Sin deterioro (6-8)	#NULL!	Sin deterioro (6-8)	2	Sin deterioro (2-3)	Si	Si	No	No	No	No	No	No	No	2	76	Population = 100,000+		2012-11-12
943	943	10.Selected R NP=010	2018-12-15	#NULL!	#NULL!	#NULL!	1923-11-03	95	#NULL!	#NULL!	#NULL!	#NULL!	#NULL!	#NULL!	#NULL!	#NULL!	#NULL!	#NULL!	#NULL!	#NULL!	#NULL!	#NULL!	#NULL!	#NULL!	#NULL!	#NULL!	#NULL!	#NULL!	#NULL!	#NULL!	#NULL!	#NULL!	#NULL!	#NULL!	#NULL!	#NULL!	#NULL!	#NULL!	#NULL!	#NULL!	#NULL!	#NULL!	#NULL!	#NULL!	#NULL!	89	Population = 100,000+		2012-11-07
948	948	10.Selected R NP=010	2018-12-07	2.Female	1.Population = 100,000+	8	1938-12-27	79	79	7.Widowed from a civil union	Yes	Yes	No	1.Yes	1.Yes	0	60	1.65	22.0386	3	#NULL!	3	#NULL!	2	50	0	3	Sin deterioro	2.66667	#NULL!	Deterioro (0-2)	#NULL!	Deterioro (0-2)	4	Leve (4)	Si	Si	No	No	No	No	No	No	No	2	73	Population = 100,000+		2012-10-23
954	954	10.Selected R NP=010	2018-11-28	1.Male	1.Population = 100,000+	2	1930-08-07	88	88	7.Widowed from a civil union	No	No	No	1.Yes	1.Yes	0	90	1.65	33.0579	2	#NULL!	2	#NULL!	2	20	2	3	Sin deterioro	2	#NULL!	Deterioro (0-2)	#NULL!	Deterioro (0-2)	4	Leve (4)	Si	No	No	No	No	No	No	No	No	1	82	Population = 100,000+		2012-10-10
955	955	10.Selected R NP=010	2018-12-11	2.Female	1.Population = 100,000+	9	1936-01-03	82	82	7.Widowed from a civil union	Yes	No	No	1.Yes	0	0	58	1.59	22.9421	4	#NULL!	5	#NULL!	5	#NULL!	3	3	Sin deterioro	4.66667	#NULL!	Leve (3-5)	#NULL!	Leve (3-5)	3	Sin deterioro (2-3)	Si	Si	No	No	No	No	Si	No	Si	4	76	Population = 100,000+		2012-10-11
956	956	10.Selected R NP=010	2018-11-28	2.Female	1.Population = 100,000+	6	1940-03-16	78	78	7.Widowed from a civil union	Yes	No	No	1.Yes	1.Yes	1.Yes	72	1.63	27.0993	#NULL!	2	#NULL!	5	#NULL!	14	#NULL!	3	Sin deterioro	#NULL!	3.66667	#NULL!	Leve (3-5)	Leve (3-5)	3	Sin deterioro (2-3)	Si	Si	No	No	No	No	Si	No	No	3	72	Population = 100,000+		2012-10-16
956	956	20.Spouse NP=020 of Resp NP=010	2018-11-28	#NULL!	#NULL!	#NULL!	1946-07-18	72	#NULL!	#NULL!	#NULL!	#NULL!	#NULL!	#NULL!	#NULL!	#NULL!	#NULL!	#NULL!	#NULL!	#NULL!	#NULL!	#NULL!	#NULL!	#NULL!	#NULL!	#NULL!	#NULL!	#NULL!	#NULL!	#NULL!	#NULL!	#NULL!	#NULL!	#NULL!	#NULL!	#NULL!	#NULL!	#NULL!	#NULL!	#NULL!	#NULL!	#NULL!	#NULL!	#NULL!	#NULL!	66	Population = 100,000+		2012-10-16
958	958	20.Spouse NP=020 of Resp NP=010	2018-12-06	2.Female	1.Population = 100,000+	6	1940-07-10	78	78	2.Married	No	No	No	1.Yes	0	0	55	1.71	18.8092	#NULL!	1	#NULL!	6	#NULL!	#NULL!	#NULL!	3	Sin deterioro	#NULL!	3.66667	#NULL!	Leve (3-5)	Leve (3-5)	3	Sin deterioro (2-3)	Si	Si	No	No	No	No	No	No	No	2	72	Population = 100,000+		2012-10-18
958	958	10.Selected R NP=010	2018-12-02	1.Male	1.Population = 100,000+	6	1942-07-06	76	76	2.Married	Yes	Yes	No	1.Yes	0	0	72	1.7	24.9135	3	#NULL!	4	#NULL!	3	9	2	3	Sin deterioro	3.33333	#NULL!	Leve (3-5)	#NULL!	Leve (3-5)	3	Sin deterioro (2-3)	Si	Si	No	No	No	No	No	No	No	2	70	Population = 100,000+		2012-10-18
963	963	10.Selected R NP=010	2018-12-12	2.Female	1.Population = 100,000+	8	1946-07-18	72	72	5.Separated from a civil union	No	No	No	0	1.Yes	0	60	1.6	23.4375	5	#NULL!	6	#NULL!	7	56	6	3	Sin deterioro	6	#NULL!	Sin deterioro (6-8)	#NULL!	Sin deterioro (6-8)	2	Sin deterioro (2-3)	Si	No	No	No	No	No	Si	No	No	2	66	Population = 100,000+		2012-10-11
966	966	10.Selected R NP=010	2018-12-12	2.Female	1.Population = 100,000+	7	1943-03-29	75	75	7.Widowed from a civil union	Yes	No	No	1.Yes	0	0	54	1.4	27.551	5	#NULL!	6	#NULL!	8	31	8	3	Sin deterioro	6.33333	#NULL!	Sin deterioro (6-8)	#NULL!	Sin deterioro (6-8)	2	Sin deterioro (2-3)	Si	Si	No	No	No	No	No	No	No	2	69	Population = 100,000+		2012-11-16
971	971	10.Selected R NP=010	2018-12-13	2.Female	1.Population = 100,000+	6	1941-09-25	77	77	3.In civil union	Yes	Yes	No	1.Yes	0	0	81	1.7	28.0277	#NULL!	3	#NULL!	5	#NULL!	26	#NULL!	3	Sin deterioro	#NULL!	4	#NULL!	Leve (3-5)	Leve (3-5)	3	Sin deterioro (2-3)	No	Si	No	No	No	No	No	No	No	1	71	Population = 100,000+		2012-10-10
972	972	20.Spouse NP=020 of Resp NP=010	2018-11-30	2.Female	1.Population = 100,000+	9	1952-05-02	66	66	2.Married	No	No	No	0	0	0	72	1.66	26.1286	#NULL!	5	#NULL!	6	#NULL!	21	#NULL!	3	Sin deterioro	#NULL!	5.33333	#NULL!	Deterioro (0-2)	Deterioro (0-2)	4	Leve (4)	Si	Si	No	No	No	Si	No	No	Si	4	60	Population = 100,000+		2012-11-03
972	972	10.Selected R NP=010	2018-12-03	1.Male	1.Population = 100,000+	#NULL!	1949-02-16	69	69	2.Married	No	No	No	1.Yes	0	0	87	1.64	32.3468	3	#NULL!	5	#NULL!	4	23	5	3	Sin deterioro	4	#NULL!	Leve (3-5)	#NULL!	Leve (3-5)	3	Sin deterioro (2-3)	Si	Si	No	No	No	No	No	No	No	2	63	Population = 100,000+		2012-10-19
973	973	10.Selected R NP=010	2018-11-24	1.Male	1.Population = 100,000+	9	1945-01-20	73	73	2.Married	Yes	No	No	0	1.Yes	0	70	1.74	23.1206	4	#NULL!	6	#NULL!	6	55	4	3	Sin deterioro	5.33333	#NULL!	Deterioro (0-2)	#NULL!	Deterioro (0-2)	4	Leve (4)	Si	Si	No	No	No	No	No	No	No	2	67	Population = 100,000+		2012-10-10
978	978	20.Spouse NP=020 of Resp NP=010	2018-11-21	2.Female	2.Population = 15,000 - 99,999	3	1949-10-17	69	67	7.Widowed from a civil union	Yes	No	No	1.Yes	0	0	55	1.7	19.0311	#NULL!	5	#NULL!	5	#NULL!	42	#NULL!	3	Sin deterioro	#NULL!	5.33333	#NULL!	Deterioro (0-2)	Deterioro (0-2)	4	Leve (4)	Si	No	No	No	No	No	Si	No	Si	3	63	Population = 15,000 - 99,999		2012-10-09
980	980	20.Spouse NP=020 of Resp NP=010	2018-11-22	2.Female	2.Population = 15,000 - 99,999	6	1951-11-06	67	67	2.Married	No	Yes	No	1.Yes	0	0	61	1.53	26.0584	#NULL!	3	#NULL!	3	#NULL!	10	#NULL!	3	Sin deterioro	#NULL!	3.33333	#NULL!	Leve (3-5)	Leve (3-5)	3	Sin deterioro (2-3)	No	Si	No	No	No	No	Si	No	No	2	61	Population = 15,000 - 99,999		2012-11-22
980	980	10.Selected R NP=010	2018-11-21	1.Male	2.Population = 15,000 - 99,999	4	1947-10-24	71	71	2.Married	Yes	No	No	1.Yes	0	0	80	1.62	30.4832	2	#NULL!	4	#NULL!	4	24	1	3	Sin deterioro	3.33333	#NULL!	Leve (3-5)	#NULL!	Leve (3-5)	3	Sin deterioro (2-3)	Si	Si	No	No	No	No	No	Si	No	3	65	Population = 15,000 - 99,999		2012-11-22
984	984	20.Spouse NP=020 of Resp NP=010	2018-12-07	2.Female	2.Population = 15,000 - 99,999	2	1932-02-19	86	86	2.Married	Yes	No	No	1.Yes	0	0	83	1.62	31.6263	4	#NULL!	2	#NULL!	3	#NULL!	3	3	Sin deterioro	3	#NULL!	Leve (3-5)	#NULL!	Leve (3-5)	3	Sin deterioro (2-3)	Si	Si	No	No	No	No	No	No	No	2	80	Population = 15,000 - 99,999		2012-10-15
984	984	10.Selected R NP=010	2018-12-07	1.Male	2.Population = 15,000 - 99,999	2	1933-09-10	85	85	2.Married	No	No	No	1.Yes	0	1.Yes	80	1.8	24.6914	5	#NULL!	4	#NULL!	5	#NULL!	3	3	Sin deterioro	4.66667	#NULL!	Leve (3-5)	#NULL!	Leve (3-5)	3	Sin deterioro (2-3)	Si	Si	No	No	No	No	No	No	No	2	79	Population = 15,000 - 99,999		2012-10-15
995	995	10.Selected R NP=010	2018-12-04	2.Female	2.Population = 15,000 - 99,999	1	1938-02-21	80	84	7.Widowed from a civil union	No	No	No	1.Yes	0	0	#NULL!	1.5	#NULL!	#NULL!	3	#NULL!	4	#NULL!	16	#NULL!	3	Sin deterioro	#NULL!	3.66667	#NULL!	Leve (3-5)	Leve (3-5)	3	Sin deterioro (2-3)	Si	Si	No	No	No	No	Si	No	No	3	74	Population = 15,000 - 99,999		2012-10-31
996	996	10.Selected R NP=010	2018-12-12	2.Female	2.Population = 15,000 - 99,999	8	1944-07-28	74	74	7.Widowed from a civil union	Yes	Yes	No	1.Yes	1.Yes	0	62	1.45	29.4887	5	#NULL!	6	#NULL!	7	27	7	3	Sin deterioro	6	#NULL!	Sin deterioro (6-8)	#NULL!	Sin deterioro (6-8)	2	Sin deterioro (2-3)	Si	Si	No	No	No	No	No	No	No	2	68	Population = 100,000+		2012-11-15
997	997	10.Selected R NP=010	2018-12-12	2.Female	2.Population = 15,000 - 99,999	0	1947-08-01	71	71	5.Separated from a civil union	Yes	Yes	No	1.Yes	0	1.Yes	68	1.49	30.6293	2	#NULL!	4	#NULL!	5	#NULL!	4	2	Leve	3.66667	#NULL!	Leve (3-5)	#NULL!	Leve (3-5)	4	Leve (4)	No	No	No	No	No	No	No	No	No	0	65	Population = 15,000 - 99,999		2012-11-05
1007	1007	10.Selected R NP=010	2018-12-04	2.Female	2.Population = 15,000 - 99,999	0	1948-08-07	70	70	2.Married	No	No	No	1.Yes	0	0	69	1.5	30.6667	2	#NULL!	3	#NULL!	3	4	3	3	Sin deterioro	2.66667	#NULL!	Deterioro (0-2)	#NULL!	Deterioro (0-2)	4	Leve (4)	Si	Si	No	No	No	No	No	No	Si	3	64	Population = 15,000 - 99,999		2012-11-08
1008	1008	20.Spouse NP=020 of Resp NP=010	2018-12-21	2.Female	1.Population = 100,000+	1	1943-04-24	75	75	7.Widowed from a civil union	Yes	Yes	No	1.Yes	0	0	49	1.59	19.3821	#NULL!	#NULL!	#NULL!	#NULL!	#NULL!	#NULL!	#NULL!	0	Deterioro (0-1)	#NULL!	#NULL!	#NULL!	#NULL!	#NULL!	#NULL!	#NULL!	No	No	No	Si	No	No	No	No	No	1	69	Population = 100,000+		2012-11-13
1015	1015	10.Selected R NP=010	2018-11-25	1.Male	3.Population = 2,500 - 14,999	8	1942-02-18	76	76	5.Separated from a civil union	No	No	No	1.Yes	0	1.Yes	86	1.7	29.7578	#NULL!	3	#NULL!	6	#NULL!	22	#NULL!	3	Sin deterioro	#NULL!	4	#NULL!	Leve (3-5)	Leve (3-5)	3	Sin deterioro (2-3)	Si	No	No	No	No	No	No	Si	No	2	70	Population = 2,500 - 14,999		2012-11-14
1016	1016	20.Spouse NP=020 of Resp NP=010	2018-11-24	2.Female	3.Population = 2,500 - 14,999	6	1950-04-21	68	68	2.Married	Yes	No	Yes	1.Yes	1.Yes	1.Yes	56	1.55	23.3091	4	#NULL!	7	#NULL!	6	33	7	3	Sin deterioro	5.66667	#NULL!	Deterioro (0-2)	#NULL!	Deterioro (0-2)	4	Leve (4)	Si	Si	No	No	No	Si	No	No	No	3	62	Population = 2,500 - 14,999		2012-11-16
1017	1017	10.Selected R NP=010	2018-11-26	#NULL!	#NULL!	#NULL!	1944-01-15	74	#NULL!	#NULL!	#NULL!	#NULL!	#NULL!	#NULL!	#NULL!	#NULL!	#NULL!	#NULL!	#NULL!	#NULL!	#NULL!	#NULL!	#NULL!	#NULL!	#NULL!	#NULL!	#NULL!	#NULL!	#NULL!	#NULL!	#NULL!	#NULL!	#NULL!	#NULL!	#NULL!	#NULL!	#NULL!	#NULL!	#NULL!	#NULL!	#NULL!	#NULL!	#NULL!	#NULL!	#NULL!	68	Population = 2,500 - 14,999		2012-11-14
1027	1027	10.Selected R NP=010	2018-11-24	1.Male	3.Population = 2,500 - 14,999	6	1938-10-08	80	80	3.In civil union	No	Yes	No	1.Yes	1.Yes	0	78	1.65	28.6501	#NULL!	5	#NULL!	5	#NULL!	#NULL!	#NULL!	2	Leve	#NULL!	5	#NULL!	Leve (3-5)	Leve (3-5)	4	Leve (4)	Si	Si	No	No	No	No	No	No	No	2	74	Population = 2,500 - 14,999		2012-11-08
1028	1028	10.Selected R NP=010	2018-11-23	2.Female	3.Population = 2,500 - 14,999	0	1942-11-09	76	76	7.Widowed from a civil union	No	No	No	1.Yes	0	0	49	1.48	22.3703	4	#NULL!	6	#NULL!	7	21	7	3	Sin deterioro	5.66667	#NULL!	Deterioro (0-2)	#NULL!	Deterioro (0-2)	4	Leve (4)	Si	Si	No	No	No	No	No	No	No	2	70	Population = 2,500 - 14,999		2012-11-07
1030	1030	10.Selected R NP=010	2018-11-23	2.Female	3.Population = 2,500 - 14,999	4	1936-06-09	82	82	7.Widowed from a civil union	Yes	No	No	1.Yes	0	0	56	1.5	24.8889	3	#NULL!	5	#NULL!	6	16	5	3	Sin deterioro	4.66667	#NULL!	Leve (3-5)	#NULL!	Leve (3-5)	3	Sin deterioro (2-3)	Si	Si	No	No	No	Si	Si	No	No	4	76	Population = 2,500 - 14,999		2012-11-07
1034	1034	10.Selected R NP=010	2018-11-23	#NULL!	#NULL!	#NULL!	1944-12-13	73	#NULL!	#NULL!	#NULL!	#NULL!	#NULL!	#NULL!	#NULL!	#NULL!	#NULL!	#NULL!	#NULL!	#NULL!	#NULL!	#NULL!	#NULL!	#NULL!	#NULL!	#NULL!	#NULL!	#NULL!	#NULL!	#NULL!	#NULL!	#NULL!	#NULL!	#NULL!	#NULL!	#NULL!	#NULL!	#NULL!	#NULL!	#NULL!	#NULL!	#NULL!	#NULL!	#NULL!	#NULL!	67	Population = 2,500 - 14,999		2012-11-15
1036	1036	10.Selected R NP=010	2018-11-28	#NULL!	#NULL!	#NULL!	1948-05-24	70	#NULL!	#NULL!	#NULL!	#NULL!	#NULL!	#NULL!	#NULL!	#NULL!	#NULL!	#NULL!	#NULL!	#NULL!	#NULL!	#NULL!	#NULL!	#NULL!	#NULL!	#NULL!	#NULL!	#NULL!	#NULL!	#NULL!	#NULL!	#NULL!	#NULL!	#NULL!	#NULL!	#NULL!	#NULL!	#NULL!	#NULL!	#NULL!	#NULL!	#NULL!	#NULL!	#NULL!	#NULL!	64	Population = 2,500 - 14,999		2012-11-15
1041	1041	20.Spouse NP=020 of Resp NP=010	2018-11-22	1.Male	3.Population = 2,500 - 14,999	6	1946-02-21	72	72	2.Married	No	No	No	1.Yes	0	0	64	1.5	28.4444	3	#NULL!	5	#NULL!	5	18	3	3	Sin deterioro	4.33333	#NULL!	Leve (3-5)	#NULL!	Leve (3-5)	3	Sin deterioro (2-3)	Si	Si	No	No	No	No	No	No	Si	3	66	Population = 2,500 - 14,999		2012-11-14
1044	1044	20.Spouse NP=020 of Resp NP=010	2018-11-23	1.Male	3.Population = 2,500 - 14,999	0	1946-04-03	72	72	5.Separated from a civil union	Yes	No	No	0	1.Yes	0	67	1.65	24.6097	0	#NULL!	0	#NULL!	0	9	0	3	Sin deterioro	0	#NULL!	Deterioro (0-2)	#NULL!	Deterioro (0-2)	4	Leve (4)	No	Si	No	No	No	No	No	Si	No	2	66	Population = 2,500 - 14,999		2012-10-10
1045	1045	20.Spouse NP=020 of Resp NP=010	2018-11-30	2.Female	3.Population = 2,500 - 14,999	0	1947-02-09	71	71	2.Married	No	Yes	No	1.Yes	0	0	60	1.5	26.6667	4	#NULL!	5	#NULL!	6	#NULL!	6	2	Leve	5	#NULL!	Leve (3-5)	#NULL!	Leve (3-5)	4	Leve (4)	Si	Si	Si	No	No	No	No	No	Si	4	65	Population = 2,500 - 14,999		2012-10-10
1047	1047	10.Selected R NP=010	2018-11-30	#NULL!	#NULL!	#NULL!	1918-05-20	100	#NULL!	#NULL!	#NULL!	#NULL!	#NULL!	#NULL!	#NULL!	#NULL!	#NULL!	#NULL!	#NULL!	#NULL!	#NULL!	#NULL!	#NULL!	#NULL!	#NULL!	#NULL!	#NULL!	#NULL!	#NULL!	#NULL!	#NULL!	#NULL!	#NULL!	#NULL!	#NULL!	#NULL!	#NULL!	#NULL!	#NULL!	#NULL!	#NULL!	#NULL!	#NULL!	#NULL!	#NULL!	94	Population = 2,500 - 14,999		2012-10-10
1048	1048	10.Selected R NP=010	2018-11-23	2.Female	3.Population = 2,500 - 14,999	3	1950-02-03	68	68	7.Widowed from a civil union	Yes	No	No	1.Yes	0	0	73	1.5	32.4444	3	#NULL!	6	#NULL!	6	9	7	3	Sin deterioro	5	#NULL!	Leve (3-5)	#NULL!	Leve (3-5)	3	Sin deterioro (2-3)	Si	Si	No	Si	No	No	No	No	Si	4	62	Population = 2,500 - 14,999		2012-10-11
1051	1051	10.Selected R NP=010	2018-12-12	2.Female	4.Population <2,500	0	1942-02-01	76	76	2.Married	Yes	No	No	1.Yes	0	0	66	1.6	25.7812	#NULL!	4	#NULL!	6	#NULL!	9	#NULL!	2	Leve	#NULL!	5.33333	#NULL!	Deterioro (0-2)	Deterioro (0-2)	5	Deterioro (5-6)	Si	Si	No	No	No	No	No	No	No	2	70	Population <2,500		2012-10-26
1052	1052	10.Selected R NP=010	2018-12-11	1.Male	4.Population <2,500	3	1948-05-11	70	70	2.Married	Yes	No	No	1.Yes	1.Yes	0	83	1.7	28.7197	#NULL!	2	#NULL!	5	#NULL!	31	#NULL!	3	Sin deterioro	#NULL!	4.33333	#NULL!	Leve (3-5)	Leve (3-5)	3	Sin deterioro (2-3)	Si	Si	No	No	No	No	No	Si	Si	4	64	Population <2,500		2012-10-26
1054	1054	10.Selected R NP=010	2018-12-10	2.Female	4.Population <2,500	2	1945-06-03	73	73	2.Married	Yes	No	No	1.Yes	0	0	70	1.52	30.2978	4	#NULL!	5	#NULL!	7	36	6	3	Sin deterioro	5.33333	#NULL!	Deterioro (0-2)	#NULL!	Deterioro (0-2)	4	Leve (4)	Si	Si	No	No	No	Si	Si	No	No	4	67	Population <2,500		2012-10-26
1057	1057	20.Spouse NP=020 of Resp NP=010	2018-11-30	2.Female	4.Population <2,500	3	1951-12-16	66	66	2.Married	Yes	No	No	1.Yes	1.Yes	0	77	1.58	30.8444	#NULL!	3	#NULL!	3	#NULL!	37	#NULL!	3	Sin deterioro	#NULL!	3.66667	#NULL!	Leve (3-5)	Leve (3-5)	3	Sin deterioro (2-3)	Si	Si	No	No	No	No	No	No	No	2	60	Population <2,500		2012-10-29
1057	1057	10.Selected R NP=010	2018-11-30	1.Male	4.Population <2,500	0	1949-02-11	69	69	2.Married	Yes	No	No	0	0	1.Yes	64	1.56	26.2985	2	#NULL!	4	#NULL!	4	18	3	3	Sin deterioro	3.33333	#NULL!	Leve (3-5)	#NULL!	Leve (3-5)	3	Sin deterioro (2-3)	Si	Si	No	No	No	No	No	Si	No	3	63	Population <2,500		2012-10-29
1058	1058	20.Spouse NP=020 of Resp NP=010	2018-11-27	2.Female	4.Population <2,500	6	1943-09-06	75	74	7.Widowed from a civil union	Yes	No	No	1.Yes	1.Yes	0	98	1.55	40.7908	#NULL!	4	#NULL!	5	#NULL!	26	#NULL!	3	Sin deterioro	#NULL!	4.33333	#NULL!	Leve (3-5)	Leve (3-5)	3	Sin deterioro (2-3)	Si	No	No	Si	No	No	No	No	No	2	69	Population = 2,500 - 14,999		2012-10-30
1059	1059	10.Selected R NP=010	2018-11-22	2.Female	4.Population <2,500	0	1940-11-02	78	78	7.Widowed from a civil union	Yes	No	No	1.Yes	0	0	43	1.5	19.1111	#NULL!	2	#NULL!	3	#NULL!	#NULL!	#NULL!	2	Leve	#NULL!	3.33333	#NULL!	Leve (3-5)	Leve (3-5)	4	Leve (4)	No	No	No	No	No	No	No	No	No	0	71	Population <2,500		2012-11-01
1061	1061	10.Selected R NP=010	2018-12-04	2.Female	4.Population <2,500	0	1938-11-01	80	80	2.Married	Yes	Yes	No	1.Yes	0	0	61	1.45	29.0131	#NULL!	3	#NULL!	4	#NULL!	#NULL!	#NULL!	2	Leve	#NULL!	4	#NULL!	Leve (3-5)	Leve (3-5)	4	Leve (4)	Si	Si	No	No	No	No	No	No	No	2	74	Population <2,500		2012-11-09
1061	1061	20.Spouse NP=020 of Resp NP=010	2018-12-04	1.Male	4.Population <2,500	2	1938-08-09	80	80	2.Married	No	No	No	1.Yes	1.Yes	0	84	1.7	29.0657	3	#NULL!	5	#NULL!	1	0	3	2	Leve	3	#NULL!	Leve (3-5)	#NULL!	Leve (3-5)	4	Leve (4)	Si	Si	No	No	No	No	No	No	No	2	74	Population <2,500		2012-11-09
1065	1065	10.Selected R NP=010	2018-12-04	2.Female	4.Population <2,500	3	1948-07-31	70	68	5.Separated from a civil union	Yes	Yes	No	1.Yes	0	0	53	1.55	22.0604	#NULL!	1	#NULL!	3	#NULL!	12	#NULL!	2	Leve	#NULL!	2.66667	#NULL!	Deterioro (0-2)	Deterioro (0-2)	5	Deterioro (5-6)	Si	Si	No	No	No	No	No	No	No	2	64	Population <2,500		2012-11-12
1066	1066	20.Spouse NP=020 of Resp NP=010	2018-12-04	2.Female	4.Population <2,500	2	1949-06-07	69	69	7.Widowed from a civil union	Yes	No	No	0	0	0	70	1.67	25.0995	4	#NULL!	5	#NULL!	7	24	6	3	Sin deterioro	5.33333	#NULL!	Deterioro (0-2)	#NULL!	Deterioro (0-2)	4	Leve (4)	Si	Si	No	Si	No	No	Si	No	No	4	63	Population <2,500		2012-11-09
1066	1066	10.Selected R NP=010	2018-12-04	#NULL!	#NULL!	#NULL!	1932-06-29	86	#NULL!	#NULL!	#NULL!	#NULL!	#NULL!	#NULL!	#NULL!	#NULL!	#NULL!	#NULL!	#NULL!	#NULL!	#NULL!	#NULL!	#NULL!	#NULL!	#NULL!	#NULL!	#NULL!	#NULL!	#NULL!	#NULL!	#NULL!	#NULL!	#NULL!	#NULL!	#NULL!	#NULL!	#NULL!	#NULL!	#NULL!	#NULL!	#NULL!	#NULL!	#NULL!	#NULL!	#NULL!	80	Population <2,500		2012-11-09
1067	1067	10.Selected R NP=010	2018-11-29	2.Female	4.Population <2,500	9	1950-04-22	68	68	2.Married	No	No	No	0	0	0	70	1.54	29.5159	#NULL!	6	#NULL!	7	#NULL!	48	#NULL!	3	Sin deterioro	#NULL!	7	#NULL!	Sin deterioro (6-8)	Sin deterioro (6-8)	2	Sin deterioro (2-3)	Si	Si	No	No	No	Si	Si	No	No	4	62	Population <2,500		2012-11-08
1067	1067	20.Spouse NP=020 of Resp NP=010	2018-11-29	1.Male	4.Population <2,500	6	1947-03-14	71	71	2.Married	No	No	No	1.Yes	0	0	70	1.7	24.2215	5	#NULL!	5	#NULL!	6	28	3	3	Sin deterioro	5.33333	#NULL!	Deterioro (0-2)	#NULL!	Deterioro (0-2)	4	Leve (4)	Si	Si	No	Si	No	No	No	No	No	3	65	Population <2,500		2012-11-08
1068	1068	20.Spouse NP=020 of Resp NP=010	2018-11-29	2.Female	4.Population <2,500	4	1934-02-28	84	84	2.Married	Yes	No	No	1.Yes	0	0	62	1.8	19.1358	#NULL!	3	#NULL!	5	#NULL!	12	#NULL!	3	Sin deterioro	#NULL!	4	#NULL!	Leve (3-5)	Leve (3-5)	3	Sin deterioro (2-3)	Si	No	No	No	No	No	No	No	No	1	78	Population <2,500		2012-11-07
1068	1068	10.Selected R NP=010	2018-11-29	1.Male	4.Population <2,500	2	1930-12-28	87	87	2.Married	Yes	No	No	1.Yes	1.Yes	0	95	1.8	29.321	3	#NULL!	5	#NULL!	4	22	2	3	Sin deterioro	4	#NULL!	Leve (3-5)	#NULL!	Leve (3-5)	3	Sin deterioro (2-3)	No	No	No	No	No	No	No	No	No	0	81	Population <2,500		2012-11-07
1070	1070	10.Selected R NP=010	2018-11-29	2.Female	4.Population <2,500	6	1949-03-17	69	69	7.Widowed from a civil union	Yes	Yes	No	0	0	1.Yes	73	1.54	30.7809	#NULL!	3	#NULL!	6	#NULL!	42	#NULL!	3	Sin deterioro	#NULL!	5	#NULL!	Leve (3-5)	Leve (3-5)	3	Sin deterioro (2-3)	Si	Si	Si	Si	No	Si	Si	No	No	6	63	Population <2,500		2012-11-08
1072	1072	10.Selected R NP=010	2018-11-23	1.Male	4.Population <2,500	3	1944-03-15	74	74	7.Widowed from a civil union	Yes	Yes	No	1.Yes	1.Yes	0	78	1.65	28.6501	5	#NULL!	6	#NULL!	7	1	6	3	Sin deterioro	6	#NULL!	Sin deterioro (6-8)	#NULL!	Sin deterioro (6-8)	2	Sin deterioro (2-3)	No	Si	No	No	No	No	No	No	No	1	68	Population <2,500		2012-11-15
1073	1073	10.Selected R NP=010	2018-11-23	1.Male	4.Population <2,500	2	1934-02-07	84	84	7.Widowed from a civil union	Yes	No	No	0	1.Yes	0	56	1.5	24.8889	3	#NULL!	4	#NULL!	5	18	3	3	Sin deterioro	4	#NULL!	Leve (3-5)	#NULL!	Leve (3-5)	3	Sin deterioro (2-3)	Si	Si	No	No	No	No	No	No	No	2	78	Population <2,500		2012-11-15
1074	1074	10.Selected R NP=010	2018-11-22	1.Male	4.Population <2,500	3	1946-12-23	71	71	2.Married	Yes	Yes	No	1.Yes	0	0	90	1.5	40	#NULL!	2	#NULL!	3	#NULL!	12	#NULL!	3	Sin deterioro	#NULL!	3.33333	#NULL!	Leve (3-5)	Leve (3-5)	3	Sin deterioro (2-3)	Si	Si	No	No	No	No	No	No	No	2	65	Population <2,500		2012-11-15
1076	1076	20.Spouse NP=020 of Resp NP=010	2018-11-25	2.Female	4.Population <2,500	4	1940-10-04	78	78	7.Widowed from a civil union	No	No	No	1.Yes	0	0	50	1.63	18.8189	#NULL!	3	#NULL!	5	#NULL!	19	#NULL!	3	Sin deterioro	#NULL!	4.66667	#NULL!	Leve (3-5)	Leve (3-5)	3	Sin deterioro (2-3)	No	Si	No	No	No	No	No	No	No	1	72	Population <2,500		2012-11-15
1076	1076	10.Selected R NP=010	2018-11-25	#NULL!	#NULL!	#NULL!	1940-08-06	78	#NULL!	#NULL!	#NULL!	#NULL!	#NULL!	#NULL!	#NULL!	#NULL!	#NULL!	#NULL!	#NULL!	#NULL!	#NULL!	#NULL!	#NULL!	#NULL!	#NULL!	#NULL!	#NULL!	#NULL!	#NULL!	#NULL!	#NULL!	#NULL!	#NULL!	#NULL!	#NULL!	#NULL!	#NULL!	#NULL!	#NULL!	#NULL!	#NULL!	#NULL!	#NULL!	#NULL!	#NULL!	72	Population <2,500		2012-11-15
1081	1081	20.Spouse NP=020 of Resp NP=010	2019-01-23	#NULL!	#NULL!	#NULL!	1940-11-16	78	#NULL!	#NULL!	#NULL!	#NULL!	#NULL!	#NULL!	#NULL!	#NULL!	#NULL!	#NULL!	#NULL!	#NULL!	#NULL!	#NULL!	#NULL!	#NULL!	#NULL!	#NULL!	#NULL!	#NULL!	#NULL!	#NULL!	#NULL!	#NULL!	#NULL!	#NULL!	#NULL!	#NULL!	#NULL!	#NULL!	#NULL!	#NULL!	#NULL!	#NULL!	#NULL!	#NULL!	#NULL!	72	Population <2,500		2012-10-16
1081	1081	10.Selected R NP=010	2019-01-23	1.Male	4.Population <2,500	1	1940-08-29	78	77	7.Widowed from a civil union	No	No	No	1.Yes	1.Yes	1.Yes	78	1.56	32.0513	3	#NULL!	3	#NULL!	5	23	5	3	Sin deterioro	3.66667	#NULL!	Leve (3-5)	#NULL!	Leve (3-5)	3	Sin deterioro (2-3)	Si	Si	No	Si	No	No	No	Si	No	4	72	Population <2,500		2012-10-16
1082	1082	10.Selected R NP=010	2018-11-21	2.Female	4.Population <2,500	1	1934-07-04	84	84	7.Widowed from a civil union	Yes	No	No	1.Yes	0	0	73	1.6	28.5156	2	#NULL!	4	#NULL!	6	5	6	3	Sin deterioro	4	#NULL!	Leve (3-5)	#NULL!	Leve (3-5)	3	Sin deterioro (2-3)	Si	No	No	No	No	No	No	No	No	1	78	Population <2,500		2012-10-16
1086	1086	10.Selected R NP=010	2018-11-21	1.Male	4.Population <2,500	0	1940-02-20	78	78	2.Married	Yes	No	No	0	1.Yes	0	68	1.6	26.5625	3	#NULL!	4	#NULL!	6	#NULL!	6	2	Leve	4.33333	#NULL!	Leve (3-5)	#NULL!	Leve (3-5)	4	Leve (4)	No	Si	No	No	No	No	No	Si	No	2	72	Population <2,500		2012-10-17
1086	1086	20.Spouse NP=020 of Resp NP=010	2018-11-21	2.Female	4.Population <2,500	0	1935-03-01	83	83	2.Married	Yes	No	No	1.Yes	0	0	999.DK	#NULL!	#NULL!	#NULL!	3	#NULL!	3	#NULL!	2	#NULL!	0	Deterioro (0-1)	#NULL!	3	#NULL!	Leve (3-5)	Leve (3-5)	5	Deterioro (5-6)	Si	Si	No	No	No	No	No	No	No	2	77	Population <2,500		2012-10-17
1088	1088	10.Selected R NP=010	2018-11-21	2.Female	4.Population <2,500	2	1934-09-10	84	84	2.Married	Yes	No	No	1.Yes	0	0	48	1.56	19.7239	4	#NULL!	5	#NULL!	6	12	3	3	Sin deterioro	5	#NULL!	Leve (3-5)	#NULL!	Leve (3-5)	3	Sin deterioro (2-3)	Si	Si	No	No	No	No	No	No	No	2	78	Population <2,500		2012-10-17
1088	1088	20.Spouse NP=020 of Resp NP=010	2018-11-21	1.Male	4.Population <2,500	4	1935-05-23	83	83	2.Married	No	No	No	1.Yes	1.Yes	0	84	1.7	29.0657	4	#NULL!	6	#NULL!	6	21	3	3	Sin deterioro	5.33333	#NULL!	Deterioro (0-2)	#NULL!	Deterioro (0-2)	4	Leve (4)	Si	Si	Si	No	No	No	No	No	Si	4	77	Population <2,500		2012-10-17
1091	1091	10.Selected R NP=010	2018-11-27	1.Male	4.Population <2,500	6	1946-05-23	72	72	2.Married	Yes	No	No	1.Yes	0	0	90	1.64	33.4622	2	#NULL!	6	#NULL!	3	17	1	3	Sin deterioro	3.66667	#NULL!	Leve (3-5)	#NULL!	Leve (3-5)	3	Sin deterioro (2-3)	Si	Si	No	No	No	Si	No	No	No	3	66	Population <2,500		2012-11-14
1094	1094	20.Spouse NP=020 of Resp NP=010	2018-11-27	2.Female	4.Population <2,500	2	1942-01-08	76	76	7.Widowed from a civil union	Yes	No	No	0	1.Yes	0	63	1.62	24.0055	#NULL!	5	#NULL!	6	#NULL!	19	#NULL!	2	Leve	#NULL!	5.66667	#NULL!	Deterioro (0-2)	Deterioro (0-2)	5	Deterioro (5-6)	Si	Si	No	Si	No	No	Si	No	No	4	70	Population <2,500		2012-11-14
1097	1097	10.Selected R NP=010	2018-12-12	1.Male	4.Population <2,500	0	1952-01-22	66	66	3.In civil union	No	No	No	1.Yes	0	1.Yes	51	1.59	20.1733	0	#NULL!	4	#NULL!	4	12	4	3	Sin deterioro	2.66667	#NULL!	Deterioro (0-2)	#NULL!	Deterioro (0-2)	4	Leve (4)	Si	Si	No	No	No	Si	No	Si	No	4	60	Population = 2,500 - 14,999		2012-11-15
1099	1099	20.Spouse NP=020 of Resp NP=010	2018-12-12	1.Male	4.Population <2,500	3	1949-06-29	69	69	2.Married	No	No	No	0	0	0	64	1.65	23.5078	2	#NULL!	3	#NULL!	3	18	3	3	Sin deterioro	2.66667	#NULL!	Deterioro (0-2)	#NULL!	Deterioro (0-2)	4	Leve (4)	Si	Si	No	Si	No	No	No	Si	No	4	63	Population = 2,500 - 14,999		2012-11-08
1100	1100	10.Selected R NP=010	2018-12-12	2.Female	4.Population <2,500	3	1946-11-09	72	72	2.Married	No	No	No	1.Yes	0	0	58	1.59	22.9421	#NULL!	6	#NULL!	3	#NULL!	20	#NULL!	3	Sin deterioro	#NULL!	4.66667	#NULL!	Leve (3-5)	Leve (3-5)	3	Sin deterioro (2-3)	No	Si	No	No	No	No	Si	No	No	2	66	Population <2,500		2012-11-07
1101	1101	20.Spouse NP=020 of Resp NP=010	2018-12-12	2.Female	4.Population <2,500	3	1939-04-05	79	79	7.Widowed from a civil union	No	No	No	1.Yes	0	0	58	1.5	25.7778	1	#NULL!	2	#NULL!	5	12	3	3	Sin deterioro	2.66667	#NULL!	Deterioro (0-2)	#NULL!	Deterioro (0-2)	4	Leve (4)	No	Si	No	No	No	No	No	No	No	1	73	Population = 2,500 - 14,999		2012-11-28
1102	1102	20.Spouse NP=020 of Resp NP=010	2018-12-12	2.Female	4.Population <2,500	3	1945-07-28	73	73	2.Married	No	No	No	1.Yes	0	0	40	1.6	15.625	6	#NULL!	4	#NULL!	6	25	2	3	Sin deterioro	5.33333	#NULL!	Deterioro (0-2)	#NULL!	Deterioro (0-2)	4	Leve (4)	Si	Si	Si	No	No	Si	Si	No	No	5	66	Population = 2,500 - 14,999		2012-11-07
1102	1102	10.Selected R NP=010	2018-12-12	1.Male	4.Population <2,500	2	1948-08-01	70	70	2.Married	No	No	No	1.Yes	1.Yes	0	52	1.5	23.1111	#NULL!	4	#NULL!	4	#NULL!	21	#NULL!	2	Leve	#NULL!	4.33333	#NULL!	Leve (3-5)	Leve (3-5)	4	Leve (4)	Si	Si	No	Si	No	No	No	Si	Si	5	64	Population = 2,500 - 14,999		2012-11-07
1103	1103	20.Spouse NP=020 of Resp NP=010	2018-12-12	2.Female	4.Population <2,500	4	1930-07-24	88	88	7.Widowed from a civil union	No	No	No	1.Yes	1.Yes	0	41	1.62	15.6226	#NULL!	#NULL!	#NULL!	#NULL!	#NULL!	#NULL!	#NULL!	0	Deterioro (0-1)	#NULL!	#NULL!	#NULL!	#NULL!	#NULL!	#NULL!	#NULL!	Si	No	No	Si	No	No	No	No	No	2	82	Population <2,500		2012-11-15
1107	1107	10.Selected R NP=010	2018-12-11	1.Male	4.Population <2,500	2	1945-09-15	73	73	7.Widowed from a civil union	Yes	No	No	1.Yes	0	1.Yes	84	1.63	31.6158	#NULL!	#NULL!	#NULL!	#NULL!	#NULL!	#NULL!	#NULL!	2	Leve	#NULL!	#NULL!	#NULL!	#NULL!	#NULL!	#NULL!	#NULL!	No	Si	No	No	No	No	No	No	No	1	67	Population <2,500		2012-11-15
1110	1110	10.Selected R NP=010	2018-12-13	2.Female	4.Population <2,500	2	1940-10-03	78	78	7.Widowed from a civil union	No	No	No	1.Yes	0	0	63	1.64	23.4236	#NULL!	6	#NULL!	6	#NULL!	29	#NULL!	1	Deterioro (0-1)	#NULL!	6	#NULL!	Sin deterioro (6-8)	Sin deterioro (6-8)	4	Leve (4)	Si	Si	Si	No	No	No	Si	Si	Si	6	72	Population <2,500		2012-10-09
1116	1116	10.Selected R NP=010	2018-12-19	2.Female	4.Population <2,500	3	1938-12-08	80	80	7.Widowed from a civil union	Yes	Yes	No	0	0	0	54	1.5	24	3	#NULL!	6	#NULL!	4	15	3	3	Sin deterioro	4.33333	#NULL!	Leve (3-5)	#NULL!	Leve (3-5)	3	Sin deterioro (2-3)	Si	Si	No	No	No	No	Si	No	No	3	73	Population <2,500		2012-11-15
1120	1120	10.Selected R NP=010	2018-12-12	2.Female	4.Population <2,500	6	1938-09-11	80	80	2.Married	No	No	No	1.Yes	0	0	60	1.6	23.4375	#NULL!	4	#NULL!	4	#NULL!	27	#NULL!	3	Sin deterioro	#NULL!	4.66667	#NULL!	Leve (3-5)	Leve (3-5)	3	Sin deterioro (2-3)	Si	Si	No	No	No	No	No	No	No	2	74	Population <2,500		2012-10-24
1120	1120	20.Spouse NP=020 of Resp NP=010	2018-12-12	1.Male	4.Population <2,500	6	1933-12-30	84	84	2.Married	Yes	No	No	0	0	0	75	1.6	29.2969	3	#NULL!	4	#NULL!	5	33	2	3	Sin deterioro	4	#NULL!	Leve (3-5)	#NULL!	Leve (3-5)	3	Sin deterioro (2-3)	Si	Si	No	No	No	No	No	Si	No	3	79	Population <2,500		2012-10-29
1121	1121	20.Spouse NP=020 of Resp NP=010	2018-12-12	2.Female	4.Population <2,500	0	1950-08-28	68	68	2.Married	Yes	Yes	No	1.Yes	0	0	65	1.6	25.3906	3	#NULL!	4	#NULL!	5	#NULL!	3	2	Leve	4	#NULL!	Leve (3-5)	#NULL!	Leve (3-5)	4	Leve (4)	Si	Si	No	No	No	No	No	No	No	2	62	Population <2,500		2012-10-24
1121	1121	10.Selected R NP=010	2018-12-12	1.Male	4.Population <2,500	0	1945-09-13	73	73	2.Married	Yes	No	No	1.Yes	1.Yes	0	62	1.59	24.5243	#NULL!	3	#NULL!	5	#NULL!	11	#NULL!	1	Deterioro (0-1)	#NULL!	4.33333	#NULL!	Leve (3-5)	Leve (3-5)	5	Deterioro (5-6)	Si	Si	No	Si	No	No	No	No	No	3	67	Population <2,500		2012-10-23
1123	1123	10.Selected R NP=010	2018-12-12	1.Male	4.Population <2,500	3	1937-11-14	81	81	1.Single	Yes	No	No	1.Yes	1.Yes	0	52	1.55	21.6441	2	#NULL!	3	#NULL!	4	7	0	3	Sin deterioro	3	#NULL!	Leve (3-5)	#NULL!	Leve (3-5)	3	Sin deterioro (2-3)	No	Si	No	No	No	No	No	No	No	1	75	Population <2,500		2012-10-23
1125	1125	20.Spouse NP=020 of Resp NP=010	2018-11-30	2.Female	4.Population <2,500	0	1949-06-10	69	69	2.Married	Yes	Yes	No	1.Yes	0	0	63	1.63	23.7118	4	#NULL!	6	#NULL!	5	26	5	3	Sin deterioro	5	#NULL!	Leve (3-5)	#NULL!	Leve (3-5)	3	Sin deterioro (2-3)	Si	Si	No	No	No	No	Si	No	No	3	63	Population <2,500		2012-11-12
1125	1125	10.Selected R NP=010	2018-11-30	1.Male	4.Population <2,500	0	1949-06-28	69	70	2.Married	Yes	Yes	No	1.Yes	0	1.Yes	96	1.63	36.1323	#NULL!	4	#NULL!	4	#NULL!	33	#NULL!	3	Sin deterioro	#NULL!	4.33333	#NULL!	Leve (3-5)	Leve (3-5)	3	Sin deterioro (2-3)	Si	Si	No	No	No	No	No	Si	No	3	64	Population <2,500		2012-11-12
1127	1127	10.Selected R NP=010	2018-11-30	#NULL!	#NULL!	#NULL!	1941-05-05	77	#NULL!	#NULL!	#NULL!	#NULL!	#NULL!	#NULL!	#NULL!	#NULL!	#NULL!	#NULL!	#NULL!	#NULL!	#NULL!	#NULL!	#NULL!	#NULL!	#NULL!	#NULL!	#NULL!	#NULL!	#NULL!	#NULL!	#NULL!	#NULL!	#NULL!	#NULL!	#NULL!	#NULL!	#NULL!	#NULL!	#NULL!	#NULL!	#NULL!	#NULL!	#NULL!	#NULL!	#NULL!	71	Population <2,500		2012-10-11
1131	1131	10.Selected R NP=010	2018-11-27	2.Female	1.Population = 100,000+	0	1943-04-26	75	74	2.Married	No	No	No	1.Yes	0	0	69	1.65	25.3444	3	#NULL!	4	#NULL!	5	38	2	3	Sin deterioro	4	#NULL!	Leve (3-5)	#NULL!	Leve (3-5)	3	Sin deterioro (2-3)	Si	Si	No	No	No	No	No	No	No	2	69	Population = 100,000+		2012-10-31
1131	1131	20.Spouse NP=020 of Resp NP=010	2018-11-27	1.Male	1.Population = 100,000+	3	1948-10-12	70	70	2.Married	No	No	No	1.Yes	1.Yes	1.Yes	82	1.67	29.4023	#NULL!	3	#NULL!	3	#NULL!	16	#NULL!	3	Sin deterioro	#NULL!	3	#NULL!	Leve (3-5)	Leve (3-5)	3	Sin deterioro (2-3)	No	Si	No	No	No	No	No	Si	No	2	64	Population = 100,000+		2012-10-31
1132	1132	20.Spouse NP=020 of Resp NP=010	2018-11-23	2.Female	1.Population = 100,000+	0	1933-07-26	85	85	7.Widowed from a civil union	Yes	Yes	No	1.Yes	0	0	54	1.49	24.3232	2	#NULL!	1	#NULL!	2	#NULL!	1	2	Leve	1.66667	#NULL!	Deterioro (0-2)	#NULL!	Deterioro (0-2)	5	Deterioro (5-6)	Si	No	No	No	No	No	No	No	No	1	79	Population = 100,000+		2012-10-30
1133	1133	20.Spouse NP=020 of Resp NP=010	2018-12-01	2.Female	1.Population = 100,000+	9	1941-02-15	77	77	2.Married	No	No	No	1.Yes	0	0	63	1.68	22.3214	#NULL!	3	#NULL!	2	#NULL!	19	#NULL!	3	Sin deterioro	#NULL!	2.66667	#NULL!	Deterioro (0-2)	Deterioro (0-2)	4	Leve (4)	Si	Si	No	#NULL!	No	No	No	No	Si	3	71	Population = 100,000+		2012-11-05
1133	1133	10.Selected R NP=010	2018-12-01	1.Male	1.Population = 100,000+	12	1934-06-23	84	84	2.Married	Yes	No	No	1.Yes	1.Yes	0	74	1.7	25.6055	#NULL!	2	#NULL!	2	#NULL!	21	#NULL!	3	Sin deterioro	#NULL!	2	#NULL!	Deterioro (0-2)	Deterioro (0-2)	4	Leve (4)	Si	Si	No	No	No	No	No	Si	No	3	78	Population = 100,000+		2012-11-05
1136	1136	10.Selected R NP=010	2018-11-27	#NULL!	#NULL!	#NULL!	1950-10-12	68	#NULL!	#NULL!	#NULL!	#NULL!	#NULL!	#NULL!	#NULL!	#NULL!	#NULL!	#NULL!	#NULL!	#NULL!	#NULL!	#NULL!	#NULL!	#NULL!	#NULL!	#NULL!	#NULL!	#NULL!	#NULL!	#NULL!	#NULL!	#NULL!	#NULL!	#NULL!	#NULL!	#NULL!	#NULL!	#NULL!	#NULL!	#NULL!	#NULL!	#NULL!	#NULL!	#NULL!	#NULL!	62	Population = 100,000+		2012-11-01
1137	1137	10.Selected R NP=010	2018-11-22	#NULL!	#NULL!	#NULL!	1948-06-16	70	#NULL!	#NULL!	#NULL!	#NULL!	#NULL!	#NULL!	#NULL!	#NULL!	#NULL!	#NULL!	#NULL!	#NULL!	#NULL!	#NULL!	#NULL!	#NULL!	#NULL!	#NULL!	#NULL!	#NULL!	#NULL!	#NULL!	#NULL!	#NULL!	#NULL!	#NULL!	#NULL!	#NULL!	#NULL!	#NULL!	#NULL!	#NULL!	#NULL!	#NULL!	#NULL!	#NULL!	#NULL!	64	Population = 100,000+		2012-11-07
1137	1137	20.Spouse NP=020 of Resp NP=010	2018-11-22	1.Male	1.Population = 100,000+	3	1942-10-07	76	76	7.Widowed from a civil union	Yes	Yes	No	1.Yes	0	0	86	1.56	35.3386	#NULL!	1	#NULL!	5	#NULL!	28	#NULL!	3	Sin deterioro	#NULL!	3.66667	#NULL!	Leve (3-5)	Leve (3-5)	3	Sin deterioro (2-3)	Si	Si	No	No	No	No	No	No	No	2	70	Population = 100,000+		2012-11-07
1138	1138	20.Spouse NP=020 of Resp NP=010	2018-11-22	2.Female	1.Population = 100,000+	0	1941-12-08	76	76	2.Married	No	No	No	0	0	0	65	1.5	28.8889	6	#NULL!	4	#NULL!	5	37	4	3	Sin deterioro	5	#NULL!	Leve (3-5)	#NULL!	Leve (3-5)	3	Sin deterioro (2-3)	Si	Si	Si	No	Si	No	Si	No	Si	6	70	Population = 100,000+		2012-10-06
1139	1139	20.Spouse NP=020 of Resp NP=010	2018-11-29	2.Female	1.Population = 100,000+	0	1951-09-12	67	67	2.Married	No	No	No	1.Yes	0	0	56	1.57	22.719	#NULL!	3	#NULL!	3	#NULL!	20	#NULL!	3	Sin deterioro	#NULL!	3	#NULL!	Leve (3-5)	Leve (3-5)	3	Sin deterioro (2-3)	Si	Si	No	No	No	No	No	No	No	2	61	Population = 100,000+		2012-11-11
1139	1139	10.Selected R NP=010	2018-11-29	1.Male	1.Population = 100,000+	5	1946-06-16	72	72	2.Married	Yes	Yes	No	1.Yes	1.Yes	0	72	1.74	23.7812	3	#NULL!	2	#NULL!	3	16	1	3	Sin deterioro	2.66667	#NULL!	Deterioro (0-2)	#NULL!	Deterioro (0-2)	4	Leve (4)	Si	No	No	No	No	No	No	No	No	1	64	Population = 100,000+		2012-11-11
1140	1140	10.Selected R NP=010	2018-11-29	#NULL!	#NULL!	#NULL!	1944-01-18	74	#NULL!	#NULL!	#NULL!	#NULL!	#NULL!	#NULL!	#NULL!	#NULL!	#NULL!	#NULL!	#NULL!	#NULL!	#NULL!	#NULL!	#NULL!	#NULL!	#NULL!	#NULL!	#NULL!	#NULL!	#NULL!	#NULL!	#NULL!	#NULL!	#NULL!	#NULL!	#NULL!	#NULL!	#NULL!	#NULL!	#NULL!	#NULL!	#NULL!	#NULL!	#NULL!	#NULL!	#NULL!	68	Population = 100,000+		2012-11-08
1142	1142	20.Spouse NP=020 of Resp NP=010	2018-11-23	1.Male	1.Population = 100,000+	6	1946-02-28	72	72	2.Married	Yes	Yes	No	0	0	0	72	1.5	32	1	#NULL!	1	#NULL!	1	#NULL!	0	2	Leve	1	#NULL!	Deterioro (0-2)	#NULL!	Deterioro (0-2)	5	Deterioro (5-6)	Si	Si	No	No	No	No	No	No	No	2	66	Population = 100,000+		2012-11-09
1144	1144	10.Selected R NP=010	2018-12-18	2.Female	1.Population = 100,000+	18	1943-08-25	75	75	5.Separated from a civil union	No	No	No	0	1.Yes	0	51	1.56	20.9566	#NULL!	4	#NULL!	6	#NULL!	54	#NULL!	3	Sin deterioro	#NULL!	5.33333	#NULL!	Deterioro (0-2)	Deterioro (0-2)	4	Leve (4)	Si	No	No	No	Si	No	No	No	No	2	69	Population = 100,000+		2012-11-14
1147	1147	10.Selected R NP=010	2018-11-28	1.Male	1.Population = 100,000+	8	1945-12-14	72	73	2.Married	Yes	No	No	1.Yes	1.Yes	0	82	1.8	25.3086	2	#NULL!	3	#NULL!	4	27	0	3	Sin deterioro	3	#NULL!	Leve (3-5)	#NULL!	Leve (3-5)	3	Sin deterioro (2-3)	Si	Si	No	No	No	No	No	No	No	2	66	Population = 100,000+		2012-11-16
1148	1148	10.Selected R NP=010	2018-11-25	2.Female	1.Population = 100,000+	16	1943-07-14	75	75	2.Married	No	No	No	1.Yes	0	0	78	1.76	25.1808	2	#NULL!	3	#NULL!	4	14	1	3	Sin deterioro	3	#NULL!	Leve (3-5)	#NULL!	Leve (3-5)	3	Sin deterioro (2-3)	Si	Si	No	No	No	No	No	No	No	2	69	Population = 100,000+		2012-11-12
1148	1148	20.Spouse NP=020 of Resp NP=010	2018-11-25	1.Male	1.Population = 100,000+	18	1931-08-12	87	87	2.Married	No	No	No	1.Yes	0	0	82	1.76	26.4721	#NULL!	2	#NULL!	3	#NULL!	17	#NULL!	3	Sin deterioro	#NULL!	2.66667	#NULL!	Deterioro (0-2)	Deterioro (0-2)	4	Leve (4)	Si	Si	No	No	No	No	No	No	No	2	81	Population = 100,000+		2012-11-12
1150	1150	10.Selected R NP=010	2018-11-27	#NULL!	#NULL!	#NULL!	1935-04-23	83	#NULL!	#NULL!	#NULL!	#NULL!	#NULL!	#NULL!	#NULL!	#NULL!	#NULL!	#NULL!	#NULL!	#NULL!	#NULL!	#NULL!	#NULL!	#NULL!	#NULL!	#NULL!	#NULL!	#NULL!	#NULL!	#NULL!	#NULL!	#NULL!	#NULL!	#NULL!	#NULL!	#NULL!	#NULL!	#NULL!	#NULL!	#NULL!	#NULL!	#NULL!	#NULL!	#NULL!	#NULL!	77	Population = 100,000+		2012-11-06
1153	1153	10.Selected R NP=010	2018-11-27	#NULL!	#NULL!	#NULL!	1946-08-21	72	#NULL!	#NULL!	#NULL!	#NULL!	#NULL!	#NULL!	#NULL!	#NULL!	#NULL!	#NULL!	#NULL!	#NULL!	#NULL!	#NULL!	#NULL!	#NULL!	#NULL!	#NULL!	#NULL!	#NULL!	#NULL!	#NULL!	#NULL!	#NULL!	#NULL!	#NULL!	#NULL!	#NULL!	#NULL!	#NULL!	#NULL!	#NULL!	#NULL!	#NULL!	#NULL!	#NULL!	#NULL!	66	Population = 100,000+		2012-10-31
1161	1161	20.Spouse NP=020 of Resp NP=010	2018-11-28	2.Female	2.Population = 15,000 - 99,999	6	1950-11-10	68	68	3.In civil union	No	Yes	No	1.Yes	1.Yes	0	70	1.7	24.2215	#NULL!	4	#NULL!	6	#NULL!	15	#NULL!	2	Leve	#NULL!	5.33333	#NULL!	Deterioro (0-2)	Deterioro (0-2)	5	Deterioro (5-6)	Si	No	No	Si	No	No	Si	No	No	3	62	Population = 15,000 - 99,999		2012-10-27
1161	1161	10.Selected R NP=010	2018-11-18	1.Male	2.Population = 15,000 - 99,999	3	1947-12-28	70	71	5.Separated from a civil union	No	No	No	0	0	1.Yes	79	1.7	27.3356	#NULL!	4	#NULL!	6	#NULL!	33	#NULL!	3	Sin deterioro	#NULL!	5.33333	#NULL!	Deterioro (0-2)	Deterioro (0-2)	4	Leve (4)	Si	No	No	No	No	No	No	Si	No	2	64	Population = 100,000+		2012-11-13
1166	1166	10.Selected R NP=010	2018-11-25	1.Male	2.Population = 15,000 - 99,999	3	1950-01-03	68	68	2.Married	No	No	No	1.Yes	0	0	68	1.54	28.6726	3	#NULL!	4	#NULL!	5	39	3	3	Sin deterioro	4	#NULL!	Leve (3-5)	#NULL!	Leve (3-5)	3	Sin deterioro (2-3)	Si	Si	No	No	No	Si	No	Si	No	4	62	Population = 15,000 - 99,999		2012-10-30
1167	1167	10.Selected R NP=010	2018-11-17	1.Male	2.Population = 15,000 - 99,999	1	1949-11-08	69	69	2.Married	Yes	No	No	1.Yes	1.Yes	0	70	1.65	25.7117	#NULL!	3	#NULL!	5	#NULL!	25	#NULL!	3	Sin deterioro	#NULL!	4.33333	#NULL!	Leve (3-5)	Leve (3-5)	3	Sin deterioro (2-3)	Si	Si	No	No	No	No	No	Si	No	3	62	Population = 15,000 - 99,999		2012-10-27
1168	1168	10.Selected R NP=010	2018-12-20	1.Male	1.Population = 100,000+	0	1942-05-17	76	76	7.Widowed from a civil union	Yes	Yes	No	1.Yes	0	0	84	1.65	30.854	#NULL!	3	#NULL!	5	#NULL!	19	#NULL!	3	Sin deterioro	#NULL!	4.33333	#NULL!	Leve (3-5)	Leve (3-5)	3	Sin deterioro (2-3)	No	Si	No	No	No	No	No	No	No	1	70	Population = 100,000+		2012-10-10
1172	1172	10.Selected R NP=010	2018-11-17	1.Male	1.Population = 100,000+	6	1949-11-02	69	69	2.Married	Yes	Yes	No	1.Yes	1.Yes	0	108	1.7	37.3702	4	#NULL!	6	#NULL!	6	39	7	3	Sin deterioro	5.33333	#NULL!	Deterioro (0-2)	#NULL!	Deterioro (0-2)	4	Leve (4)	Si	No	No	No	No	No	No	No	No	1	62	Population = 100,000+		2012-10-10
1178	1178	10.Selected R NP=010	2018-12-11	2.Female	1.Population = 100,000+	0	1943-11-05	75	75	7.Widowed from a civil union	Yes	Yes	No	0	0	0	61	1.45	29.0131	#NULL!	4	#NULL!	5	#NULL!	16	#NULL!	3	Sin deterioro	#NULL!	5.33333	#NULL!	Deterioro (0-2)	Deterioro (0-2)	4	Leve (4)	No	No	No	Si	No	No	Si	No	No	2	69	Population = 100,000+		2012-10-10
1179	1179	10.Selected R NP=010	2018-12-04	2.Female	1.Population = 100,000+	1	1931-05-05	87	87	7.Widowed from a civil union	Yes	Yes	No	1.Yes	1.Yes	0	50	1.55	20.8117	#NULL!	5	#NULL!	2	#NULL!	#NULL!	#NULL!	3	Sin deterioro	#NULL!	3.66667	#NULL!	Leve (3-5)	Leve (3-5)	3	Sin deterioro (2-3)	Si	No	No	No	No	No	No	No	No	1	81	Population = 100,000+		2012-10-11
1180	1180	10.Selected R NP=010	2018-11-12	2.Female	1.Population = 100,000+	3	1946-05-12	72	72	2.Married	Yes	Yes	No	1.Yes	1.Yes	0	86	1.85	25.1278	5	#NULL!	3	#NULL!	5	#NULL!	6	3	Sin deterioro	4.33333	#NULL!	Leve (3-5)	#NULL!	Leve (3-5)	3	Sin deterioro (2-3)	Si	No	No	No	No	No	No	No	No	1	66	Population = 100,000+		2012-10-31
1183	1183	10.Selected R NP=010	2018-12-12	1.Male	1.Population = 100,000+	3	1946-03-19	72	72	3.In civil union	No	Yes	No	1.Yes	1.Yes	1.Yes	105	1.85	30.6793	#NULL!	3	#NULL!	5	#NULL!	18	#NULL!	3	Sin deterioro	#NULL!	5	#NULL!	Leve (3-5)	Leve (3-5)	3	Sin deterioro (2-3)	Si	No	No	No	No	No	No	No	No	1	66	Population = 100,000+		2012-10-08
1186	1186	20.Spouse NP=020 of Resp NP=010	2018-11-13	2.Female	1.Population = 100,000+	1	1951-12-17	66	66	3.In civil union	No	No	No	1.Yes	0	0	51	1.7	17.6471	#NULL!	3	#NULL!	5	#NULL!	32	#NULL!	3	Sin deterioro	#NULL!	4	#NULL!	Leve (3-5)	Leve (3-5)	3	Sin deterioro (2-3)	No	No	No	No	No	No	No	No	No	0	60	Population = 100,000+		2012-10-17
1186	1186	10.Selected R NP=010	2018-11-13	1.Male	1.Population = 100,000+	3	1942-05-10	76	76	3.In civil union	No	No	No	1.Yes	0	0	74	1.56	30.4076	0	#NULL!	0	#NULL!	0	0	0	3	Sin deterioro	0	#NULL!	Deterioro (0-2)	#NULL!	Deterioro (0-2)	4	Leve (4)	No	No	No	No	No	No	No	Si	No	1	70	Population = 100,000+		2012-10-17
1187	1187	10.Selected R NP=010	2018-11-13	2.Female	1.Population = 100,000+	2	1949-11-11	69	69	5.Separated from a civil union	Yes	Yes	No	1.Yes	0	0	80	1.48	36.523	3	#NULL!	5	#NULL!	6	41	5	3	Sin deterioro	4.66667	#NULL!	Leve (3-5)	#NULL!	Leve (3-5)	3	Sin deterioro (2-3)	Si	Si	No	No	No	No	Si	No	No	3	62	Population = 100,000+		2012-10-18
1188	1188	10.Selected R NP=010	2018-11-17	2.Female	1.Population = 100,000+	9	1947-01-14	71	71	7.Widowed from a civil union	Yes	No	No	1.Yes	0	1.Yes	87	1.57	35.2955	#NULL!	3	#NULL!	3	#NULL!	30	#NULL!	3	Sin deterioro	#NULL!	3.66667	#NULL!	Leve (3-5)	Leve (3-5)	3	Sin deterioro (2-3)	Si	Si	No	Si	No	No	No	Si	No	4	65	Population = 100,000+		2012-11-25
1192	1192	20.Spouse NP=020 of Resp NP=010	2018-11-14	2.Female	1.Population = 100,000+	5	1939-12-18	78	78	7.Widowed from a civil union	Yes	No	No	1.Yes	1.Yes	0	51	#NULL!	#NULL!	3	#NULL!	5	#NULL!	5	13	4	3	Sin deterioro	4.33333	#NULL!	Leve (3-5)	#NULL!	Leve (3-5)	3	Sin deterioro (2-3)	Si	No	No	No	No	No	Si	No	No	2	72	Population = 100,000+		2012-10-15
1193	1193	20.Spouse NP=020 of Resp NP=010	2018-11-27	2.Female	1.Population = 100,000+	1	1945-04-14	73	73	7.Widowed from a civil union	No	No	No	0	0	0	52	1.52	22.5069	#NULL!	5	#NULL!	7	#NULL!	24	#NULL!	2	Leve	#NULL!	6.33333	#NULL!	Sin deterioro (6-8)	Sin deterioro (6-8)	3	Sin deterioro (2-3)	Si	Si	No	Si	No	No	No	No	No	3	67	Population = 100,000+		2012-10-11
1193	1193	10.Selected R NP=010	2018-11-27	#NULL!	#NULL!	#NULL!	1942-04-07	76	#NULL!	#NULL!	#NULL!	#NULL!	#NULL!	#NULL!	#NULL!	#NULL!	#NULL!	#NULL!	#NULL!	#NULL!	#NULL!	#NULL!	#NULL!	#NULL!	#NULL!	#NULL!	#NULL!	#NULL!	#NULL!	#NULL!	#NULL!	#NULL!	#NULL!	#NULL!	#NULL!	#NULL!	#NULL!	#NULL!	#NULL!	#NULL!	#NULL!	#NULL!	#NULL!	#NULL!	#NULL!	70	Population = 100,000+		2012-10-11
1194	1194	10.Selected R NP=010	2018-12-04	#NULL!	#NULL!	#NULL!	1949-01-15	69	#NULL!	#NULL!	#NULL!	#NULL!	#NULL!	#NULL!	#NULL!	#NULL!	#NULL!	#NULL!	#NULL!	#NULL!	#NULL!	#NULL!	#NULL!	#NULL!	#NULL!	#NULL!	#NULL!	#NULL!	#NULL!	#NULL!	#NULL!	#NULL!	#NULL!	#NULL!	#NULL!	#NULL!	#NULL!	#NULL!	#NULL!	#NULL!	#NULL!	#NULL!	#NULL!	#NULL!	#NULL!	63	Population = 100,000+		2012-10-29
1195	1195	10.Selected R NP=010	2018-12-04	1.Male	1.Population = 100,000+	8	1950-05-22	68	68	2.Married	No	No	No	0	1.Yes	0	78	1.72	26.3656	5	#NULL!	7	#NULL!	6	34	6	2	Leve	6	#NULL!	Sin deterioro (6-8)	#NULL!	Sin deterioro (6-8)	3	Sin deterioro (2-3)	No	Si	No	No	No	No	No	No	No	1	62	Population = 100,000+		2012-11-08
1195	1195	20.Spouse NP=020 of Resp NP=010	2018-12-04	2.Female	1.Population = 100,000+	12	1947-08-22	71	71	2.Married	Yes	No	No	1.Yes	1.Yes	0	80	1.72	27.0416	#NULL!	4	#NULL!	7	#NULL!	26	#NULL!	3	Sin deterioro	#NULL!	6.33333	#NULL!	Sin deterioro (6-8)	Sin deterioro (6-8)	2	Sin deterioro (2-3)	Si	Si	No	No	No	No	Si	No	No	3	65	Population = 100,000+		2012-11-09
1198	1198	10.Selected R NP=010	2018-11-16	2.Female	1.Population = 100,000+	9	1946-09-20	72	72	2.Married	Yes	No	No	1.Yes	0	0	63	1.65	23.1405	#NULL!	5	#NULL!	6	#NULL!	20	#NULL!	3	Sin deterioro	#NULL!	6	#NULL!	Sin deterioro (6-8)	Sin deterioro (6-8)	2	Sin deterioro (2-3)	Si	Si	Si	Si	No	Si	No	No	No	5	66	Population = 100,000+		2012-10-09
1198	1198	20.Spouse NP=020 of Resp NP=010	2018-11-16	1.Male	1.Population = 100,000+	3	1948-01-11	70	70	2.Married	Yes	Yes	No	1.Yes	1.Yes	0	67	1.65	24.6097	6	#NULL!	6	#NULL!	5	#NULL!	5	3	Sin deterioro	5.66667	#NULL!	Deterioro (0-2)	#NULL!	Deterioro (0-2)	4	Leve (4)	Si	Si	No	Si	No	No	No	No	Si	4	64	Population = 100,000+		2012-10-08
1201	1201	10.Selected R NP=010	2018-12-13	2.Female	1.Population = 100,000+	4	1942-05-02	76	76	7.Widowed from a civil union	No	No	No	1.Yes	1.Yes	0	55	1.55	22.8928	#NULL!	5	#NULL!	5	#NULL!	47	#NULL!	3	Sin deterioro	#NULL!	5	#NULL!	Leve (3-5)	Leve (3-5)	3	Sin deterioro (2-3)	Si	Si	No	Si	No	No	Si	No	No	4	70	Population = 100,000+		2012-10-08
1203	1203	10.Selected R NP=010	2018-11-14	2.Female	1.Population = 100,000+	3	1943-11-29	74	74	7.Widowed from a civil union	Yes	No	No	0	1.Yes	0	76	1.67	27.2509	5	#NULL!	4	#NULL!	3	30	2	2	Leve	4	#NULL!	Leve (3-5)	#NULL!	Leve (3-5)	4	Leve (4)	Si	No	No	No	No	No	No	No	No	1	68	Population = 100,000+		2012-10-11
1206	1206	20.Spouse NP=020 of Resp NP=010	2018-12-14	2.Female	1.Population = 100,000+	9	1951-12-22	66	66	2.Married	Yes	No	No	1.Yes	0	0	56	1.55	23.3091	4	#NULL!	4	#NULL!	5	20	2	3	Sin deterioro	4.33333	#NULL!	Leve (3-5)	#NULL!	Leve (3-5)	3	Sin deterioro (2-3)	Si	Si	No	No	No	No	No	No	No	2	60	Population = 100,000+		2012-10-07
1206	1206	10.Selected R NP=010	2018-12-14	1.Male	1.Population = 100,000+	0	1947-06-11	71	71	2.Married	No	No	No	1.Yes	0	0	98	1.73	32.7442	#NULL!	5	#NULL!	5	#NULL!	8	#NULL!	2	Leve	#NULL!	4.66667	#NULL!	Leve (3-5)	Leve (3-5)	4	Leve (4)	No	No	No	No	No	No	No	No	No	0	65	Population = 100,000+		2012-10-10
1207	1207	10.Selected R NP=010	2018-11-13	2.Female	1.Population = 100,000+	2	1938-12-26	79	79	7.Widowed from a civil union	No	No	No	1.Yes	0	0	48	1.47	22.213	#NULL!	6	#NULL!	4	#NULL!	18	#NULL!	2	Leve	#NULL!	5.33333	#NULL!	Deterioro (0-2)	Deterioro (0-2)	5	Deterioro (5-6)	Si	No	No	No	No	No	Si	No	No	2	73	Population = 100,000+		2012-10-12
1209	1209	10.Selected R NP=010	2018-11-28	2.Female	1.Population = 100,000+	5	1932-08-23	86	86	1.Single	Yes	No	No	1.Yes	0	0	59	#NULL!	#NULL!	2	#NULL!	5	#NULL!	0	30	3	3	Sin deterioro	2.33333	#NULL!	Deterioro (0-2)	#NULL!	Deterioro (0-2)	4	Leve (4)	Si	No	No	Si	No	No	No	No	No	2	80	Population = 100,000+		2012-11-07
1211	1211	10.Selected R NP=010	2018-12-03	2.Female	1.Population = 100,000+	9	1933-07-29	85	86	2.Married	No	No	No	1.Yes	0	0	60	1.68	21.2585	#NULL!	3	#NULL!	5	#NULL!	32	#NULL!	3	Sin deterioro	#NULL!	4	#NULL!	Leve (3-5)	Leve (3-5)	3	Sin deterioro (2-3)	Si	Si	No	No	No	No	No	No	No	2	79	Population = 100,000+		2012-10-22
1211	1211	20.Spouse NP=020 of Resp NP=010	2018-12-03	1.Male	1.Population = 100,000+	13	1930-07-10	88	88	2.Married	Yes	Yes	No	1.Yes	1.Yes	1.Yes	91	1.7	31.4879	3	#NULL!	3	#NULL!	3	27	0	0	Deterioro (0-1)	3	#NULL!	Leve (3-5)	#NULL!	Leve (3-5)	5	Deterioro (5-6)	Si	Si	No	No	No	No	No	No	Si	3	82	Population = 100,000+		2012-10-22
1215	1215	10.Selected R NP=010	2018-12-11	1.Male	1.Population = 100,000+	9	1948-06-25	70	70	3.In civil union	Yes	No	No	1.Yes	1.Yes	1.Yes	82	1.78	25.8806	#NULL!	3	#NULL!	5	#NULL!	52	#NULL!	3	Sin deterioro	#NULL!	4	#NULL!	Leve (3-5)	Leve (3-5)	3	Sin deterioro (2-3)	Si	Si	Si	No	No	No	No	No	No	3	64	Population = 100,000+		2012-10-08
1230	1230	10.Selected R NP=010	2018-11-14	2.Female	1.Population = 100,000+	17	1949-04-13	69	69	2.Married	Yes	Yes	No	1.Yes	0	0	77	1.7	26.6436	6	#NULL!	7	#NULL!	7	46	4	2	Leve	6.66667	#NULL!	Sin deterioro (6-8)	#NULL!	Sin deterioro (6-8)	3	Sin deterioro (2-3)	No	No	No	Si	No	No	No	No	No	1	62	Population = 100,000+		2012-10-08
1232	1232	10.Selected R NP=010	2018-11-14	1.Male	1.Population = 100,000+	6	1939-11-02	79	80	2.Married	Yes	No	No	1.Yes	0	0	61	1.67	21.8724	#NULL!	5	#NULL!	5	#NULL!	22	#NULL!	3	Sin deterioro	#NULL!	5.66667	#NULL!	Deterioro (0-2)	Deterioro (0-2)	4	Leve (4)	Si	Si	No	No	No	No	No	Si	No	3	71	Population = 100,000+		2012-10-18
1235	1235	10.Selected R NP=010	2018-12-07	2.Female	1.Population = 100,000+	9	1935-12-29	82	82	7.Widowed from a civil union	No	Yes	No	1.Yes	1.Yes	0	62	1.46	29.0861	4	#NULL!	6	#NULL!	6	33	6	3	Sin deterioro	5.33333	#NULL!	Deterioro (0-2)	#NULL!	Deterioro (0-2)	4	Leve (4)	Si	Si	No	No	No	No	No	No	No	2	76	Population = 100,000+		2012-09-14
1237	1237	20.Spouse NP=020 of Resp NP=010	2018-11-20	2.Female	1.Population = 100,000+	1	1950-11-18	68	68	7.Widowed from a civil union	Yes	Yes	No	1.Yes	0	0	86	1.52	37.223	#NULL!	4	#NULL!	5	#NULL!	32	#NULL!	3	Sin deterioro	#NULL!	5	#NULL!	Leve (3-5)	Leve (3-5)	3	Sin deterioro (2-3)	Si	Si	No	No	No	Si	No	No	Si	4	62	Population = 100,000+		2012-10-23
1237	1237	10.Selected R NP=010	2018-11-20	#NULL!	#NULL!	#NULL!	1948-04-15	70	#NULL!	#NULL!	#NULL!	#NULL!	#NULL!	#NULL!	#NULL!	#NULL!	#NULL!	#NULL!	#NULL!	#NULL!	#NULL!	#NULL!	#NULL!	#NULL!	#NULL!	#NULL!	#NULL!	#NULL!	#NULL!	#NULL!	#NULL!	#NULL!	#NULL!	#NULL!	#NULL!	#NULL!	#NULL!	#NULL!	#NULL!	#NULL!	#NULL!	#NULL!	#NULL!	#NULL!	#NULL!	64	Population = 100,000+		2012-10-28
1242	1242	20.Spouse NP=020 of Resp NP=010	2018-11-24	1.Male	1.Population = 100,000+	6	1950-11-26	67	68	2.Married	No	No	No	0	1.Yes	1.Yes	95	1.76	30.6689	2	#NULL!	6	#NULL!	5	43	4	3	Sin deterioro	4.33333	#NULL!	Leve (3-5)	#NULL!	Leve (3-5)	3	Sin deterioro (2-3)	Si	Si	No	No	No	No	No	No	No	2	61	Population <2,500		2012-10-19
1242	1242	10.Selected R NP=010	2018-11-24	2.Female	1.Population = 100,000+	6	1948-07-20	70	70	2.Married	Yes	No	No	1.Yes	0	0	88	1.68	31.1791	#NULL!	4	#NULL!	5	#NULL!	14	#NULL!	3	Sin deterioro	#NULL!	4.33333	#NULL!	Leve (3-5)	Leve (3-5)	3	Sin deterioro (2-3)	Si	Si	No	No	No	No	Si	No	No	3	64	Population <2,500		2012-10-19
1244	1244	10.Selected R NP=010	2018-11-14	1.Male	1.Population = 100,000+	2	1934-03-27	84	84	2.Married	No	No	No	1.Yes	1.Yes	0	63	1.72	21.2953	4	#NULL!	4	#NULL!	5	24	2	1	Deterioro (0-1)	4.33333	#NULL!	Leve (3-5)	#NULL!	Leve (3-5)	5	Deterioro (5-6)	Si	Si	No	No	No	No	No	No	No	2	78	Population = 100,000+		2012-10-18
1245	1245	10.Selected R NP=010	2018-11-26	#NULL!	#NULL!	#NULL!	1935-12-20	82	#NULL!	#NULL!	#NULL!	#NULL!	#NULL!	#NULL!	#NULL!	#NULL!	#NULL!	#NULL!	#NULL!	#NULL!	#NULL!	#NULL!	#NULL!	#NULL!	#NULL!	#NULL!	#NULL!	#NULL!	#NULL!	#NULL!	#NULL!	#NULL!	#NULL!	#NULL!	#NULL!	#NULL!	#NULL!	#NULL!	#NULL!	#NULL!	#NULL!	#NULL!	#NULL!	#NULL!	#NULL!	76	Population = 100,000+		2012-10-13
1246	1246	20.Spouse NP=020 of Resp NP=010	2018-11-28	2.Female	1.Population = 100,000+	9	1941-06-07	77	77	2.Married	Yes	Yes	No	1.Yes	0	0	70	1.71	23.939	4	#NULL!	6	#NULL!	6	25	5	3	Sin deterioro	5.33333	#NULL!	Deterioro (0-2)	#NULL!	Deterioro (0-2)	4	Leve (4)	Si	Si	No	Si	No	No	No	No	No	3	71	Population = 100,000+		2012-10-26
1247	1247	10.Selected R NP=010	2018-12-26	1.Male	1.Population = 100,000+	4	1944-11-12	74	74	2.Married	No	No	No	1.Yes	0	0	70	1.63	26.3465	#NULL!	3	#NULL!	3	#NULL!	5	#NULL!	3	Sin deterioro	#NULL!	3.66667	#NULL!	Leve (3-5)	Leve (3-5)	3	Sin deterioro (2-3)	Si	No	No	No	No	No	No	No	No	1	67	Population = 100,000+		2012-10-30
1249	1249	20.Spouse NP=020 of Resp NP=010	2018-12-18	2.Female	1.Population = 100,000+	9	1942-02-07	76	76	2.Married	Yes	No	No	1.Yes	1.Yes	0	80	1.8	24.6914	3	#NULL!	5	#NULL!	8	48	6	3	Sin deterioro	5.33333	#NULL!	Deterioro (0-2)	#NULL!	Deterioro (0-2)	4	Leve (4)	Si	Si	No	No	No	No	No	No	No	2	70	Population = 100,000+		2012-10-15
1249	1249	10.Selected R NP=010	2018-12-18	1.Male	1.Population = 100,000+	17	1931-03-25	87	87	2.Married	No	No	No	1.Yes	0	0	65	1.65	23.8751	#NULL!	3	#NULL!	5	#NULL!	44	#NULL!	2	Leve	#NULL!	4	#NULL!	Leve (3-5)	Leve (3-5)	4	Leve (4)	Si	Si	No	No	No	No	No	No	No	2	81	Population = 100,000+		2012-10-25
1250	1250	10.Selected R NP=010	2019-02-01	2.Female	1.Population = 100,000+	0	1940-07-30	78	80	2.Married	No	No	No	1.Yes	0	0	69	1.58	27.6398	3	#NULL!	3	#NULL!	3	5	1	1	Deterioro (0-1)	3	#NULL!	Leve (3-5)	#NULL!	Leve (3-5)	5	Deterioro (5-6)	Si	Si	No	No	No	No	No	No	No	2	72	Population = 100,000+		2012-11-06
1251	1251	10.Selected R NP=010	2018-11-21	1.Male	1.Population = 100,000+	9	1947-02-23	71	71	2.Married	No	No	No	1.Yes	0	0	75	1.82	22.6422	4	#NULL!	5	#NULL!	5	47	5	3	Sin deterioro	4.66667	#NULL!	Leve (3-5)	#NULL!	Leve (3-5)	3	Sin deterioro (2-3)	Si	Si	No	Si	No	No	No	No	No	3	65	Population = 100,000+		2012-11-25
1256	1256	10.Selected R NP=010	2018-11-21	2.Female	1.Population = 100,000+	6	1935-12-23	82	83	7.Widowed from a civil union	Yes	No	No	1.Yes	0	0	73	#NULL!	#NULL!	5	#NULL!	4	#NULL!	5	17	2	3	Sin deterioro	4.66667	#NULL!	Leve (3-5)	#NULL!	Leve (3-5)	3	Sin deterioro (2-3)	Si	Si	No	No	No	No	Si	No	No	3	76	Population = 100,000+		2012-10-22
1258	1258	20.Spouse NP=020 of Resp NP=010	2018-12-10	#NULL!	#NULL!	#NULL!	1941-07-15	77	#NULL!	#NULL!	#NULL!	#NULL!	#NULL!	#NULL!	#NULL!	#NULL!	#NULL!	#NULL!	#NULL!	#NULL!	#NULL!	#NULL!	#NULL!	#NULL!	#NULL!	#NULL!	#NULL!	#NULL!	#NULL!	#NULL!	#NULL!	#NULL!	#NULL!	#NULL!	#NULL!	#NULL!	#NULL!	#NULL!	#NULL!	#NULL!	#NULL!	#NULL!	#NULL!	#NULL!	#NULL!	71	Population = 100,000+		2012-10-26
1259	1259	10.Selected R NP=010	2018-12-10	2.Female	1.Population = 100,000+	6	1940-10-30	78	78	7.Widowed from a civil union	Yes	No	No	1.Yes	0	0	65	1.48	29.6749	4	#NULL!	4	#NULL!	6	7	5	3	Sin deterioro	4.66667	#NULL!	Leve (3-5)	#NULL!	Leve (3-5)	3	Sin deterioro (2-3)	No	Si	No	No	No	No	No	No	No	1	71	Population = 100,000+		2012-10-11
1262	1262	20.Spouse NP=020 of Resp NP=010	2018-12-07	#NULL!	#NULL!	#NULL!	1944-04-10	74	#NULL!	#NULL!	#NULL!	#NULL!	#NULL!	#NULL!	#NULL!	#NULL!	#NULL!	#NULL!	#NULL!	#NULL!	#NULL!	#NULL!	#NULL!	#NULL!	#NULL!	#NULL!	#NULL!	#NULL!	#NULL!	#NULL!	#NULL!	#NULL!	#NULL!	#NULL!	#NULL!	#NULL!	#NULL!	#NULL!	#NULL!	#NULL!	#NULL!	#NULL!	#NULL!	#NULL!	#NULL!	68	Population = 100,000+		2012-11-27
1262	1262	10.Selected R NP=010	2018-12-07	#NULL!	#NULL!	#NULL!	1942-08-28	76	#NULL!	#NULL!	#NULL!	#NULL!	#NULL!	#NULL!	#NULL!	#NULL!	#NULL!	#NULL!	#NULL!	#NULL!	#NULL!	#NULL!	#NULL!	#NULL!	#NULL!	#NULL!	#NULL!	#NULL!	#NULL!	#NULL!	#NULL!	#NULL!	#NULL!	#NULL!	#NULL!	#NULL!	#NULL!	#NULL!	#NULL!	#NULL!	#NULL!	#NULL!	#NULL!	#NULL!	#NULL!	70	Population = 100,000+		2012-11-27
1267	1267	10.Selected R NP=010	2018-11-16	2.Female	1.Population = 100,000+	6	1950-11-21	67	67	7.Widowed from a civil union	Yes	No	No	0	1.Yes	0	80	1.53	34.1749	4	#NULL!	4	#NULL!	4	30	3	3	Sin deterioro	4	#NULL!	Leve (3-5)	#NULL!	Leve (3-5)	3	Sin deterioro (2-3)	Si	Si	No	No	No	No	No	No	No	2	61	Population = 100,000+		2012-10-20
1270	1270	20.Spouse NP=020 of Resp NP=010	2018-11-28	#NULL!	#NULL!	#NULL!	1941-02-16	77	#NULL!	#NULL!	#NULL!	#NULL!	#NULL!	#NULL!	#NULL!	#NULL!	#NULL!	#NULL!	#NULL!	#NULL!	#NULL!	#NULL!	#NULL!	#NULL!	#NULL!	#NULL!	#NULL!	#NULL!	#NULL!	#NULL!	#NULL!	#NULL!	#NULL!	#NULL!	#NULL!	#NULL!	#NULL!	#NULL!	#NULL!	#NULL!	#NULL!	#NULL!	#NULL!	#NULL!	#NULL!	71	Population = 100,000+		2012-11-30
1271	1271	10.Selected R NP=010	2018-12-12	1.Male	1.Population = 100,000+	9	1950-08-16	68	68	2.Married	Yes	No	No	1.Yes	1.Yes	1.Yes	77	1.69	26.9598	4	#NULL!	6	#NULL!	7	54	6	3	Sin deterioro	5.66667	#NULL!	Deterioro (0-2)	#NULL!	Deterioro (0-2)	4	Leve (4)	Si	Si	No	No	No	Si	Si	No	No	4	62	Population = 100,000+		2012-10-12
1273	1273	10.Selected R NP=010	2018-11-22	2.Female	1.Population = 100,000+	5	1948-02-15	70	70	7.Widowed from a civil union	Yes	No	No	0	0	0	69	1.55	28.7201	#NULL!	5	#NULL!	6	#NULL!	30	#NULL!	3	Sin deterioro	#NULL!	5.66667	#NULL!	Deterioro (0-2)	Deterioro (0-2)	4	Leve (4)	Si	Si	No	Si	No	No	No	No	Si	4	64	Population = 100,000+		2012-11-06
1275	1275	10.Selected R NP=010	2018-11-19	1.Male	1.Population = 100,000+	9	1950-07-25	68	68	5.Separated from a civil union	Yes	Yes	No	1.Yes	1.Yes	1.Yes	84	1.85	24.5435	#NULL!	6	#NULL!	5	#NULL!	28	#NULL!	3	Sin deterioro	#NULL!	6	#NULL!	Sin deterioro (6-8)	Sin deterioro (6-8)	2	Sin deterioro (2-3)	Si	Si	Si	No	No	No	No	No	Si	4	62	Population = 100,000+		2012-10-17
1277	1277	20.Spouse NP=020 of Resp NP=010	2018-12-06	2.Female	1.Population = 100,000+	6	1938-10-19	80	80	7.Widowed from a civil union	Yes	No	No	1.Yes	0	0	62	1.59	24.5243	#NULL!	4	#NULL!	6	#NULL!	48	#NULL!	3	Sin deterioro	#NULL!	5.66667	#NULL!	Deterioro (0-2)	Deterioro (0-2)	4	Leve (4)	Si	No	No	No	No	No	No	No	No	1	74	Population = 100,000+		2012-11-13
1278	1278	10.Selected R NP=010	2018-12-06	#NULL!	#NULL!	#NULL!	1928-05-12	90	#NULL!	#NULL!	#NULL!	#NULL!	#NULL!	#NULL!	#NULL!	#NULL!	#NULL!	#NULL!	#NULL!	#NULL!	#NULL!	#NULL!	#NULL!	#NULL!	#NULL!	#NULL!	#NULL!	#NULL!	#NULL!	#NULL!	#NULL!	#NULL!	#NULL!	#NULL!	#NULL!	#NULL!	#NULL!	#NULL!	#NULL!	#NULL!	#NULL!	#NULL!	#NULL!	#NULL!	#NULL!	84	Population = 100,000+		2012-10-24
1279	1279	10.Selected R NP=010	2018-12-10	2.Female	1.Population = 100,000+	6	1948-06-25	70	70	7.Widowed from a civil union	Yes	No	No	0	1.Yes	0	104	1.68	36.8481	6	#NULL!	6	#NULL!	5	42	6	3	Sin deterioro	5.66667	#NULL!	Deterioro (0-2)	#NULL!	Deterioro (0-2)	4	Leve (4)	Si	Si	No	Si	No	No	Si	No	No	4	64	Population = 100,000+		2012-10-10
1280	1280	10.Selected R NP=010	2018-12-06	1.Male	1.Population = 100,000+	9	1938-08-12	80	80	2.Married	Yes	No	No	1.Yes	1.Yes	0	74	1.69	25.9095	#NULL!	5	#NULL!	5	#NULL!	20	#NULL!	3	Sin deterioro	#NULL!	5.33333	#NULL!	Deterioro (0-2)	Deterioro (0-2)	4	Leve (4)	Si	Si	No	No	No	No	No	No	No	2	74	Population = 100,000+		2012-11-30
1284	1284	10.Selected R NP=010	2018-12-11	2.Female	1.Population = 100,000+	0	1938-11-25	80	80	2.Married	Yes	Yes	No	1.Yes	0	0	76	1.79	23.7196	#NULL!	3	#NULL!	4	#NULL!	21	#NULL!	3	Sin deterioro	#NULL!	4	#NULL!	Leve (3-5)	Leve (3-5)	3	Sin deterioro (2-3)	Si	Si	No	No	No	No	No	No	No	2	73	Population = 100,000+		2012-10-09
1286	1286	20.Spouse NP=020 of Resp NP=010	2018-12-04	2.Female	1.Population = 100,000+	7	1952-06-10	66	66	2.Married	Yes	No	No	1.Yes	0	0	87	1.57	35.2955	#NULL!	4	#NULL!	8	#NULL!	41	#NULL!	3	Sin deterioro	#NULL!	6.66667	#NULL!	Sin deterioro (6-8)	Sin deterioro (6-8)	2	Sin deterioro (2-3)	Si	No	No	No	No	No	Si	No	No	2	60	Population = 100,000+		2012-11-07
1286	1286	10.Selected R NP=010	2018-12-04	1.Male	1.Population = 100,000+	6	1944-03-12	74	74	2.Married	No	No	No	1.Yes	1.Yes	0	84	1.7	29.0657	#NULL!	5	#NULL!	6	#NULL!	25	#NULL!	3	Sin deterioro	#NULL!	5.33333	#NULL!	Deterioro (0-2)	Deterioro (0-2)	4	Leve (4)	Si	Si	No	No	No	No	No	No	No	2	68	Population = 100,000+		2012-11-09
1287	1287	10.Selected R NP=010	2018-12-05	2.Female	1.Population = 100,000+	13	1944-06-12	74	74	7.Widowed from a civil union	Yes	No	No	0	1.Yes	1.Yes	65	1.53	27.7671	3	#NULL!	6	#NULL!	5	56	5	3	Sin deterioro	4.66667	#NULL!	Leve (3-5)	#NULL!	Leve (3-5)	3	Sin deterioro (2-3)	Si	Si	No	No	No	No	Si	No	No	3	68	Population = 100,000+		2012-10-31
1287	1287	20.Spouse NP=020 of Resp NP=010	2018-12-05	#NULL!	#NULL!	#NULL!	1939-10-31	79	#NULL!	#NULL!	#NULL!	#NULL!	#NULL!	#NULL!	#NULL!	#NULL!	#NULL!	#NULL!	#NULL!	#NULL!	#NULL!	#NULL!	#NULL!	#NULL!	#NULL!	#NULL!	#NULL!	#NULL!	#NULL!	#NULL!	#NULL!	#NULL!	#NULL!	#NULL!	#NULL!	#NULL!	#NULL!	#NULL!	#NULL!	#NULL!	#NULL!	#NULL!	#NULL!	#NULL!	#NULL!	73	Population = 100,000+		2012-10-31
1290	1290	10.Selected R NP=010	2018-11-24	#NULL!	#NULL!	#NULL!	1948-04-22	70	#NULL!	#NULL!	#NULL!	#NULL!	#NULL!	#NULL!	#NULL!	#NULL!	#NULL!	#NULL!	#NULL!	#NULL!	#NULL!	#NULL!	#NULL!	#NULL!	#NULL!	#NULL!	#NULL!	#NULL!	#NULL!	#NULL!	#NULL!	#NULL!	#NULL!	#NULL!	#NULL!	#NULL!	#NULL!	#NULL!	#NULL!	#NULL!	#NULL!	#NULL!	#NULL!	#NULL!	#NULL!	64	Population = 100,000+		2012-11-28
1291	1291	10.Selected R NP=010	2018-11-21	1.Male	1.Population = 100,000+	14	1948-04-26	70	70	2.Married	No	No	No	1.Yes	1.Yes	0	84	1.77	26.8122	#NULL!	7	#NULL!	7	#NULL!	52	#NULL!	3	Sin deterioro	#NULL!	6.66667	#NULL!	Sin deterioro (6-8)	Sin deterioro (6-8)	2	Sin deterioro (2-3)	No	No	No	No	No	No	No	No	No	0	64	Population = 100,000+		2012-11-05
1295	1295	20.Spouse NP=020 of Resp NP=010	2018-12-15	2.Female	1.Population = 100,000+	9	1937-06-22	81	81	7.Widowed from a civil union	Yes	No	No	1.Yes	1.Yes	0	76	1.6	29.6875	#NULL!	5	#NULL!	4	#NULL!	43	#NULL!	3	Sin deterioro	#NULL!	4.33333	#NULL!	Leve (3-5)	Leve (3-5)	3	Sin deterioro (2-3)	Si	Si	No	No	No	No	No	No	No	2	75	Population = 100,000+		2012-11-08
1296	1296	20.Spouse NP=020 of Resp NP=010	2018-11-13	2.Female	1.Population = 100,000+	8	1941-08-05	77	77	7.Widowed from a civil union	Yes	Yes	No	0	1.Yes	1.Yes	60	1.59	23.7332	#NULL!	2	#NULL!	3	#NULL!	21	#NULL!	2	Leve	#NULL!	3.33333	#NULL!	Leve (3-5)	Leve (3-5)	4	Leve (4)	Si	Si	No	Si	No	No	No	No	No	3	71	Population = 100,000+		2012-10-19
1298	1298	20.Spouse NP=020 of Resp NP=010	2018-12-04	2.Female	1.Population = 100,000+	9	1928-11-24	90	90	2.Married	Yes	Yes	No	1.Yes	1.Yes	0	86	1.72	29.0698	#NULL!	5	#NULL!	5	#NULL!	32	#NULL!	3	Sin deterioro	#NULL!	5.33333	#NULL!	Deterioro (0-2)	Deterioro (0-2)	4	Leve (4)	Si	No	No	No	No	No	Si	No	No	2	83	Population = 100,000+		2012-11-01
1300	1300	10.Selected R NP=010	2018-11-20	2.Female	1.Population = 100,000+	9	1945-05-06	73	73	7.Widowed from a civil union	Yes	Yes	No	0	1.Yes	0	50	1.5	22.2222	4	#NULL!	7	#NULL!	7	55	5	3	Sin deterioro	6	#NULL!	Sin deterioro (6-8)	#NULL!	Sin deterioro (6-8)	2	Sin deterioro (2-3)	Si	Si	No	No	No	No	No	No	No	2	67	Population = 100,000+		2012-11-14
1305	1305	10.Selected R NP=010	2018-12-13	2.Female	1.Population = 100,000+	12	1944-01-17	74	74	4.Divorced	Yes	Yes	No	0	0	0	89	1.63	33.4977	5	#NULL!	5	#NULL!	7	43	5	3	Sin deterioro	5.66667	#NULL!	Deterioro (0-2)	#NULL!	Deterioro (0-2)	4	Leve (4)	Si	Si	No	No	No	No	No	No	No	2	68	Population = 100,000+		2012-10-11
1307	1307	10.Selected R NP=010	2018-11-27	2.Female	1.Population = 100,000+	9	1927-01-29	91	91	7.Widowed from a civil union	No	No	No	0	1.Yes	0	56	1.7	19.3772	#NULL!	2	#NULL!	4	#NULL!	17	#NULL!	3	Sin deterioro	#NULL!	3	#NULL!	Leve (3-5)	Leve (3-5)	3	Sin deterioro (2-3)	Si	Si	No	No	No	No	No	No	No	2	85	Population = 100,000+		2012-09-15
1308	1308	10.Selected R NP=010	2018-12-05	1.Male	1.Population = 100,000+	6	1948-05-06	70	70	2.Married	No	No	No	1.Yes	1.Yes	0	53	1.72	17.9151	#NULL!	4	#NULL!	7	#NULL!	31	#NULL!	3	Sin deterioro	#NULL!	5	#NULL!	Leve (3-5)	Leve (3-5)	3	Sin deterioro (2-3)	Si	Si	No	No	No	No	No	No	No	2	64	Population = 100,000+		2012-10-09
1311	1311	10.Selected R NP=010	2018-11-28	1.Male	1.Population = 100,000+	17	1950-07-20	68	68	2.Married	Yes	No	No	0	1.Yes	0	67	1.69	23.4586	4	#NULL!	5	#NULL!	6	50	5	3	Sin deterioro	5	#NULL!	Leve (3-5)	#NULL!	Leve (3-5)	3	Sin deterioro (2-3)	Si	No	No	No	Si	Si	Si	Si	No	5	62	Population = 100,000+		2012-10-30
1312	1312	10.Selected R NP=010	2018-12-14	1.Male	1.Population = 100,000+	13	1949-11-30	69	69	2.Married	Yes	No	No	0	1.Yes	1.Yes	125	1.85	36.523	5	#NULL!	6	#NULL!	6	36	5	3	Sin deterioro	5.66667	#NULL!	Deterioro (0-2)	#NULL!	Deterioro (0-2)	4	Leve (4)	Si	Si	No	No	No	No	No	No	No	2	62	Population = 100,000+		2012-11-01
1315	1315	10.Selected R NP=010	2018-12-06	2.Female	1.Population = 100,000+	9	1949-07-17	69	69	1.Single	No	No	No	1.Yes	0	0	62	1.64	23.0518	#NULL!	5	#NULL!	5	#NULL!	49	#NULL!	3	Sin deterioro	#NULL!	5.66667	#NULL!	Deterioro (0-2)	Deterioro (0-2)	4	Leve (4)	Si	Si	No	No	No	No	Si	No	No	3	63	Population = 100,000+		2012-11-01
1317	1317	10.Selected R NP=010	2018-12-11	2.Female	1.Population = 100,000+	3	1945-03-11	73	73	2.Married	Yes	No	No	1.Yes	1.Yes	0	85	1.58	34.049	2	#NULL!	6	#NULL!	5	49	2	2	Leve	4.33333	#NULL!	Leve (3-5)	#NULL!	Leve (3-5)	4	Leve (4)	Si	Si	No	No	Si	Si	Si	No	Si	6	67	Population <2,500		2012-10-30
1317	1317	11.Subsequent spouse of Resp NP=010	2018-12-11	1.Male	1.Population = 100,000+	5	1939-09-19	79	79	2.Married	Yes	No	No	0	1.Yes	1.Yes	79	1.75	25.7959	#NULL!	4	#NULL!	7	#NULL!	36	#NULL!	3	Sin deterioro	#NULL!	6	#NULL!	Sin deterioro (6-8)	Sin deterioro (6-8)	2	Sin deterioro (2-3)	Si	Si	No	No	No	No	No	No	No	2	74	Population <2,500		2012-10-31
1320	1320	10.Selected R NP=010	2018-11-27	1.Male	1.Population = 100,000+	7	1934-12-14	83	83	2.Married	Yes	Yes	No	0	0	1.Yes	89	1.61	34.3351	4	#NULL!	5	#NULL!	3	18	2	3	Sin deterioro	4	#NULL!	Leve (3-5)	#NULL!	Leve (3-5)	3	Sin deterioro (2-3)	Si	Si	Si	No	Si	Si	No	No	Si	6	77	Population = 100,000+		2012-10-31
1321	1321	10.Selected R NP=010	2018-11-28	1.Male	1.Population = 100,000+	1	1948-11-12	70	70	7.Widowed from a civil union	No	No	No	1.Yes	0	1.Yes	#NULL!	1.65	#NULL!	3	#NULL!	4	#NULL!	4	18	4	3	Sin deterioro	3.66667	#NULL!	Leve (3-5)	#NULL!	Leve (3-5)	3	Sin deterioro (2-3)	Si	Si	No	No	No	No	No	No	No	2	63	Population = 100,000+		2012-10-16
1327	1327	10.Selected R NP=010	2018-12-07	2.Female	1.Population = 100,000+	1	1950-04-25	68	68	7.Widowed from a civil union	Yes	No	No	1.Yes	0	0	65	1.6	25.3906	#NULL!	5	#NULL!	8	#NULL!	13	#NULL!	2	Leve	#NULL!	7	#NULL!	Sin deterioro (6-8)	Sin deterioro (6-8)	3	Sin deterioro (2-3)	Si	Si	No	No	No	No	No	No	No	2	62	Population = 100,000+		2012-10-17
1329	1329	10.Selected R NP=010	2018-12-13	2.Female	1.Population = 100,000+	0	1943-06-27	75	75	7.Widowed from a civil union	Yes	No	No	1.Yes	0	0	46	#NULL!	#NULL!	#NULL!	3	#NULL!	6	#NULL!	22	#NULL!	3	Sin deterioro	#NULL!	5.66667	#NULL!	Deterioro (0-2)	Deterioro (0-2)	4	Leve (4)	Si	Si	No	No	No	No	No	Si	No	3	69	Population = 100,000+		2012-10-29
1330	1330	10.Selected R NP=010	2018-11-27	2.Female	1.Population = 100,000+	6	1947-11-12	71	71	7.Widowed from a civil union	No	Yes	No	1.Yes	0	0	88	1.48	40.1753	#NULL!	4	#NULL!	5	#NULL!	38	#NULL!	3	Sin deterioro	#NULL!	5.33333	#NULL!	Deterioro (0-2)	Deterioro (0-2)	4	Leve (4)	Si	Si	No	No	No	No	No	No	Si	3	64	Population = 100,000+		2012-10-16
1331	1331	10.Selected R NP=010	2018-11-28	2.Female	1.Population = 100,000+	0	1940-04-15	78	78	4.Divorced	Yes	Yes	No	1.Yes	0	0	60	#NULL!	#NULL!	2	#NULL!	4	#NULL!	3	15	2	3	Sin deterioro	3	#NULL!	Leve (3-5)	#NULL!	Leve (3-5)	3	Sin deterioro (2-3)	Si	Si	No	No	No	No	No	No	No	2	72	Population = 100,000+		2012-10-31
1332	1332	20.Spouse NP=020 of Resp NP=010	2018-12-10	1.Male	1.Population = 100,000+	0	1934-09-14	84	84	7.Widowed from a civil union	Yes	Yes	No	1.Yes	1.Yes	0	83	1.7	28.7197	2	#NULL!	6	#NULL!	3	#NULL!	3	2	Leve	3.66667	#NULL!	Leve (3-5)	#NULL!	Leve (3-5)	4	Leve (4)	No	No	No	No	No	Si	No	No	No	1	78	Population = 100,000+		2012-10-29
1334	1334	20.Spouse NP=020 of Resp NP=010	2018-12-19	2.Female	1.Population = 100,000+	4	1941-09-20	77	77	7.Widowed from a civil union	Yes	No	No	1.Yes	0	0	61	1.41	30.6826	3	#NULL!	5	#NULL!	6	10	5	3	Sin deterioro	4.66667	#NULL!	Leve (3-5)	#NULL!	Leve (3-5)	3	Sin deterioro (2-3)	Si	No	No	No	No	Si	No	No	No	2	71	Population = 100,000+		2012-10-17
1337	1337	10.Selected R NP=010	2018-11-28	2.Female	1.Population = 100,000+	6	1946-08-08	72	72	1.Single	Yes	No	No	1.Yes	0	0	68	1.46	31.9009	5	#NULL!	5	#NULL!	6	17	3	3	Sin deterioro	5.33333	#NULL!	Deterioro (0-2)	#NULL!	Deterioro (0-2)	4	Leve (4)	Si	Si	No	Si	No	No	Si	No	No	4	66	Population = 100,000+		2012-10-29
1342	1342	10.Selected R NP=010	2018-11-28	2.Female	1.Population = 100,000+	3	1950-05-26	68	68	2.Married	No	No	No	1.Yes	0	0	42	1.5	18.6667	8	#NULL!	6	#NULL!	7	24	8	3	Sin deterioro	7	#NULL!	Sin deterioro (6-8)	#NULL!	Sin deterioro (6-8)	2	Sin deterioro (2-3)	Si	Si	No	Si	No	No	Si	No	No	4	62	Population = 100,000+		2012-10-16
1342	1342	20.Spouse NP=020 of Resp NP=010	2018-11-28	1.Male	1.Population = 100,000+	3	1949-11-13	69	69	2.Married	Yes	No	No	1.Yes	1.Yes	0	71	1.67	25.4581	#NULL!	4	#NULL!	4	#NULL!	16	#NULL!	2	Leve	#NULL!	4.33333	#NULL!	Leve (3-5)	Leve (3-5)	4	Leve (4)	Si	Si	Si	No	Si	Si	No	No	Si	6	62	Population = 100,000+		2012-10-16
1347	1347	20.Spouse NP=020 of Resp NP=010	2018-11-28	1.Male	1.Population = 100,000+	1	1940-03-19	78	78	2.Married	No	No	No	1.Yes	1.Yes	0	68	1.5	30.2222	#NULL!	3	#NULL!	4	#NULL!	22	#NULL!	3	Sin deterioro	#NULL!	4	#NULL!	Leve (3-5)	Leve (3-5)	3	Sin deterioro (2-3)	Si	Si	No	No	No	No	No	Si	No	3	72	Population = 100,000+		2012-11-27
1359	1359	10.Selected R NP=010	2018-12-10	#NULL!	#NULL!	#NULL!	1945-10-08	73	#NULL!	#NULL!	#NULL!	#NULL!	#NULL!	#NULL!	#NULL!	#NULL!	#NULL!	#NULL!	#NULL!	#NULL!	#NULL!	#NULL!	#NULL!	#NULL!	#NULL!	#NULL!	#NULL!	#NULL!	#NULL!	#NULL!	#NULL!	#NULL!	#NULL!	#NULL!	#NULL!	#NULL!	#NULL!	#NULL!	#NULL!	#NULL!	#NULL!	#NULL!	#NULL!	#NULL!	#NULL!	67	Population = 100,000+		2012-10-30
1367	1367	20.Spouse NP=020 of Resp NP=010	2018-11-28	2.Female	1.Population = 100,000+	6	1940-04-29	78	78	2.Married	Yes	No	No	1.Yes	0	0	40	1.55	16.6493	2	#NULL!	3	#NULL!	3	#NULL!	1	2	Leve	2.66667	#NULL!	Deterioro (0-2)	#NULL!	Deterioro (0-2)	5	Deterioro (5-6)	No	Si	No	No	No	No	No	No	No	1	72	Population = 100,000+		2012-10-31
1367	1367	10.Selected R NP=010	2018-11-28	1.Male	1.Population = 100,000+	6	1936-07-22	82	82	2.Married	Yes	Yes	No	1.Yes	0	0	75	1.65	27.5482	#NULL!	4	#NULL!	7	#NULL!	#NULL!	#NULL!	3	Sin deterioro	#NULL!	5.66667	#NULL!	Deterioro (0-2)	Deterioro (0-2)	4	Leve (4)	Si	Si	No	No	No	No	No	No	No	2	76	Population = 100,000+		2012-10-31
1374	1374	10.Selected R NP=010	2018-11-28	2.Female	1.Population = 100,000+	3	1950-01-23	68	68	5.Separated from a civil union	Yes	No	No	1.Yes	0	0	56	1.55	23.3091	3	#NULL!	4	#NULL!	4	#NULL!	5	3	Sin deterioro	3.66667	#NULL!	Leve (3-5)	#NULL!	Leve (3-5)	3	Sin deterioro (2-3)	Si	No	No	No	No	No	Si	No	No	2	62	Population = 100,000+		2012-10-30
1375	1375	10.Selected R NP=010	2018-12-07	2.Female	1.Population = 100,000+	2	1940-05-19	78	78	2.Married	Yes	Yes	No	1.Yes	0	0	64	1.7	22.1453	#NULL!	2	#NULL!	5	#NULL!	#NULL!	#NULL!	3	Sin deterioro	#NULL!	3	#NULL!	Leve (3-5)	Leve (3-5)	3	Sin deterioro (2-3)	Si	Si	No	No	No	No	Si	No	No	3	72	Population = 100,000+		2012-10-16
1375	1375	20.Spouse NP=020 of Resp NP=010	2018-12-07	1.Male	1.Population = 100,000+	9	1940-04-28	78	78	2.Married	Yes	No	No	1.Yes	0	1.Yes	75	1.72	25.3515	4	#NULL!	4	#NULL!	4	8	4	3	Sin deterioro	4	#NULL!	Leve (3-5)	#NULL!	Leve (3-5)	3	Sin deterioro (2-3)	Si	Si	No	No	No	No	No	No	No	2	72	Population = 100,000+		2012-10-16
1377	1377	10.Selected R NP=010	2018-12-07	#NULL!	#NULL!	#NULL!	1950-10-07	68	#NULL!	#NULL!	#NULL!	#NULL!	#NULL!	#NULL!	#NULL!	#NULL!	#NULL!	#NULL!	#NULL!	#NULL!	#NULL!	#NULL!	#NULL!	#NULL!	#NULL!	#NULL!	#NULL!	#NULL!	#NULL!	#NULL!	#NULL!	#NULL!	#NULL!	#NULL!	#NULL!	#NULL!	#NULL!	#NULL!	#NULL!	#NULL!	#NULL!	#NULL!	#NULL!	#NULL!	#NULL!	62	Population = 100,000+		2012-10-30
1380	1380	10.Selected R NP=010	2018-11-29	1.Male	1.Population = 100,000+	6	1941-10-19	77	77	7.Widowed from a civil union	No	No	No	1.Yes	1.Yes	1.Yes	75	1.55	31.2175	4	#NULL!	4	#NULL!	5	17	1	3	Sin deterioro	4.33333	#NULL!	Leve (3-5)	#NULL!	Leve (3-5)	3	Sin deterioro (2-3)	Si	Si	No	No	No	No	No	Si	No	3	71	Population = 100,000+		2012-11-28
1384	1384	10.Selected R NP=010	2018-11-29	2.Female	1.Population = 100,000+	4	1939-08-19	79	79	7.Widowed from a civil union	Yes	Yes	No	1.Yes	1.Yes	0	81	1.57	32.8614	5	#NULL!	3	#NULL!	5	18	3	2	Leve	4.33333	#NULL!	Leve (3-5)	#NULL!	Leve (3-5)	4	Leve (4)	Si	No	Si	No	No	No	No	No	No	2	73	Population = 100,000+		2012-11-01
1386	1386	10.Selected R NP=010	2018-11-29	#NULL!	#NULL!	#NULL!	1941-07-25	77	#NULL!	#NULL!	#NULL!	#NULL!	#NULL!	#NULL!	#NULL!	#NULL!	#NULL!	#NULL!	#NULL!	#NULL!	#NULL!	#NULL!	#NULL!	#NULL!	#NULL!	#NULL!	#NULL!	#NULL!	#NULL!	#NULL!	#NULL!	#NULL!	#NULL!	#NULL!	#NULL!	#NULL!	#NULL!	#NULL!	#NULL!	#NULL!	#NULL!	#NULL!	#NULL!	#NULL!	#NULL!	71	Population = 100,000+		2012-10-16
1389	1389	20.Spouse NP=020 of Resp NP=010	2018-11-29	#NULL!	#NULL!	#NULL!	1933-07-30	85	#NULL!	#NULL!	#NULL!	#NULL!	#NULL!	#NULL!	#NULL!	#NULL!	#NULL!	#NULL!	#NULL!	#NULL!	#NULL!	#NULL!	#NULL!	#NULL!	#NULL!	#NULL!	#NULL!	#NULL!	#NULL!	#NULL!	#NULL!	#NULL!	#NULL!	#NULL!	#NULL!	#NULL!	#NULL!	#NULL!	#NULL!	#NULL!	#NULL!	#NULL!	#NULL!	#NULL!	#NULL!	79	Population = 100,000+		2012-10-31
1391	1391	10.Selected R NP=010	2018-11-28	2.Female	1.Population = 100,000+	18	1943-05-06	75	75	7.Widowed from a civil union	Yes	Yes	No	1.Yes	0	0	75	1.55	31.2175	5	#NULL!	5	#NULL!	5	15	2	2	Leve	5	#NULL!	Leve (3-5)	#NULL!	Leve (3-5)	4	Leve (4)	Si	Si	No	No	No	No	No	No	No	2	69	Population = 100,000+		2012-10-30
1392	1392	10.Selected R NP=010	2018-11-28	#NULL!	#NULL!	#NULL!	1950-02-24	68	#NULL!	#NULL!	#NULL!	#NULL!	#NULL!	#NULL!	#NULL!	#NULL!	#NULL!	#NULL!	#NULL!	#NULL!	#NULL!	#NULL!	#NULL!	#NULL!	#NULL!	#NULL!	#NULL!	#NULL!	#NULL!	#NULL!	#NULL!	#NULL!	#NULL!	#NULL!	#NULL!	#NULL!	#NULL!	#NULL!	#NULL!	#NULL!	#NULL!	#NULL!	#NULL!	#NULL!	#NULL!	62	Population = 100,000+		2012-10-31
1397	1397	20.Spouse NP=020 of Resp NP=010	2018-11-27	#NULL!	#NULL!	#NULL!	1929-08-12	89	#NULL!	#NULL!	#NULL!	#NULL!	#NULL!	#NULL!	#NULL!	#NULL!	#NULL!	#NULL!	#NULL!	#NULL!	#NULL!	#NULL!	#NULL!	#NULL!	#NULL!	#NULL!	#NULL!	#NULL!	#NULL!	#NULL!	#NULL!	#NULL!	#NULL!	#NULL!	#NULL!	#NULL!	#NULL!	#NULL!	#NULL!	#NULL!	#NULL!	#NULL!	#NULL!	#NULL!	#NULL!	83	Population = 100,000+		2012-10-30
1399	1399	10.Selected R NP=010	2018-11-27	2.Female	1.Population = 100,000+	6	1947-01-20	71	71	1.Single	No	No	No	1.Yes	1.Yes	0	54	1.45	25.6837	#NULL!	1	#NULL!	3	#NULL!	#NULL!	#NULL!	3	Sin deterioro	#NULL!	2.66667	#NULL!	Deterioro (0-2)	Deterioro (0-2)	4	Leve (4)	No	Si	No	Si	No	No	No	No	Si	3	65	Population = 100,000+		2012-10-17
1406	1406	10.Selected R NP=010	2018-11-30	2.Female	1.Population = 100,000+	0	1939-04-25	79	79	7.Widowed from a civil union	Yes	Yes	No	0	0	0	75	1.5	33.3333	2	#NULL!	6	#NULL!	7	14	5	3	Sin deterioro	5	#NULL!	Leve (3-5)	#NULL!	Leve (3-5)	3	Sin deterioro (2-3)	Si	Si	No	No	No	Si	No	No	No	3	73	Population = 100,000+		2012-10-30
1408	1408	20.Spouse NP=020 of Resp NP=010	2018-11-27	2.Female	1.Population = 100,000+	3	1940-01-10	78	78	7.Widowed from a civil union	Yes	No	No	0	0	0	54	#NULL!	#NULL!	#NULL!	5	#NULL!	5	#NULL!	27	#NULL!	3	Sin deterioro	#NULL!	5.33333	#NULL!	Deterioro (0-2)	Deterioro (0-2)	4	Leve (4)	No	Si	No	No	No	No	Si	No	Si	3	72	Population = 100,000+		2012-10-30
1411	1411	20.Spouse NP=020 of Resp NP=010	2018-11-20	2.Female	2.Population = 15,000 - 99,999	0	1949-05-14	69	60	7.Widowed from a civil union	Yes	Yes	No	1.Yes	0	1.Yes	65	1.7	22.4913	#NULL!	3	#NULL!	5	#NULL!	35	#NULL!	3	Sin deterioro	#NULL!	4.33333	#NULL!	Leve (3-5)	Leve (3-5)	3	Sin deterioro (2-3)	Si	Si	No	Si	No	No	No	No	No	3	63	Population = 15,000 - 99,999		2012-10-12
1411	1411	10.Selected R NP=010	2018-11-20	#NULL!	#NULL!	#NULL!	1938-09-09	80	#NULL!	#NULL!	#NULL!	#NULL!	#NULL!	#NULL!	#NULL!	#NULL!	#NULL!	#NULL!	#NULL!	#NULL!	#NULL!	#NULL!	#NULL!	#NULL!	#NULL!	#NULL!	#NULL!	#NULL!	#NULL!	#NULL!	#NULL!	#NULL!	#NULL!	#NULL!	#NULL!	#NULL!	#NULL!	#NULL!	#NULL!	#NULL!	#NULL!	#NULL!	#NULL!	#NULL!	#NULL!	74	Population = 15,000 - 99,999		2012-10-12
1412	1412	10.Selected R NP=010	2018-11-20	#NULL!	#NULL!	#NULL!	1936-10-15	82	#NULL!	#NULL!	#NULL!	#NULL!	#NULL!	#NULL!	#NULL!	#NULL!	#NULL!	#NULL!	#NULL!	#NULL!	#NULL!	#NULL!	#NULL!	#NULL!	#NULL!	#NULL!	#NULL!	#NULL!	#NULL!	#NULL!	#NULL!	#NULL!	#NULL!	#NULL!	#NULL!	#NULL!	#NULL!	#NULL!	#NULL!	#NULL!	#NULL!	#NULL!	#NULL!	#NULL!	#NULL!	76	Population = 15,000 - 99,999		2012-10-12
1413	1413	10.Selected R NP=010	2018-11-20	#NULL!	#NULL!	#NULL!	1947-05-30	71	#NULL!	#NULL!	#NULL!	#NULL!	#NULL!	#NULL!	#NULL!	#NULL!	#NULL!	#NULL!	#NULL!	#NULL!	#NULL!	#NULL!	#NULL!	#NULL!	#NULL!	#NULL!	#NULL!	#NULL!	#NULL!	#NULL!	#NULL!	#NULL!	#NULL!	#NULL!	#NULL!	#NULL!	#NULL!	#NULL!	#NULL!	#NULL!	#NULL!	#NULL!	#NULL!	#NULL!	#NULL!	65	Population = 15,000 - 99,999		2012-11-09
1415	1415	10.Selected R NP=010	2018-12-11	2.Female	2.Population = 15,000 - 99,999	0	1948-03-03	70	70	2.Married	No	No	No	1.Yes	0	0	71	1.52	30.7306	4	#NULL!	5	#NULL!	0	1	0	3	Sin deterioro	3	#NULL!	Leve (3-5)	#NULL!	Leve (3-5)	3	Sin deterioro (2-3)	No	Si	No	Si	No	No	No	No	No	2	64	Population = 15,000 - 99,999		2012-11-06
1417	1417	10.Selected R NP=010	2018-12-11	2.Female	2.Population = 15,000 - 99,999	0	1946-10-27	72	71	2.Married	Yes	Yes	No	1.Yes	0	0	59	1.78	18.6214	#NULL!	4	#NULL!	5	#NULL!	14	#NULL!	3	Sin deterioro	#NULL!	4.66667	#NULL!	Leve (3-5)	Leve (3-5)	3	Sin deterioro (2-3)	Si	Si	No	No	Si	No	No	No	No	3	66	Population = 15,000 - 99,999		2012-11-06
1417	1417	20.Spouse NP=020 of Resp NP=010	2018-12-11	1.Male	2.Population = 15,000 - 99,999	4	1941-09-01	77	77	2.Married	Yes	No	No	0	0	1.Yes	82	1.7	28.3737	5	#NULL!	5	#NULL!	5	33	0	3	Sin deterioro	5	#NULL!	Leve (3-5)	#NULL!	Leve (3-5)	3	Sin deterioro (2-3)	Si	Si	No	No	No	No	No	No	No	2	71	Population = 15,000 - 99,999		2012-11-06
1420	1420	10.Selected R NP=010	2018-12-12	1.Male	2.Population = 15,000 - 99,999	6	1950-02-07	68	68	2.Married	No	No	No	0	1.Yes	1.Yes	69	1.74	22.7903	3	#NULL!	5	#NULL!	6	54	8	3	Sin deterioro	4.66667	#NULL!	Leve (3-5)	#NULL!	Leve (3-5)	3	Sin deterioro (2-3)	Si	Si	No	Si	No	No	No	Si	No	4	62	Population = 15,000 - 99,999		2012-10-30
1421	1421	20.Spouse NP=020 of Resp NP=010	2018-12-20	1.Male	2.Population = 15,000 - 99,999	6	1940-03-29	78	78	5.Separated from a civil union	Yes	Yes	No	1.Yes	0	0	72	1.58	28.8415	#NULL!	6	#NULL!	5	#NULL!	33	#NULL!	3	Sin deterioro	#NULL!	6	#NULL!	Sin deterioro (6-8)	Sin deterioro (6-8)	2	Sin deterioro (2-3)	Si	No	Si	No	No	Si	No	Si	Si	5	72	Population = 15,000 - 99,999		2012-10-30
1422	1422	20.Spouse NP=020 of Resp NP=010	2018-12-11	2.Female	2.Population = 15,000 - 99,999	6	1947-07-08	71	71	2.Married	Yes	No	No	1.Yes	1.Yes	0	60	1.6	23.4375	#NULL!	4	#NULL!	4	#NULL!	27	#NULL!	3	Sin deterioro	#NULL!	4.33333	#NULL!	Leve (3-5)	Leve (3-5)	3	Sin deterioro (2-3)	No	Si	No	No	No	No	No	Si	No	2	65	Population = 15,000 - 99,999		2012-10-30
1422	1422	10.Selected R NP=010	2018-12-11	1.Male	2.Population = 15,000 - 99,999	6	1943-04-13	75	75	2.Married	Yes	Yes	No	1.Yes	1.Yes	0	66	1.65	24.2424	3	#NULL!	6	#NULL!	5	43	0	3	Sin deterioro	4.66667	#NULL!	Leve (3-5)	#NULL!	Leve (3-5)	3	Sin deterioro (2-3)	Si	Si	No	No	No	No	No	Si	Si	4	69	Population = 15,000 - 99,999		2012-10-30
1423	1423	10.Selected R NP=010	2018-12-11	#NULL!	#NULL!	#NULL!	1946-06-08	72	#NULL!	#NULL!	#NULL!	#NULL!	#NULL!	#NULL!	#NULL!	#NULL!	#NULL!	#NULL!	#NULL!	#NULL!	#NULL!	#NULL!	#NULL!	#NULL!	#NULL!	#NULL!	#NULL!	#NULL!	#NULL!	#NULL!	#NULL!	#NULL!	#NULL!	#NULL!	#NULL!	#NULL!	#NULL!	#NULL!	#NULL!	#NULL!	#NULL!	#NULL!	#NULL!	#NULL!	#NULL!	66	Population = 15,000 - 99,999		2012-10-30
1424	1424	10.Selected R NP=010	2018-12-11	2.Female	2.Population = 15,000 - 99,999	0	1946-07-30	72	72	7.Widowed from a civil union	No	Yes	No	1.Yes	0	0	62	1.58	24.8358	#NULL!	4	#NULL!	5	#NULL!	21	#NULL!	3	Sin deterioro	#NULL!	4.66667	#NULL!	Leve (3-5)	Leve (3-5)	3	Sin deterioro (2-3)	Si	Si	No	No	No	No	No	No	No	2	66	Population = 15,000 - 99,999		2012-10-30
1425	1425	10.Selected R NP=010	2018-12-13	1.Male	2.Population = 15,000 - 99,999	0	1937-01-17	81	81	2.Married	No	No	No	1.Yes	1.Yes	0	62	1.68	21.9671	2	#NULL!	2	#NULL!	3	0	0	0	Deterioro (0-1)	2.33333	#NULL!	Deterioro (0-2)	#NULL!	Deterioro (0-2)	6	Deterioro (5-6)	No	Si	No	No	No	No	No	No	No	1	75	Population = 15,000 - 99,999		2012-10-11
1429	1429	20.Spouse NP=020 of Resp NP=010	2018-12-11	2.Female	2.Population = 15,000 - 99,999	6	1951-02-28	67	67	2.Married	Yes	No	No	1.Yes	0	0	76	1.55	31.6337	6	#NULL!	7	#NULL!	7	38	5	3	Sin deterioro	6.66667	#NULL!	Sin deterioro (6-8)	#NULL!	Sin deterioro (6-8)	2	Sin deterioro (2-3)	Si	Si	Si	Si	No	Si	No	No	Si	6	61	Population = 15,000 - 99,999		2012-10-11
1429	1429	10.Selected R NP=010	2018-12-11	1.Male	2.Population = 15,000 - 99,999	6	1950-05-22	68	68	2.Married	Yes	No	No	1.Yes	1.Yes	1.Yes	87	1.76	28.0863	#NULL!	2	#NULL!	6	#NULL!	49	#NULL!	3	Sin deterioro	#NULL!	4	#NULL!	Leve (3-5)	Leve (3-5)	3	Sin deterioro (2-3)	Si	Si	No	Si	No	No	No	No	No	3	62	Population = 15,000 - 99,999		2012-10-11
1435	1435	10.Selected R NP=010	2018-12-03	2.Female	3.Population = 2,500 - 14,999	5	1936-01-11	82	82	7.Widowed from a civil union	Yes	Yes	No	0	0	0	66	1.45	31.3912	4	#NULL!	6	#NULL!	4	#NULL!	4	2	Leve	4.66667	#NULL!	Leve (3-5)	#NULL!	Leve (3-5)	4	Leve (4)	Si	Si	No	Si	No	No	No	No	No	3	76	Population = 2,500 - 14,999		2012-10-15
1437	1437	10.Selected R NP=010	2018-12-12	2.Female	3.Population = 2,500 - 14,999	2	1932-10-05	86	86	2.Married	Yes	No	No	1.Yes	0	0	57	1.55	23.7253	#NULL!	2	#NULL!	4	#NULL!	2	#NULL!	2	Leve	#NULL!	4	#NULL!	Leve (3-5)	Leve (3-5)	4	Leve (4)	Si	No	No	No	No	No	No	No	No	1	81	Population = 2,500 - 14,999		2012-11-05
1442	1442	20.Spouse NP=020 of Resp NP=010	2018-12-18	#NULL!	#NULL!	#NULL!	1945-06-22	73	#NULL!	#NULL!	#NULL!	#NULL!	#NULL!	#NULL!	#NULL!	#NULL!	#NULL!	#NULL!	#NULL!	#NULL!	#NULL!	#NULL!	#NULL!	#NULL!	#NULL!	#NULL!	#NULL!	#NULL!	#NULL!	#NULL!	#NULL!	#NULL!	#NULL!	#NULL!	#NULL!	#NULL!	#NULL!	#NULL!	#NULL!	#NULL!	#NULL!	#NULL!	#NULL!	#NULL!	#NULL!	67	Population = 2,500 - 14,999		2012-11-05
1442	1442	10.Selected R NP=010	2018-12-18	#NULL!	#NULL!	#NULL!	1944-09-16	74	#NULL!	#NULL!	#NULL!	#NULL!	#NULL!	#NULL!	#NULL!	#NULL!	#NULL!	#NULL!	#NULL!	#NULL!	#NULL!	#NULL!	#NULL!	#NULL!	#NULL!	#NULL!	#NULL!	#NULL!	#NULL!	#NULL!	#NULL!	#NULL!	#NULL!	#NULL!	#NULL!	#NULL!	#NULL!	#NULL!	#NULL!	#NULL!	#NULL!	#NULL!	#NULL!	#NULL!	#NULL!	68	Population = 2,500 - 14,999		2012-11-05
1443	1443	20.Spouse NP=020 of Resp NP=010	2018-12-05	1.Male	3.Population = 2,500 - 14,999	6	1935-11-28	83	83	7.Widowed from a civil union	Yes	No	No	1.Yes	1.Yes	1.Yes	64	1.54	26.986	#NULL!	#NULL!	#NULL!	#NULL!	#NULL!	#NULL!	#NULL!	2	Leve	#NULL!	#NULL!	#NULL!	#NULL!	#NULL!	#NULL!	#NULL!	No	No	No	No	No	No	No	No	No	0	76	Population <2,500		2012-11-05
1446	1446	20.Spouse NP=020 of Resp NP=010	2018-11-21	#NULL!	#NULL!	#NULL!	1938-01-20	80	#NULL!	#NULL!	#NULL!	#NULL!	#NULL!	#NULL!	#NULL!	#NULL!	#NULL!	#NULL!	#NULL!	#NULL!	#NULL!	#NULL!	#NULL!	#NULL!	#NULL!	#NULL!	#NULL!	#NULL!	#NULL!	#NULL!	#NULL!	#NULL!	#NULL!	#NULL!	#NULL!	#NULL!	#NULL!	#NULL!	#NULL!	#NULL!	#NULL!	#NULL!	#NULL!	#NULL!	#NULL!	74	Population = 15,000 - 99,999		2012-11-08
1452	1452	10.Selected R NP=010	2018-12-13	2.Female	3.Population = 2,500 - 14,999	0	1949-02-05	69	69	3.In civil union	Yes	No	No	0	0	0	999.DK	#NULL!	#NULL!	4	#NULL!	3	#NULL!	5	11	0	1	Deterioro (0-1)	4	#NULL!	Leve (3-5)	#NULL!	Leve (3-5)	5	Deterioro (5-6)	Si	Si	Si	No	No	No	No	No	Si	4	63	Population = 2,500 - 14,999		2012-10-31
1452	1452	20.Spouse NP=020 of Resp NP=010	2018-12-13	1.Male	3.Population = 2,500 - 14,999	3	1952-08-10	66	66	3.In civil union	No	No	No	0	1.Yes	1.Yes	74	1.49	33.3318	#NULL!	5	#NULL!	5	#NULL!	24	#NULL!	3	Sin deterioro	#NULL!	5.33333	#NULL!	Deterioro (0-2)	Deterioro (0-2)	4	Leve (4)	Si	Si	No	No	No	No	No	Si	No	3	60	Population = 2,500 - 14,999		2012-10-31
1455	1455	10.Selected R NP=010	2018-12-10	1.Male	3.Population = 2,500 - 14,999	3	1938-02-25	80	80	7.Widowed from a civil union	No	No	No	1.Yes	1.Yes	0	72	1.72	24.3375	0	#NULL!	1	#NULL!	3	10	0	2	Leve	1.33333	#NULL!	Deterioro (0-2)	#NULL!	Deterioro (0-2)	5	Deterioro (5-6)	Si	Si	No	No	No	No	No	No	No	2	74	Population = 2,500 - 14,999		2012-11-05
1457	1457	20.Spouse NP=020 of Resp NP=010	2018-12-14	2.Female	3.Population = 2,500 - 14,999	2	1946-09-28	72	72	2.Married	Yes	No	No	0	0	0	58	1.75	18.9388	#NULL!	3	#NULL!	4	#NULL!	19	#NULL!	2	Leve	#NULL!	3.66667	#NULL!	Leve (3-5)	Leve (3-5)	4	Leve (4)	Si	Si	No	No	No	No	Si	Si	No	4	66	Population = 2,500 - 14,999		2012-10-04
1457	1457	10.Selected R NP=010	2018-12-13	1.Male	3.Population = 2,500 - 14,999	0	1946-06-01	72	72	2.Married	Yes	No	No	0	1.Yes	1.Yes	69	1.53	29.4758	4	#NULL!	6	#NULL!	7	14	6	3	Sin deterioro	5.66667	#NULL!	Deterioro (0-2)	#NULL!	Deterioro (0-2)	4	Leve (4)	No	Si	No	No	No	No	No	Si	No	2	66	Population = 2,500 - 14,999		2012-10-04
1460	1460	20.Spouse NP=020 of Resp NP=010	2018-12-13	1.Male	3.Population = 2,500 - 14,999	0	1939-04-06	79	79	2.Married	Yes	No	No	1.Yes	1.Yes	0	77	1.7	26.6436	3	#NULL!	3	#NULL!	4	20	1	3	Sin deterioro	3.33333	#NULL!	Leve (3-5)	#NULL!	Leve (3-5)	3	Sin deterioro (2-3)	Si	Si	No	Si	No	No	No	No	No	3	73	Population = 2,500 - 14,999		2012-10-22
1461	1461	10.Selected R NP=010	2018-12-10	2.Female	3.Population = 2,500 - 14,999	6	1948-05-23	70	70	7.Widowed from a civil union	Yes	Yes	Yes	1.Yes	0	0	72	1.64	26.7698	3	#NULL!	1	#NULL!	5	0	5	2	Leve	3	#NULL!	Leve (3-5)	#NULL!	Leve (3-5)	4	Leve (4)	No	Si	Si	No	No	No	Si	No	No	3	64	Population = 2,500 - 14,999		2012-10-11
1461	1461	20.Spouse NP=020 of Resp NP=010	2018-12-10	#NULL!	#NULL!	#NULL!	1941-01-12	77	#NULL!	#NULL!	#NULL!	#NULL!	#NULL!	#NULL!	#NULL!	#NULL!	#NULL!	#NULL!	#NULL!	#NULL!	#NULL!	#NULL!	#NULL!	#NULL!	#NULL!	#NULL!	#NULL!	#NULL!	#NULL!	#NULL!	#NULL!	#NULL!	#NULL!	#NULL!	#NULL!	#NULL!	#NULL!	#NULL!	#NULL!	#NULL!	#NULL!	#NULL!	#NULL!	#NULL!	#NULL!	71	Population = 2,500 - 14,999		2012-10-11
1466	1466	10.Selected R NP=010	2018-12-12	1.Male	3.Population = 2,500 - 14,999	7	1949-02-18	69	69	1.Single	No	No	No	1.Yes	0	0	66	1.68	23.3844	2	#NULL!	4	#NULL!	5	26	0	3	Sin deterioro	3.66667	#NULL!	Leve (3-5)	#NULL!	Leve (3-5)	3	Sin deterioro (2-3)	Si	Si	No	No	No	No	No	No	No	2	63	Population = 100,000+		2012-10-17
1469	1469	20.Spouse NP=020 of Resp NP=010	2018-12-12	2.Female	3.Population = 2,500 - 14,999	6	1942-05-18	76	76	2.Married	Yes	Yes	No	1.Yes	0	0	70	1.64	26.0262	5	#NULL!	5	#NULL!	6	22	3	3	Sin deterioro	5.33333	#NULL!	Deterioro (0-2)	#NULL!	Deterioro (0-2)	4	Leve (4)	Si	No	No	No	No	No	No	No	No	1	70	Population = 2,500 - 14,999		2012-10-15
1473	1473	10.Selected R NP=010	2018-12-12	2.Female	3.Population = 2,500 - 14,999	13	1943-03-04	75	75	2.Married	Yes	Yes	No	1.Yes	0	0	88	1.6	34.375	0	#NULL!	4	#NULL!	6	27	2	3	Sin deterioro	3.33333	#NULL!	Leve (3-5)	#NULL!	Leve (3-5)	3	Sin deterioro (2-3)	Si	Si	No	No	No	No	Si	No	No	3	69	Population = 2,500 - 14,999		2012-10-15
1473	1473	20.Spouse NP=020 of Resp NP=010	2018-12-12	1.Male	3.Population = 2,500 - 14,999	5	1938-07-04	80	80	2.Married	No	No	No	1.Yes	1.Yes	1.Yes	86	1.6	33.5937	#NULL!	5	#NULL!	5	#NULL!	19	#NULL!	3	Sin deterioro	#NULL!	5	#NULL!	Leve (3-5)	Leve (3-5)	3	Sin deterioro (2-3)	No	Si	No	No	No	No	No	No	No	1	74	Population = 2,500 - 14,999		2012-10-15
1474	1474	10.Selected R NP=010	2018-12-10	2.Female	3.Population = 2,500 - 14,999	4	1938-12-31	79	79	7.Widowed from a civil union	Yes	No	No	1.Yes	0	0	74	1.52	32.0291	1	#NULL!	5	#NULL!	6	30	5	3	Sin deterioro	4	#NULL!	Leve (3-5)	#NULL!	Leve (3-5)	3	Sin deterioro (2-3)	Si	Si	No	No	No	No	Si	No	No	3	73	Population = 2,500 - 14,999		2012-10-15
1474	1474	20.Spouse NP=020 of Resp NP=010	2018-12-10	#NULL!	#NULL!	#NULL!	1935-03-17	83	#NULL!	#NULL!	#NULL!	#NULL!	#NULL!	#NULL!	#NULL!	#NULL!	#NULL!	#NULL!	#NULL!	#NULL!	#NULL!	#NULL!	#NULL!	#NULL!	#NULL!	#NULL!	#NULL!	#NULL!	#NULL!	#NULL!	#NULL!	#NULL!	#NULL!	#NULL!	#NULL!	#NULL!	#NULL!	#NULL!	#NULL!	#NULL!	#NULL!	#NULL!	#NULL!	#NULL!	#NULL!	77	Population = 2,500 - 14,999		2012-10-15
1476	1476	10.Selected R NP=010	2018-12-11	1.Male	3.Population = 2,500 - 14,999	13	1941-04-28	77	77	7.Widowed from a civil union	Yes	No	No	1.Yes	0	0	68	1.58	27.2392	#NULL!	5	#NULL!	5	#NULL!	21	#NULL!	3	Sin deterioro	#NULL!	5.33333	#NULL!	Deterioro (0-2)	Deterioro (0-2)	4	Leve (4)	Si	Si	No	No	No	No	No	No	No	2	71	Population = 2,500 - 14,999		2012-10-15
1477	1477	10.Selected R NP=010	2018-11-26	2.Female	3.Population = 2,500 - 14,999	0	1934-06-15	84	84	7.Widowed from a civil union	Yes	No	No	1.Yes	0	0	999.DK	#NULL!	#NULL!	3	#NULL!	4	#NULL!	3	#NULL!	2	3	Sin deterioro	3.33333	#NULL!	Leve (3-5)	#NULL!	Leve (3-5)	3	Sin deterioro (2-3)	No	Si	No	No	No	No	No	No	No	1	78	Population = 2,500 - 14,999		2012-11-13
1478	1478	20.Spouse NP=020 of Resp NP=010	2018-11-26	2.Female	3.Population = 2,500 - 14,999	3	1939-12-09	78	78	2.Married	Yes	Yes	No	1.Yes	0	0	46	1.66	16.6933	#NULL!	1	#NULL!	4	#NULL!	#NULL!	#NULL!	2	Leve	#NULL!	3	#NULL!	Leve (3-5)	Leve (3-5)	4	Leve (4)	Si	Si	No	No	No	No	No	No	No	2	72	Population = 2,500 - 14,999		2012-11-05
1482	1482	10.Selected R NP=010	2018-11-26	1.Male	3.Population = 2,500 - 14,999	0	1927-01-22	91	91	2.Married	No	No	No	1.Yes	1.Yes	0	#NULL!	1.5	#NULL!	1	#NULL!	2	#NULL!	5	3	1	3	Sin deterioro	2.66667	#NULL!	Deterioro (0-2)	#NULL!	Deterioro (0-2)	4	Leve (4)	Si	Si	No	No	No	No	No	No	No	2	85	Population = 2,500 - 14,999		2012-11-06
1485	1485	10.Selected R NP=010	2018-12-06	1.Male	3.Population = 2,500 - 14,999	0	1946-09-14	72	72	7.Widowed from a civil union	Yes	Yes	No	1.Yes	1.Yes	0	45	1.5	20	#NULL!	3	#NULL!	1	#NULL!	2	#NULL!	2	Leve	#NULL!	2.33333	#NULL!	Deterioro (0-2)	Deterioro (0-2)	5	Deterioro (5-6)	Si	Si	No	No	No	No	No	No	No	2	66	Population = 2,500 - 14,999		2012-11-07
1486	1486	20.Spouse NP=020 of Resp NP=010	2018-12-05	2.Female	3.Population = 2,500 - 14,999	3	1952-03-08	66	66	2.Married	No	No	No	0	0	0	74	1.59	29.271	#NULL!	6	#NULL!	6	#NULL!	56	#NULL!	3	Sin deterioro	#NULL!	6.33333	#NULL!	Sin deterioro (6-8)	Sin deterioro (6-8)	2	Sin deterioro (2-3)	Si	Si	No	Si	No	No	No	Si	Si	5	60	Population = 2,500 - 14,999		2012-11-07
1486	1486	10.Selected R NP=010	2018-12-06	1.Male	3.Population = 2,500 - 14,999	9	1949-01-09	69	69	2.Married	No	No	No	0	1.Yes	0	69	1.68	24.4473	5	#NULL!	5	#NULL!	6	54	6	3	Sin deterioro	5.33333	#NULL!	Deterioro (0-2)	#NULL!	Deterioro (0-2)	4	Leve (4)	Si	Si	Si	Si	No	No	No	Si	Si	6	63	Population = 2,500 - 14,999		2012-11-07
1487	1487	10.Selected R NP=010	2018-12-05	#NULL!	#NULL!	#NULL!	1947-12-23	70	#NULL!	#NULL!	#NULL!	#NULL!	#NULL!	#NULL!	#NULL!	#NULL!	#NULL!	#NULL!	#NULL!	#NULL!	#NULL!	#NULL!	#NULL!	#NULL!	#NULL!	#NULL!	#NULL!	#NULL!	#NULL!	#NULL!	#NULL!	#NULL!	#NULL!	#NULL!	#NULL!	#NULL!	#NULL!	#NULL!	#NULL!	#NULL!	#NULL!	#NULL!	#NULL!	#NULL!	#NULL!	64	Population = 2,500 - 14,999		2012-11-07
1491	1491	10.Selected R NP=010	2018-12-12	2.Female	4.Population <2,500	0	1934-04-19	84	84	2.Married	No	No	No	1.Yes	0	0	57	1.63	21.4536	4	#NULL!	5	#NULL!	5	25	5	3	Sin deterioro	4.66667	#NULL!	Leve (3-5)	#NULL!	Leve (3-5)	3	Sin deterioro (2-3)	Si	Si	No	No	No	No	No	No	No	2	78	Population <2,500		2012-11-16
1494	1494	10.Selected R NP=010	2018-12-11	2.Female	4.Population <2,500	6	1938-11-06	80	80	2.Married	No	No	No	1.Yes	0	0	52	1.5	23.1111	#NULL!	4	#NULL!	6	#NULL!	#NULL!	#NULL!	3	Sin deterioro	#NULL!	5	#NULL!	Leve (3-5)	Leve (3-5)	3	Sin deterioro (2-3)	No	Si	No	No	No	No	No	No	No	1	73	Population <2,500		2012-10-17
1494	1494	20.Spouse NP=020 of Resp NP=010	2018-12-11	1.Male	4.Population <2,500	5	1935-03-14	83	83	2.Married	Yes	Yes	No	1.Yes	0	1.Yes	86	1.5	38.2222	4	#NULL!	4	#NULL!	4	20	0	3	Sin deterioro	4	#NULL!	Leve (3-5)	#NULL!	Leve (3-5)	3	Sin deterioro (2-3)	Si	No	No	No	No	No	No	No	No	1	77	Population <2,500		2012-10-17
1495	1495	10.Selected R NP=010	2018-12-10	2.Female	4.Population <2,500	2	1945-03-24	73	73	2.Married	Yes	No	No	1.Yes	0	0	66	1.78	20.8307	4	#NULL!	3	#NULL!	5	5	4	2	Leve	4	#NULL!	Leve (3-5)	#NULL!	Leve (3-5)	4	Leve (4)	Si	Si	No	No	No	No	Si	No	No	3	67	Population <2,500		2012-10-18
1495	1495	20.Spouse NP=020 of Resp NP=010	2018-12-10	1.Male	4.Population <2,500	6	1939-06-15	79	79	2.Married	No	Yes	No	1.Yes	0	0	84	1.75	27.4286	#NULL!	4	#NULL!	3	#NULL!	19	#NULL!	0	Deterioro (0-1)	#NULL!	3.66667	#NULL!	Leve (3-5)	Leve (3-5)	5	Deterioro (5-6)	Si	Si	No	No	No	No	No	No	No	2	73	Population <2,500		2012-10-18
1496	1496	20.Spouse NP=020 of Resp NP=010	2018-12-10	2.Female	4.Population <2,500	6	1950-09-24	68	68	2.Married	Yes	No	No	1.Yes	0	0	89	1.58	35.6513	#NULL!	6	#NULL!	6	#NULL!	23	#NULL!	3	Sin deterioro	#NULL!	5.66667	#NULL!	Deterioro (0-2)	Deterioro (0-2)	4	Leve (4)	Si	No	No	No	No	No	No	No	No	1	62	Population <2,500		2012-10-18
1503	1503	10.Selected R NP=010	2018-11-29	1.Male	4.Population <2,500	4	1950-07-04	68	68	3.In civil union	No	No	No	1.Yes	0	1.Yes	53	1.65	19.4674	#NULL!	3	#NULL!	4	#NULL!	19	#NULL!	3	Sin deterioro	#NULL!	3.33333	#NULL!	Leve (3-5)	Leve (3-5)	3	Sin deterioro (2-3)	Si	Si	No	No	No	No	No	Si	No	3	62	Population = 2,500 - 14,999		2012-10-17
1517	1517	20.Spouse NP=020 of Resp NP=010	2018-11-22	#NULL!	#NULL!	#NULL!	1940-10-18	78	#NULL!	#NULL!	#NULL!	#NULL!	#NULL!	#NULL!	#NULL!	#NULL!	#NULL!	#NULL!	#NULL!	#NULL!	#NULL!	#NULL!	#NULL!	#NULL!	#NULL!	#NULL!	#NULL!	#NULL!	#NULL!	#NULL!	#NULL!	#NULL!	#NULL!	#NULL!	#NULL!	#NULL!	#NULL!	#NULL!	#NULL!	#NULL!	#NULL!	#NULL!	#NULL!	#NULL!	#NULL!	72	Population <2,500		2012-10-17
1518	1518	10.Selected R NP=010	2018-11-22	1.Male	4.Population <2,500	3	1950-01-05	68	68	2.Married	Yes	No	No	1.Yes	1.Yes	1.Yes	103	1.7	35.6401	6	#NULL!	5	#NULL!	6	44	5	3	Sin deterioro	5.66667	#NULL!	Deterioro (0-2)	#NULL!	Deterioro (0-2)	4	Leve (4)	Si	Si	No	No	No	No	No	No	No	2	62	Population <2,500		2012-10-19
1519	1519	10.Selected R NP=010	2018-11-21	2.Female	4.Population <2,500	5	1942-06-27	76	76	7.Widowed from a civil union	No	No	No	1.Yes	0	0	56	#NULL!	#NULL!	6	#NULL!	5	#NULL!	8	29	5	3	Sin deterioro	6.33333	#NULL!	Sin deterioro (6-8)	#NULL!	Sin deterioro (6-8)	2	Sin deterioro (2-3)	No	Si	No	No	No	No	Si	No	Si	3	70	Population <2,500		2012-10-17
1520	1520	10.Selected R NP=010	2018-11-20	1.Male	4.Population <2,500	3	1945-04-11	73	73	2.Married	Yes	Yes	No	1.Yes	1.Yes	0	82	1.66	29.7576	2	#NULL!	3	#NULL!	4	21	3	3	Sin deterioro	3	#NULL!	Leve (3-5)	#NULL!	Leve (3-5)	3	Sin deterioro (2-3)	Si	Si	No	No	No	No	No	No	No	2	67	Population <2,500		2012-10-17
1525	1525	10.Selected R NP=010	2018-12-07	2.Female	4.Population <2,500	0	1948-01-28	70	70	2.Married	No	No	No	0	1.Yes	0	65	1.25	41.6	3	#NULL!	5	#NULL!	6	12	8	3	Sin deterioro	4.66667	#NULL!	Leve (3-5)	#NULL!	Leve (3-5)	3	Sin deterioro (2-3)	Si	Si	No	No	No	No	No	No	No	2	64	Population <2,500		2012-11-07
1528	1528	10.Selected R NP=010	2018-12-11	2.Female	4.Population <2,500	6	1945-08-12	73	73	3.In civil union	No	Yes	No	1.Yes	0	0	37	1.7	12.8028	4	#NULL!	5	#NULL!	5	21	5	3	Sin deterioro	4.66667	#NULL!	Leve (3-5)	#NULL!	Leve (3-5)	3	Sin deterioro (2-3)	No	Si	No	No	No	No	No	No	No	1	67	Population <2,500		2012-11-05
1532	1532	10.Selected R NP=010	2018-11-21	1.Male	4.Population <2,500	2	1939-09-28	79	79	2.Married	Yes	No	No	1.Yes	1.Yes	0	60	1.5	26.6667	1	#NULL!	2	#NULL!	3	#NULL!	2	1	Deterioro (0-1)	2	#NULL!	Deterioro (0-2)	#NULL!	Deterioro (0-2)	6	Deterioro (5-6)	No	Si	No	Si	No	No	No	No	Si	3	73	Population <2,500		2012-11-08
1536	1536	20.Spouse NP=020 of Resp NP=010	2018-11-21	2.Female	4.Population <2,500	0	1940-12-08	77	77	2.Married	Yes	No	No	0	0	1.Yes	40	1.5	17.7778	2	#NULL!	4	#NULL!	4	3	3	0	Deterioro (0-1)	3.33333	#NULL!	Leve (3-5)	#NULL!	Leve (3-5)	5	Deterioro (5-6)	Si	Si	No	Si	Si	No	No	No	No	4	71	Population <2,500		2012-10-15
1536	1536	10.Selected R NP=010	2018-11-21	1.Male	4.Population <2,500	3	1944-06-24	74	74	2.Married	No	No	No	1.Yes	1.Yes	1.Yes	60	1.6	23.4375	#NULL!	3	#NULL!	4	#NULL!	25	#NULL!	3	Sin deterioro	#NULL!	4	#NULL!	Leve (3-5)	Leve (3-5)	3	Sin deterioro (2-3)	Si	Si	Si	No	No	No	No	Si	No	4	70	Population <2,500		2012-10-15
1537	1537	11.Subsequent spouse of Resp NP=010	2018-11-21	2.Female	4.Population <2,500	#NULL!	1943-09-27	75	74	1.Single	Yes	No	No	1.Yes	1.Yes	0	73	1.62	27.8159	#NULL!	3	#NULL!	6	#NULL!	39	#NULL!	3	Sin deterioro	#NULL!	5	#NULL!	Leve (3-5)	Leve (3-5)	3	Sin deterioro (2-3)	Si	Si	No	No	No	No	Si	No	No	3	69	Population <2,500		2012-10-15
1540	1540	20.Spouse NP=020 of Resp NP=010	2018-11-29	1.Male	4.Population <2,500	0	1932-09-16	86	86	7.Widowed from a civil union	No	No	No	1.Yes	1.Yes	0	58	#NULL!	#NULL!	#NULL!	2	#NULL!	3	#NULL!	2	#NULL!	1	Deterioro (0-1)	#NULL!	2.33333	#NULL!	Deterioro (0-2)	Deterioro (0-2)	6	Deterioro (5-6)	Si	Si	No	Si	No	No	No	No	No	3	80	Population <2,500		2012-10-17
1541	1541	10.Selected R NP=010	2019-01-04	#NULL!	#NULL!	#NULL!	1949-07-24	69	#NULL!	#NULL!	#NULL!	#NULL!	#NULL!	#NULL!	#NULL!	#NULL!	#NULL!	#NULL!	#NULL!	#NULL!	#NULL!	#NULL!	#NULL!	#NULL!	#NULL!	#NULL!	#NULL!	#NULL!	#NULL!	#NULL!	#NULL!	#NULL!	#NULL!	#NULL!	#NULL!	#NULL!	#NULL!	#NULL!	#NULL!	#NULL!	#NULL!	#NULL!	#NULL!	#NULL!	#NULL!	63	Population = 100,000+		2012-11-02
1542	1542	10.Selected R NP=010	2018-11-30	1.Male	4.Population <2,500	1	1936-06-24	82	82	2.Married	Yes	No	No	1.Yes	0	0	47	#NULL!	#NULL!	3	#NULL!	4	#NULL!	3	#NULL!	3	2	Leve	3.33333	#NULL!	Leve (3-5)	#NULL!	Leve (3-5)	4	Leve (4)	Si	Si	No	No	No	No	No	No	No	2	76	Population <2,500		2012-10-17
1546	1546	20.Spouse NP=020 of Resp NP=010	2018-12-12	2.Female	4.Population <2,500	0	1946-08-25	72	72	7.Widowed from a civil union	No	No	No	1.Yes	0	0	46	1.5	20.4444	3	#NULL!	2	#NULL!	6	2	5	3	Sin deterioro	3.66667	#NULL!	Leve (3-5)	#NULL!	Leve (3-5)	3	Sin deterioro (2-3)	Si	Si	No	No	No	No	No	No	No	2	66	Population <2,500		2012-11-02
1546	1546	10.Selected R NP=010	2018-12-12	#NULL!	#NULL!	#NULL!	1945-04-28	73	#NULL!	#NULL!	#NULL!	#NULL!	#NULL!	#NULL!	#NULL!	#NULL!	#NULL!	#NULL!	#NULL!	#NULL!	#NULL!	#NULL!	#NULL!	#NULL!	#NULL!	#NULL!	#NULL!	#NULL!	#NULL!	#NULL!	#NULL!	#NULL!	#NULL!	#NULL!	#NULL!	#NULL!	#NULL!	#NULL!	#NULL!	#NULL!	#NULL!	#NULL!	#NULL!	#NULL!	#NULL!	67	Population <2,500		2012-11-02
1550	1550	20.Spouse NP=020 of Resp NP=010	2018-12-10	2.Female	4.Population <2,500	0	1949-11-09	69	69	2.Married	No	No	No	1.Yes	0	0	55	#NULL!	#NULL!	#NULL!	3	#NULL!	4	#NULL!	8	#NULL!	2	Leve	#NULL!	3	#NULL!	Leve (3-5)	Leve (3-5)	4	Leve (4)	No	Si	No	Si	No	No	Si	No	No	3	63	Population <2,500		2012-11-07
1550	1550	10.Selected R NP=010	2018-12-10	1.Male	4.Population <2,500	0	1938-05-08	80	80	2.Married	No	No	No	0	0	0	55	1.65	20.202	4	#NULL!	4	#NULL!	4	13	5	3	Sin deterioro	4	#NULL!	Leve (3-5)	#NULL!	Leve (3-5)	3	Sin deterioro (2-3)	No	Si	No	No	No	No	No	No	No	1	74	Population <2,500		2012-11-06
1557	1557	11.Subsequent spouse of Resp NP=010	2018-11-21	1.Male	4.Population <2,500	6	1944-02-02	74	74	2.Married	No	No	No	0	0	1.Yes	60	1.47	27.7662	2	#NULL!	4	#NULL!	4	53	1	3	Sin deterioro	3.33333	#NULL!	Leve (3-5)	#NULL!	Leve (3-5)	3	Sin deterioro (2-3)	No	Si	No	No	No	No	No	No	No	1	68	Population <2,500		2012-11-08
1568	1568	10.Selected R NP=010	2018-11-12	2.Female	1.Population = 100,000+	0	1938-03-07	80	80	7.Widowed from a civil union	Yes	Yes	No	1.Yes	0	0	64	1.5	28.4444	3	#NULL!	3	#NULL!	5	#NULL!	4	0	Deterioro (0-1)	3.66667	#NULL!	Leve (3-5)	#NULL!	Leve (3-5)	5	Deterioro (5-6)	No	No	No	No	No	No	No	No	No	0	74	Population = 100,000+		2012-10-12
1570	1570	10.Selected R NP=010	2018-12-11	2.Female	1.Population = 100,000+	2	1949-12-26	68	69	2.Married	Yes	No	No	0	0	0	70	1.63	26.3465	3	#NULL!	4	#NULL!	4	7	3	3	Sin deterioro	3.66667	#NULL!	Leve (3-5)	#NULL!	Leve (3-5)	3	Sin deterioro (2-3)	Si	Si	No	No	No	No	No	No	No	2	62	Population = 100,000+		2012-11-16
1571	1571	10.Selected R NP=010	2018-12-10	1.Male	1.Population = 100,000+	0	1943-09-21	75	75	2.Married	No	Yes	No	1.Yes	1.Yes	0	95	1.76	30.6689	#NULL!	2	#NULL!	2	#NULL!	12	#NULL!	1	Deterioro (0-1)	#NULL!	2.33333	#NULL!	Deterioro (0-2)	Deterioro (0-2)	6	Deterioro (5-6)	Si	Si	No	No	No	No	No	No	Si	3	69	Population = 100,000+		2012-11-13
1573	1573	20.Spouse NP=020 of Resp NP=010	2018-11-12	2.Female	1.Population = 100,000+	6	1952-05-17	66	66	2.Married	Yes	Yes	No	0	0	0	71	1.58	28.441	3	#NULL!	6	#NULL!	4	21	4	3	Sin deterioro	4.33333	#NULL!	Leve (3-5)	#NULL!	Leve (3-5)	3	Sin deterioro (2-3)	Si	Si	No	No	No	No	Si	No	Si	4	60	Population = 100,000+		2012-10-13
1573	1573	10.Selected R NP=010	2018-11-13	1.Male	1.Population = 100,000+	4	1947-06-09	71	71	2.Married	No	No	No	0	0	0	73	1.68	25.8645	#NULL!	5	#NULL!	3	#NULL!	14	#NULL!	3	Sin deterioro	#NULL!	4.33333	#NULL!	Leve (3-5)	Leve (3-5)	3	Sin deterioro (2-3)	Si	Si	No	No	No	No	No	Si	No	3	65	Population = 100,000+		2012-10-13
1579	1579	10.Selected R NP=010	2018-12-12	2.Female	1.Population = 100,000+	6	1946-11-19	72	72	4.Divorced	Yes	No	No	1.Yes	0	1.Yes	72	1.52	31.1634	2	#NULL!	4	#NULL!	5	28	5	3	Sin deterioro	3.66667	#NULL!	Leve (3-5)	#NULL!	Leve (3-5)	3	Sin deterioro (2-3)	Si	Si	No	No	No	No	No	No	No	2	65	Population = 100,000+		2012-10-23
1581	1581	10.Selected R NP=010	2018-12-14	1.Male	1.Population = 100,000+	0	1927-08-28	91	93	7.Widowed from a civil union	No	No	No	1.Yes	1.Yes	0	67	1.61	25.8478	#NULL!	3	#NULL!	3	#NULL!	56	#NULL!	2	Leve	#NULL!	2	#NULL!	Deterioro (0-2)	Deterioro (0-2)	5	Deterioro (5-6)	No	Si	No	No	No	No	No	No	No	1	85	Population = 100,000+		2012-11-05
1587	1587	10.Selected R NP=010	2018-11-22	2.Female	1.Population = 100,000+	9	1936-10-09	82	82	7.Widowed from a civil union	Yes	Yes	No	1.Yes	0	0	63	1.5	28	#NULL!	4	#NULL!	5	#NULL!	21	#NULL!	3	Sin deterioro	#NULL!	4.33333	#NULL!	Leve (3-5)	Leve (3-5)	3	Sin deterioro (2-3)	Si	Si	No	No	No	No	No	No	No	2	76	Population = 100,000+		2012-10-15
1590	1590	10.Selected R NP=010	2018-12-05	2.Female	1.Population = 100,000+	17	1947-09-10	71	71	2.Married	Yes	No	No	1.Yes	0	0	87	1.65	31.9559	#NULL!	6	#NULL!	4	#NULL!	60	#NULL!	3	Sin deterioro	#NULL!	5.33333	#NULL!	Deterioro (0-2)	Deterioro (0-2)	4	Leve (4)	Si	Si	No	No	No	No	No	No	No	2	65	Population = 100,000+		2012-10-23
1590	1590	20.Spouse NP=020 of Resp NP=010	2018-12-05	1.Male	1.Population = 100,000+	17	1945-06-17	73	73	2.Married	Yes	Yes	No	1.Yes	1.Yes	0	80	1.72	27.0416	4	#NULL!	4	#NULL!	4	9	4	3	Sin deterioro	4	#NULL!	Leve (3-5)	#NULL!	Leve (3-5)	3	Sin deterioro (2-3)	Si	Si	No	No	No	No	No	No	No	2	67	Population = 100,000+		2012-11-27
1591	1591	10.Selected R NP=010	2018-11-20	2.Female	1.Population = 100,000+	6	1941-11-14	77	77	2.Married	Yes	No	No	1.Yes	1.Yes	0	72	1.63	27.0993	#NULL!	3	#NULL!	6	#NULL!	28	#NULL!	3	Sin deterioro	#NULL!	4.33333	#NULL!	Leve (3-5)	Leve (3-5)	3	Sin deterioro (2-3)	Si	Si	No	No	No	No	No	No	No	2	70	Population = 100,000+		2012-11-30
1591	1591	12.Subsequent spouse of Resp NP=010	2018-11-20	1.Male	1.Population = 100,000+	4	1941-04-18	77	77	2.Married	Yes	No	No	0	1.Yes	0	85	1.6	33.2031	4	#NULL!	6	#NULL!	8	21	3	3	Sin deterioro	6	#NULL!	Sin deterioro (6-8)	#NULL!	Sin deterioro (6-8)	2	Sin deterioro (2-3)	Si	No	No	No	No	No	No	Si	No	2	72	Population = 100,000+		2012-11-30
1598	1598	10.Selected R NP=010	2018-12-13	1.Male	1.Population = 100,000+	9	1946-06-25	72	72	2.Married	Yes	Yes	No	1.Yes	0	1.Yes	67	1.59	26.5021	4	#NULL!	4	#NULL!	4	56	3	3	Sin deterioro	4	#NULL!	Leve (3-5)	#NULL!	Leve (3-5)	3	Sin deterioro (2-3)	Si	Si	No	No	No	No	No	No	No	2	66	Population = 100,000+		2012-10-12
1600	1600	10.Selected R NP=010	2018-12-20	2.Female	1.Population = 100,000+	8	1942-11-05	76	76	2.Married	Yes	No	No	0	0	0	56	1.49	25.2241	#NULL!	3	#NULL!	4	#NULL!	40	#NULL!	3	Sin deterioro	#NULL!	3.66667	#NULL!	Leve (3-5)	Leve (3-5)	3	Sin deterioro (2-3)	Si	Si	No	No	No	No	No	No	No	2	70	Population = 100,000+		2012-11-07
1600	1600	20.Spouse NP=020 of Resp NP=010	2018-12-04	1.Male	1.Population = 100,000+	17	1938-05-21	80	80	2.Married	Yes	No	No	0	1.Yes	0	80	1.74	26.4236	3	#NULL!	3	#NULL!	4	17	0	3	Sin deterioro	3.33333	#NULL!	Leve (3-5)	#NULL!	Leve (3-5)	3	Sin deterioro (2-3)	Si	Si	No	No	No	No	No	No	No	2	74	Population = 100,000+		2012-11-21
1603	1603	10.Selected R NP=010	2018-12-04	2.Female	1.Population = 100,000+	9	1945-07-23	73	73	7.Widowed from a civil union	Yes	Yes	No	1.Yes	1.Yes	0	58	1.62	22.1003	#NULL!	2	#NULL!	5	#NULL!	57	#NULL!	3	Sin deterioro	#NULL!	4.66667	#NULL!	Leve (3-5)	Leve (3-5)	3	Sin deterioro (2-3)	Si	Si	Si	No	No	No	Si	No	Si	5	67	Population = 100,000+		2012-10-13
1604	1604	10.Selected R NP=010	2018-11-21	2.Female	1.Population = 100,000+	1	1947-06-15	71	71	7.Widowed from a civil union	Yes	No	No	1.Yes	0	0	60	1.48	27.3923	3	#NULL!	4	#NULL!	5	#NULL!	0	0	Deterioro (0-1)	4	#NULL!	Leve (3-5)	#NULL!	Leve (3-5)	5	Deterioro (5-6)	Si	Si	No	No	No	No	No	No	No	2	65	Population <2,500		2012-11-08
1606	1606	20.Spouse NP=020 of Resp NP=010	2018-11-22	#NULL!	#NULL!	#NULL!	1934-12-31	83	#NULL!	#NULL!	#NULL!	#NULL!	#NULL!	#NULL!	#NULL!	#NULL!	#NULL!	#NULL!	#NULL!	#NULL!	#NULL!	#NULL!	#NULL!	#NULL!	#NULL!	#NULL!	#NULL!	#NULL!	#NULL!	#NULL!	#NULL!	#NULL!	#NULL!	#NULL!	#NULL!	#NULL!	#NULL!	#NULL!	#NULL!	#NULL!	#NULL!	#NULL!	#NULL!	#NULL!	#NULL!	77	Population = 100,000+		2012-10-22
1607	1607	10.Selected R NP=010	2018-12-10	2.Female	1.Population = 100,000+	3	1941-10-18	77	77	2.Married	Yes	Yes	No	1.Yes	0	0	86	1.65	31.5886	#NULL!	2	#NULL!	4	#NULL!	6	#NULL!	2	Leve	#NULL!	3.33333	#NULL!	Leve (3-5)	Leve (3-5)	4	Leve (4)	Si	Si	No	No	No	No	No	No	No	2	71	Population = 100,000+		2012-10-23
1611	1611	10.Selected R NP=010	2018-12-12	2.Female	1.Population = 100,000+	4	1943-05-28	75	75	2.Married	Yes	Yes	No	1.Yes	0	1.Yes	68	1.54	28.6726	#NULL!	4	#NULL!	5	#NULL!	26	#NULL!	3	Sin deterioro	#NULL!	5	#NULL!	Leve (3-5)	Leve (3-5)	3	Sin deterioro (2-3)	Si	Si	No	No	No	No	No	No	No	2	69	Population = 100,000+		2012-10-13
1611	1611	20.Spouse NP=020 of Resp NP=010	2018-12-12	1.Male	1.Population = 100,000+	5	1937-01-30	81	81	2.Married	Yes	No	No	1.Yes	0	0	60	1.52	25.9695	2	#NULL!	2	#NULL!	3	14	2	3	Sin deterioro	2.33333	#NULL!	Deterioro (0-2)	#NULL!	Deterioro (0-2)	4	Leve (4)	Si	No	No	No	No	No	No	No	No	1	75	Population = 100,000+		2012-10-13
1617	1617	10.Selected R NP=010	2018-12-12	#NULL!	#NULL!	#NULL!	1931-08-28	87	#NULL!	#NULL!	#NULL!	#NULL!	#NULL!	#NULL!	#NULL!	#NULL!	#NULL!	#NULL!	#NULL!	#NULL!	#NULL!	#NULL!	#NULL!	#NULL!	#NULL!	#NULL!	#NULL!	#NULL!	#NULL!	#NULL!	#NULL!	#NULL!	#NULL!	#NULL!	#NULL!	#NULL!	#NULL!	#NULL!	#NULL!	#NULL!	#NULL!	#NULL!	#NULL!	#NULL!	#NULL!	81	Population = 100,000+		2012-11-16
1620	1620	10.Selected R NP=010	2018-12-12	#NULL!	#NULL!	#NULL!	1933-06-25	85	#NULL!	#NULL!	#NULL!	#NULL!	#NULL!	#NULL!	#NULL!	#NULL!	#NULL!	#NULL!	#NULL!	#NULL!	#NULL!	#NULL!	#NULL!	#NULL!	#NULL!	#NULL!	#NULL!	#NULL!	#NULL!	#NULL!	#NULL!	#NULL!	#NULL!	#NULL!	#NULL!	#NULL!	#NULL!	#NULL!	#NULL!	#NULL!	#NULL!	#NULL!	#NULL!	#NULL!	#NULL!	79	Population = 100,000+		2012-10-25
1620	1620	20.Spouse NP=020 of Resp NP=010	2018-12-12	#NULL!	#NULL!	#NULL!	1931-07-20	87	#NULL!	#NULL!	#NULL!	#NULL!	#NULL!	#NULL!	#NULL!	#NULL!	#NULL!	#NULL!	#NULL!	#NULL!	#NULL!	#NULL!	#NULL!	#NULL!	#NULL!	#NULL!	#NULL!	#NULL!	#NULL!	#NULL!	#NULL!	#NULL!	#NULL!	#NULL!	#NULL!	#NULL!	#NULL!	#NULL!	#NULL!	#NULL!	#NULL!	#NULL!	#NULL!	#NULL!	#NULL!	81	Population = 100,000+		2012-10-25
1623	1623	20.Spouse NP=020 of Resp NP=010	2018-12-11	2.Female	1.Population = 100,000+	6	1948-03-05	70	70	2.Married	No	Yes	No	1.Yes	0	0	68	1.56	27.9421	5	#NULL!	6	#NULL!	7	40	5	3	Sin deterioro	6	#NULL!	Sin deterioro (6-8)	#NULL!	Sin deterioro (6-8)	2	Sin deterioro (2-3)	Si	Si	No	No	No	No	Si	No	No	3	64	Population = 100,000+		2012-10-22
1623	1623	10.Selected R NP=010	2018-12-11	1.Male	1.Population = 100,000+	6	1944-08-10	74	74	2.Married	Yes	No	No	1.Yes	0	0	69	1.57	27.993	#NULL!	4	#NULL!	3	#NULL!	#NULL!	#NULL!	2	Leve	#NULL!	4	#NULL!	Leve (3-5)	Leve (3-5)	4	Leve (4)	Si	Si	Si	No	No	Si	No	No	Si	5	68	Population = 100,000+		2012-10-23
1626	1626	10.Selected R NP=010	2018-12-11	2.Female	1.Population = 100,000+	1	1945-12-17	72	72	1.Single	Yes	No	No	0	0	0	70	1.6	27.3437	#NULL!	4	#NULL!	4	#NULL!	21	#NULL!	3	Sin deterioro	#NULL!	4	#NULL!	Leve (3-5)	Leve (3-5)	3	Sin deterioro (2-3)	Si	Si	No	No	No	No	No	No	No	2	66	Population = 100,000+		2012-10-22
1628	1628	10.Selected R NP=010	2018-11-30	2.Female	1.Population = 100,000+	6	1944-07-05	74	74	2.Married	Yes	No	No	1.Yes	0	0	999.DK	#NULL!	#NULL!	2	#NULL!	4	#NULL!	3	#NULL!	2	3	Sin deterioro	3	#NULL!	Leve (3-5)	#NULL!	Leve (3-5)	3	Sin deterioro (2-3)	No	Si	No	No	No	No	No	No	No	1	68	Population <2,500		2012-10-24
1628	1628	11.Subsequent spouse of Resp NP=010	2018-11-27	1.Male	1.Population = 100,000+	5	1947-01-27	71	71	2.Married	No	No	No	1.Yes	1.Yes	0	74	1.75	24.1633	#NULL!	3	#NULL!	4	#NULL!	7	#NULL!	3	Sin deterioro	#NULL!	3.33333	#NULL!	Leve (3-5)	Leve (3-5)	3	Sin deterioro (2-3)	No	Si	No	No	No	No	No	No	No	1	66	Population <2,500		2012-10-24
1629	1629	10.Selected R NP=010	2018-12-15	#NULL!	#NULL!	#NULL!	1927-11-01	91	#NULL!	#NULL!	#NULL!	#NULL!	#NULL!	#NULL!	#NULL!	#NULL!	#NULL!	#NULL!	#NULL!	#NULL!	#NULL!	#NULL!	#NULL!	#NULL!	#NULL!	#NULL!	#NULL!	#NULL!	#NULL!	#NULL!	#NULL!	#NULL!	#NULL!	#NULL!	#NULL!	#NULL!	#NULL!	#NULL!	#NULL!	#NULL!	#NULL!	#NULL!	#NULL!	#NULL!	#NULL!	81	Population = 100,000+		2012-10-23
1630	1630	10.Selected R NP=010	2018-12-15	2.Female	1.Population = 100,000+	9	1948-11-07	70	70	2.Married	Yes	Yes	No	1.Yes	0	0	80	1.66	29.0318	#NULL!	5	#NULL!	6	#NULL!	18	#NULL!	3	Sin deterioro	#NULL!	6	#NULL!	Sin deterioro (6-8)	Sin deterioro (6-8)	2	Sin deterioro (2-3)	Si	Si	Si	No	No	No	No	No	No	3	63	Population = 100,000+		2012-10-09
1630	1630	20.Spouse NP=020 of Resp NP=010	2018-12-18	1.Male	1.Population = 100,000+	17	1948-02-02	70	70	2.Married	No	No	No	1.Yes	1.Yes	0	78	1.62	29.7211	3	#NULL!	6	#NULL!	7	36	7	3	Sin deterioro	5.33333	#NULL!	Deterioro (0-2)	#NULL!	Deterioro (0-2)	4	Leve (4)	Si	Si	No	No	No	No	No	Si	No	3	64	Population = 100,000+		2012-10-23
1634	1634	10.Selected R NP=010	2018-11-24	2.Female	2.Population = 15,000 - 99,999	1	1944-06-07	74	74	2.Married	No	No	No	1.Yes	0	0	42	1.5	18.6667	#NULL!	4	#NULL!	4	#NULL!	9	#NULL!	1	Deterioro (0-1)	#NULL!	3.33333	#NULL!	Leve (3-5)	Leve (3-5)	5	Deterioro (5-6)	Si	Si	No	No	No	No	No	No	No	2	68	Population = 2,500 - 14,999		2012-10-16
1634	1634	20.Spouse NP=020 of Resp NP=010	2018-12-16	1.Male	2.Population = 15,000 - 99,999	2	1942-12-12	76	76	2.Married	Yes	No	No	1.Yes	1.Yes	0	75	1.57	30.4272	#NULL!	5	#NULL!	3	#NULL!	#NULL!	#NULL!	1	Deterioro (0-1)	#NULL!	4	#NULL!	Leve (3-5)	Leve (3-5)	5	Deterioro (5-6)	No	Si	No	No	No	No	No	Si	No	2	69	Population = 2,500 - 14,999		2012-10-16
1635	1635	10.Selected R NP=010	2018-11-20	2.Female	1.Population = 100,000+	9	1947-12-02	70	70	7.Widowed from a civil union	Yes	No	No	1.Yes	0	0	70	1.55	29.1363	#NULL!	4	#NULL!	4	#NULL!	30	#NULL!	2	Leve	#NULL!	4	#NULL!	Leve (3-5)	Leve (3-5)	4	Leve (4)	Si	Si	No	No	No	No	No	No	Si	3	63	Population = 100,000+		2012-11-10
1635	1635	20.Spouse NP=020 of Resp NP=010	2018-11-20	#NULL!	#NULL!	#NULL!	1945-03-09	73	#NULL!	#NULL!	#NULL!	#NULL!	#NULL!	#NULL!	#NULL!	#NULL!	#NULL!	#NULL!	#NULL!	#NULL!	#NULL!	#NULL!	#NULL!	#NULL!	#NULL!	#NULL!	#NULL!	#NULL!	#NULL!	#NULL!	#NULL!	#NULL!	#NULL!	#NULL!	#NULL!	#NULL!	#NULL!	#NULL!	#NULL!	#NULL!	#NULL!	#NULL!	#NULL!	#NULL!	#NULL!	67	Population = 100,000+		2012-11-10
1636	1636	20.Spouse NP=020 of Resp NP=010	2018-12-11	2.Female	1.Population = 100,000+	9	1944-03-19	74	74	7.Widowed from a civil union	Yes	Yes	No	0	0	0	70	1.62	26.6728	5	#NULL!	6	#NULL!	6	32	7	3	Sin deterioro	5.66667	#NULL!	Deterioro (0-2)	#NULL!	Deterioro (0-2)	4	Leve (4)	Si	Si	No	No	Si	No	Si	No	No	4	67	Population = 100,000+		2012-10-22
1637	1637	20.Spouse NP=020 of Resp NP=010	2018-12-18	2.Female	1.Population = 100,000+	6	1947-04-02	71	71	2.Married	Yes	No	No	1.Yes	0	0	999.DK	#NULL!	#NULL!	6	#NULL!	6	#NULL!	8	13	5	3	Sin deterioro	6.66667	#NULL!	Sin deterioro (6-8)	#NULL!	Sin deterioro (6-8)	2	Sin deterioro (2-3)	No	Si	Si	No	No	No	Si	No	Si	4	65	Population = 100,000+		2012-10-22
1640	1640	20.Spouse NP=020 of Resp NP=010	2018-12-13	#NULL!	#NULL!	#NULL!	1946-09-29	72	#NULL!	#NULL!	#NULL!	#NULL!	#NULL!	#NULL!	#NULL!	#NULL!	#NULL!	#NULL!	#NULL!	#NULL!	#NULL!	#NULL!	#NULL!	#NULL!	#NULL!	#NULL!	#NULL!	#NULL!	#NULL!	#NULL!	#NULL!	#NULL!	#NULL!	#NULL!	#NULL!	#NULL!	#NULL!	#NULL!	#NULL!	#NULL!	#NULL!	#NULL!	#NULL!	#NULL!	#NULL!	66	Population = 100,000+		2012-11-19
1644	1644	10.Selected R NP=010	2018-11-29	#NULL!	#NULL!	#NULL!	1939-08-21	79	#NULL!	#NULL!	#NULL!	#NULL!	#NULL!	#NULL!	#NULL!	#NULL!	#NULL!	#NULL!	#NULL!	#NULL!	#NULL!	#NULL!	#NULL!	#NULL!	#NULL!	#NULL!	#NULL!	#NULL!	#NULL!	#NULL!	#NULL!	#NULL!	#NULL!	#NULL!	#NULL!	#NULL!	#NULL!	#NULL!	#NULL!	#NULL!	#NULL!	#NULL!	#NULL!	#NULL!	#NULL!	73	Population = 100,000+		2012-10-29
1645	1645	20.Spouse NP=020 of Resp NP=010	2018-12-11	1.Male	1.Population = 100,000+	16	1951-01-07	67	67	7.Widowed from a civil union	No	No	No	1.Yes	1.Yes	0	68	1.62	25.9107	#NULL!	5	#NULL!	6	#NULL!	44	#NULL!	3	Sin deterioro	#NULL!	6	#NULL!	Sin deterioro (6-8)	Sin deterioro (6-8)	2	Sin deterioro (2-3)	Si	Si	Si	No	No	Si	No	No	Si	5	61	Population = 100,000+		2012-10-22
1645	1645	10.Selected R NP=010	2018-12-11	#NULL!	#NULL!	#NULL!	1948-03-19	70	#NULL!	#NULL!	#NULL!	#NULL!	#NULL!	#NULL!	#NULL!	#NULL!	#NULL!	#NULL!	#NULL!	#NULL!	#NULL!	#NULL!	#NULL!	#NULL!	#NULL!	#NULL!	#NULL!	#NULL!	#NULL!	#NULL!	#NULL!	#NULL!	#NULL!	#NULL!	#NULL!	#NULL!	#NULL!	#NULL!	#NULL!	#NULL!	#NULL!	#NULL!	#NULL!	#NULL!	#NULL!	64	Population = 100,000+		2012-10-24
1649	1649	10.Selected R NP=010	2018-12-06	2.Female	1.Population = 100,000+	3	1940-02-02	78	78	7.Widowed from a civil union	Yes	No	No	1.Yes	0	0	43	1.5	19.1111	#NULL!	3	#NULL!	4	#NULL!	9	#NULL!	3	Sin deterioro	#NULL!	3.66667	#NULL!	Leve (3-5)	Leve (3-5)	3	Sin deterioro (2-3)	Si	Si	No	No	No	No	No	No	No	2	72	Population = 100,000+		2012-11-20
1651	1651	10.Selected R NP=010	2018-12-05	2.Female	1.Population = 100,000+	7	1945-05-07	73	73	5.Separated from a civil union	No	No	No	0	0	0	78	1.55	32.4662	3	#NULL!	6	#NULL!	6	26	5	3	Sin deterioro	5	#NULL!	Leve (3-5)	#NULL!	Leve (3-5)	3	Sin deterioro (2-3)	Si	Si	No	No	No	Si	Si	Si	Si	6	67	Population = 100,000+		2012-10-25
1653	1653	10.Selected R NP=010	2018-12-10	1.Male	1.Population = 100,000+	6	1947-10-10	71	71	2.Married	Yes	No	No	1.Yes	0	0	71	1.65	26.079	2	#NULL!	6	#NULL!	4	2	3	2	Leve	4	#NULL!	Leve (3-5)	#NULL!	Leve (3-5)	4	Leve (4)	Si	Si	No	Si	No	No	No	No	No	3	66	Population = 100,000+		2012-11-05
1654	1654	10.Selected R NP=010	2018-12-10	#NULL!	#NULL!	#NULL!	1949-02-26	69	#NULL!	#NULL!	#NULL!	#NULL!	#NULL!	#NULL!	#NULL!	#NULL!	#NULL!	#NULL!	#NULL!	#NULL!	#NULL!	#NULL!	#NULL!	#NULL!	#NULL!	#NULL!	#NULL!	#NULL!	#NULL!	#NULL!	#NULL!	#NULL!	#NULL!	#NULL!	#NULL!	#NULL!	#NULL!	#NULL!	#NULL!	#NULL!	#NULL!	#NULL!	#NULL!	#NULL!	#NULL!	63	Population = 100,000+		2012-10-26
1656	1656	20.Spouse NP=020 of Resp NP=010	2018-12-15	2.Female	1.Population = 100,000+	6	1926-03-19	92	92	7.Widowed from a civil union	Yes	Yes	No	1.Yes	0	0	64	1.5	28.4444	#NULL!	4	#NULL!	3	#NULL!	5	#NULL!	3	Sin deterioro	#NULL!	4.33333	#NULL!	Leve (3-5)	Leve (3-5)	3	Sin deterioro (2-3)	Si	Si	No	No	No	No	No	No	No	2	86	Population = 100,000+		2012-10-22
1657	1657	20.Spouse NP=020 of Resp NP=010	2018-12-12	2.Female	1.Population = 100,000+	6	1949-02-01	69	69	2.Married	Yes	No	No	1.Yes	0	0	85	1.45	40.4281	4	#NULL!	5	#NULL!	6	21	5	3	Sin deterioro	5	#NULL!	Leve (3-5)	#NULL!	Leve (3-5)	3	Sin deterioro (2-3)	Si	No	No	No	No	No	No	No	No	1	63	Population = 15,000 - 99,999		2012-11-09
1657	1657	10.Selected R NP=010	2018-12-12	1.Male	1.Population = 100,000+	6	1930-02-07	88	88	2.Married	Yes	Yes	No	1.Yes	0	0	50	1.62	19.052	#NULL!	1	#NULL!	3	#NULL!	#NULL!	#NULL!	2	Leve	#NULL!	2.66667	#NULL!	Deterioro (0-2)	Deterioro (0-2)	5	Deterioro (5-6)	No	No	No	No	No	No	No	No	No	0	82	Population = 15,000 - 99,999		2012-11-09
1661	1661	10.Selected R NP=010	2018-12-05	1.Male	1.Population = 100,000+	#NULL!	1948-07-02	70	70	2.Married	No	Yes	No	1.Yes	1.Yes	0	76	1.55	31.6337	5	#NULL!	5	#NULL!	6	20	5	3	Sin deterioro	5.33333	#NULL!	Deterioro (0-2)	#NULL!	Deterioro (0-2)	4	Leve (4)	Si	Si	No	Si	Si	No	No	No	No	4	64	Population = 100,000+		2012-10-25
1663	1663	10.Selected R NP=010	2018-11-22	1.Male	1.Population = 100,000+	9	1946-07-25	72	72	2.Married	No	No	No	0	0	1.Yes	70	1.61	27.0051	#NULL!	6	#NULL!	4	#NULL!	28	#NULL!	2	Leve	#NULL!	5	#NULL!	Leve (3-5)	Leve (3-5)	4	Leve (4)	Si	Si	No	No	No	No	No	Si	No	3	66	Population = 100,000+		2012-10-12
1667	1667	21.Subsequent spouse of Resp NP=020	2018-11-29	1.Male	1.Population = 100,000+	6	1945-11-16	73	73	2.Married	No	No	No	0	0	1.Yes	76	1.69	26.6097	#NULL!	3	#NULL!	4	#NULL!	20	#NULL!	2	Leve	#NULL!	4	#NULL!	Leve (3-5)	Leve (3-5)	4	Leve (4)	Si	Si	No	No	No	No	No	No	No	2	67	Population = 100,000+		2012-11-22
1668	1668	10.Selected R NP=010	2018-12-11	2.Female	1.Population = 100,000+	6	1945-02-16	73	73	7.Widowed from a civil union	No	Yes	No	1.Yes	0	0	64	1.56	26.2985	#NULL!	5	#NULL!	7	#NULL!	58	#NULL!	3	Sin deterioro	#NULL!	5.66667	#NULL!	Deterioro (0-2)	Deterioro (0-2)	4	Leve (4)	No	No	No	Si	No	No	Si	No	No	2	67	Population <2,500		2012-11-16
1672	1672	10.Selected R NP=010	2018-12-11	#NULL!	#NULL!	#NULL!	1941-10-05	77	#NULL!	#NULL!	#NULL!	#NULL!	#NULL!	#NULL!	#NULL!	#NULL!	#NULL!	#NULL!	#NULL!	#NULL!	#NULL!	#NULL!	#NULL!	#NULL!	#NULL!	#NULL!	#NULL!	#NULL!	#NULL!	#NULL!	#NULL!	#NULL!	#NULL!	#NULL!	#NULL!	#NULL!	#NULL!	#NULL!	#NULL!	#NULL!	#NULL!	#NULL!	#NULL!	#NULL!	#NULL!	72	Population = 100,000+		2012-11-06
1672	1672	20.Spouse NP=020 of Resp NP=010	2018-12-11	#NULL!	#NULL!	#NULL!	1941-09-17	77	#NULL!	#NULL!	#NULL!	#NULL!	#NULL!	#NULL!	#NULL!	#NULL!	#NULL!	#NULL!	#NULL!	#NULL!	#NULL!	#NULL!	#NULL!	#NULL!	#NULL!	#NULL!	#NULL!	#NULL!	#NULL!	#NULL!	#NULL!	#NULL!	#NULL!	#NULL!	#NULL!	#NULL!	#NULL!	#NULL!	#NULL!	#NULL!	#NULL!	#NULL!	#NULL!	#NULL!	#NULL!	71	Population = 100,000+		2012-11-05
1675	1675	10.Selected R NP=010	2018-12-06	2.Female	1.Population = 100,000+	9	1948-10-08	70	70	7.Widowed from a civil union	Yes	No	No	1.Yes	0	0	71	1.58	28.441	#NULL!	5	#NULL!	6	#NULL!	35	#NULL!	3	Sin deterioro	#NULL!	5.33333	#NULL!	Deterioro (0-2)	Deterioro (0-2)	4	Leve (4)	Si	No	No	No	No	No	Si	Si	No	3	64	Population = 100,000+		2012-10-25
1676	1676	10.Selected R NP=010	2018-11-20	2.Female	1.Population = 100,000+	6	1939-05-28	79	79	2.Married	No	No	No	1.Yes	1.Yes	0	34	1.45	16.1712	#NULL!	1	#NULL!	4	#NULL!	#NULL!	#NULL!	1	Deterioro (0-1)	#NULL!	3	#NULL!	Leve (3-5)	Leve (3-5)	5	Deterioro (5-6)	Si	No	No	No	No	No	No	No	No	1	73	Population = 100,000+		2012-10-29
1676	1676	20.Spouse NP=020 of Resp NP=010	2018-11-20	1.Male	1.Population = 100,000+	3	1939-04-13	79	79	2.Married	Yes	Yes	No	1.Yes	0	0	55	1.51	24.1217	1	#NULL!	3	#NULL!	4	#NULL!	1	3	Sin deterioro	2.66667	#NULL!	Deterioro (0-2)	#NULL!	Deterioro (0-2)	4	Leve (4)	Si	Si	No	No	No	No	No	No	No	2	73	Population = 100,000+		2012-10-29
1678	1678	10.Selected R NP=010	2018-11-13	2.Female	1.Population = 100,000+	0	1935-06-13	83	79	7.Widowed from a civil union	Yes	No	No	1.Yes	0	0	60	1.58	24.0346	#NULL!	3	#NULL!	5	#NULL!	1	#NULL!	2	Leve	#NULL!	4.33333	#NULL!	Leve (3-5)	Leve (3-5)	4	Leve (4)	No	Si	No	No	No	No	No	No	No	1	77	Population = 100,000+		2012-10-11
1684	1684	20.Spouse NP=020 of Resp NP=010	2018-11-20	1.Male	1.Population = 100,000+	2	1946-12-25	71	71	7.Widowed from a civil union	Yes	No	No	1.Yes	0	0	95	1.63	35.756	#NULL!	5	#NULL!	4	#NULL!	32	#NULL!	3	Sin deterioro	#NULL!	4.66667	#NULL!	Leve (3-5)	Leve (3-5)	3	Sin deterioro (2-3)	Si	Si	No	No	No	No	No	No	No	2	65	Population = 100,000+		2012-10-12
1689	1689	10.Selected R NP=010	2018-11-26	2.Female	1.Population = 100,000+	3	1930-11-10	88	88	7.Widowed from a civil union	Yes	Yes	No	1.Yes	0	0	48	1.57	19.4734	3	#NULL!	3	#NULL!	6	6	1	2	Leve	4	#NULL!	Leve (3-5)	#NULL!	Leve (3-5)	4	Leve (4)	Si	Si	No	No	No	No	No	No	No	2	81	Population = 100,000+		2012-10-14
1695	1695	20.Spouse NP=020 of Resp NP=010	2018-12-20	2.Female	1.Population = 100,000+	6	1950-11-14	68	67	7.Widowed from a civil union	Yes	Yes	No	1.Yes	0	0	75	1.6	29.2969	#NULL!	4	#NULL!	6	#NULL!	31	#NULL!	3	Sin deterioro	#NULL!	5	#NULL!	Leve (3-5)	Leve (3-5)	3	Sin deterioro (2-3)	Si	Si	No	No	No	No	Si	No	Si	4	64	Population = 100,000+		2012-11-20
1695	1695	10.Selected R NP=010	2018-12-20	#NULL!	#NULL!	#NULL!	1944-07-31	74	#NULL!	#NULL!	#NULL!	#NULL!	#NULL!	#NULL!	#NULL!	#NULL!	#NULL!	#NULL!	#NULL!	#NULL!	#NULL!	#NULL!	#NULL!	#NULL!	#NULL!	#NULL!	#NULL!	#NULL!	#NULL!	#NULL!	#NULL!	#NULL!	#NULL!	#NULL!	#NULL!	#NULL!	#NULL!	#NULL!	#NULL!	#NULL!	#NULL!	#NULL!	#NULL!	#NULL!	#NULL!	68	Population = 100,000+		2012-11-20
1702	1702	10.Selected R NP=010	2018-12-27	2.Female	1.Population = 100,000+	6	1936-08-25	82	82	5.Separated from a civil union	Yes	No	No	0	1.Yes	0	75	1.7	25.9516	#NULL!	5	#NULL!	6	#NULL!	28	#NULL!	3	Sin deterioro	#NULL!	5.66667	#NULL!	Deterioro (0-2)	Deterioro (0-2)	4	Leve (4)	Si	Si	Si	No	No	Si	Si	No	Si	6	76	Population = 100,000+		2012-10-13
1703	1703	10.Selected R NP=010	2018-12-05	2.Female	1.Population = 100,000+	6	1948-02-02	70	70	2.Married	No	No	No	0	0	0	92	1.78	29.0367	#NULL!	5	#NULL!	6	#NULL!	16	#NULL!	3	Sin deterioro	#NULL!	5.66667	#NULL!	Deterioro (0-2)	Deterioro (0-2)	4	Leve (4)	Si	Si	No	No	No	No	No	No	No	2	64	Population = 100,000+		2012-10-05
1706	1706	10.Selected R NP=010	2018-11-27	1.Male	1.Population = 100,000+	0	1946-09-29	72	72	1.Single	Yes	No	No	1.Yes	0	0	50	1.47	23.1385	#NULL!	8	#NULL!	7	#NULL!	1	#NULL!	3	Sin deterioro	#NULL!	7.66667	#NULL!	Sin deterioro (6-8)	Sin deterioro (6-8)	2	Sin deterioro (2-3)	Si	Si	No	No	No	No	No	No	No	2	66	Population = 100,000+		2012-11-08
1707	1707	20.Spouse NP=020 of Resp NP=010	2018-11-20	2.Female	1.Population = 100,000+	0	1944-01-20	74	74	7.Widowed from a civil union	Yes	No	No	1.Yes	1.Yes	0	72	1.58	28.8415	#NULL!	4	#NULL!	5	#NULL!	23	#NULL!	2	Leve	#NULL!	4.33333	#NULL!	Leve (3-5)	Leve (3-5)	4	Leve (4)	Si	Si	No	Si	No	No	No	Si	No	4	68	Population = 100,000+		2012-11-20
1707	1707	10.Selected R NP=010	2018-11-20	#NULL!	#NULL!	#NULL!	1932-08-01	86	#NULL!	#NULL!	#NULL!	#NULL!	#NULL!	#NULL!	#NULL!	#NULL!	#NULL!	#NULL!	#NULL!	#NULL!	#NULL!	#NULL!	#NULL!	#NULL!	#NULL!	#NULL!	#NULL!	#NULL!	#NULL!	#NULL!	#NULL!	#NULL!	#NULL!	#NULL!	#NULL!	#NULL!	#NULL!	#NULL!	#NULL!	#NULL!	#NULL!	#NULL!	#NULL!	#NULL!	#NULL!	80	Population = 100,000+		2012-11-20
1708	1708	10.Selected R NP=010	2018-11-20	1.Male	1.Population = 100,000+	6	1946-12-24	71	70	2.Married	Yes	Yes	No	1.Yes	0	0	90	1.76	29.0548	5	#NULL!	3	#NULL!	3	40	0	3	Sin deterioro	3.66667	#NULL!	Leve (3-5)	#NULL!	Leve (3-5)	3	Sin deterioro (2-3)	Si	Si	No	No	No	No	No	No	Si	3	65	Population = 100,000+		2012-10-19
1711	1711	20.Spouse NP=020 of Resp NP=010	2018-12-07	2.Female	1.Population = 100,000+	3	1948-01-28	70	70	2.Married	Yes	Yes	No	1.Yes	0	0	78	1.75	25.4694	2	#NULL!	2	#NULL!	1	8	1	3	Sin deterioro	1.66667	#NULL!	Deterioro (0-2)	#NULL!	Deterioro (0-2)	4	Leve (4)	No	Si	No	No	No	No	No	No	No	1	62	Population = 100,000+		2012-10-24
1711	1711	10.Selected R NP=010	2018-12-07	1.Male	1.Population = 100,000+	3	1944-12-06	74	73	2.Married	Yes	No	No	1.Yes	1.Yes	0	82	1.75	26.7755	#NULL!	3	#NULL!	4	#NULL!	14	#NULL!	3	Sin deterioro	#NULL!	4	#NULL!	Leve (3-5)	Leve (3-5)	3	Sin deterioro (2-3)	Si	Si	No	No	No	No	No	No	No	2	67	Population = 100,000+		2012-10-24
1712	1712	10.Selected R NP=010	2018-11-23	2.Female	1.Population = 100,000+	4	1939-05-01	79	79	7.Widowed from a civil union	Yes	No	No	0	0	0	82	1.6	32.0312	3	#NULL!	4	#NULL!	4	16	2	3	Sin deterioro	3.66667	#NULL!	Leve (3-5)	#NULL!	Leve (3-5)	3	Sin deterioro (2-3)	No	Si	No	No	No	No	Si	No	No	2	76	Population = 2,500 - 14,999		2012-11-07
1712	1712	20.Spouse NP=020 of Resp NP=010	2018-11-23	#NULL!	#NULL!	#NULL!	1936-01-06	82	#NULL!	#NULL!	#NULL!	#NULL!	#NULL!	#NULL!	#NULL!	#NULL!	#NULL!	#NULL!	#NULL!	#NULL!	#NULL!	#NULL!	#NULL!	#NULL!	#NULL!	#NULL!	#NULL!	#NULL!	#NULL!	#NULL!	#NULL!	#NULL!	#NULL!	#NULL!	#NULL!	#NULL!	#NULL!	#NULL!	#NULL!	#NULL!	#NULL!	#NULL!	#NULL!	#NULL!	#NULL!	76	Population = 2,500 - 14,999		2012-11-07
1713	1713	20.Spouse NP=020 of Resp NP=010	2018-11-17	2.Female	1.Population = 100,000+	1	1946-12-17	71	71	7.Widowed from a civil union	No	#NULL!	No	0	0	0	49	1.47	22.6757	2	#NULL!	4	#NULL!	5	#NULL!	4	3	Sin deterioro	3.66667	#NULL!	Leve (3-5)	#NULL!	Leve (3-5)	3	Sin deterioro (2-3)	Si	Si	No	No	No	No	No	No	Si	3	65	Population = 100,000+		2012-11-16
1718	1718	10.Selected R NP=010	2018-11-27	1.Male	1.Population = 100,000+	6	1944-07-11	74	74	2.Married	Yes	No	No	0	1.Yes	0	84	1.68	29.7619	#NULL!	5	#NULL!	6	#NULL!	19	#NULL!	3	Sin deterioro	#NULL!	5.33333	#NULL!	Deterioro (0-2)	Deterioro (0-2)	4	Leve (4)	Si	Si	Si	No	Si	No	No	No	Si	5	68	Population = 100,000+		2012-11-22
1721	1721	10.Selected R NP=010	2018-11-20	2.Female	1.Population = 100,000+	2	1941-02-13	77	77	7.Widowed from a civil union	Yes	No	No	1.Yes	0	0	43	1.53	18.369	#NULL!	3	#NULL!	5	#NULL!	1	#NULL!	2	Leve	#NULL!	4.33333	#NULL!	Leve (3-5)	Leve (3-5)	4	Leve (4)	Si	Si	No	No	No	No	No	Si	No	3	71	Population = 100,000+		2012-10-11
1724	1724	20.Spouse NP=020 of Resp NP=010	2018-11-23	2.Female	1.Population = 100,000+	6	1949-07-28	69	69	2.Married	Yes	No	No	1.Yes	0	0	999.DK	#NULL!	#NULL!	2	#NULL!	4	#NULL!	3	7	2	3	Sin deterioro	3	#NULL!	Leve (3-5)	#NULL!	Leve (3-5)	3	Sin deterioro (2-3)	Si	No	No	No	No	No	No	Si	No	2	63	Population = 100,000+		2012-11-25
1727	1727	20.Spouse NP=020 of Resp NP=010	2018-11-12	2.Female	1.Population = 100,000+	4	1950-10-12	68	68	2.Married	Yes	No	No	0	0	0	89	1.65	32.6905	#NULL!	4	#NULL!	3	#NULL!	#NULL!	#NULL!	3	Sin deterioro	#NULL!	3.66667	#NULL!	Leve (3-5)	Leve (3-5)	3	Sin deterioro (2-3)	Si	Si	No	No	No	No	No	No	No	2	61	Population = 100,000+		2012-10-21
1727	1727	10.Selected R NP=010	2018-11-12	1.Male	1.Population = 100,000+	6	1948-09-02	70	70	2.Married	No	No	No	0	1.Yes	1.Yes	86	1.65	31.5886	5	#NULL!	5	#NULL!	4	13	5	3	Sin deterioro	4.66667	#NULL!	Leve (3-5)	#NULL!	Leve (3-5)	3	Sin deterioro (2-3)	Si	No	No	No	No	No	No	Si	No	2	64	Population = 100,000+		2012-10-11
1729	1729	10.Selected R NP=010	2018-12-08	2.Female	1.Population = 100,000+	2	1944-04-14	74	74	5.Separated from a civil union	Yes	No	No	1.Yes	0	0	70	1.5	31.1111	3	#NULL!	7	#NULL!	6	21	6	3	Sin deterioro	5.33333	#NULL!	Deterioro (0-2)	#NULL!	Deterioro (0-2)	4	Leve (4)	Si	Si	Si	No	No	No	No	No	Si	4	68	Population = 100,000+		2012-10-16
1731	1731	10.Selected R NP=010	2018-12-11	2.Female	1.Population = 100,000+	3	1950-01-26	68	68	2.Married	Yes	No	No	0	0	0	102	1.66	37.0155	4	#NULL!	6	#NULL!	6	16	5	2	Leve	5.33333	#NULL!	Deterioro (0-2)	#NULL!	Deterioro (0-2)	5	Deterioro (5-6)	Si	No	No	No	No	No	Si	No	No	2	62	Population = 100,000+		2012-10-15
1731	1731	20.Spouse NP=020 of Resp NP=010	2018-12-15	1.Male	1.Population = 100,000+	3	1939-07-18	79	79	2.Married	No	No	No	1.Yes	0	0	54	1.54	22.7694	#NULL!	2	#NULL!	6	#NULL!	14	#NULL!	3	Sin deterioro	#NULL!	4.33333	#NULL!	Leve (3-5)	Leve (3-5)	3	Sin deterioro (2-3)	Si	Si	No	No	No	No	No	No	No	2	73	Population = 100,000+		2012-10-15
1733	1733	10.Selected R NP=010	2018-12-16	1.Male	1.Population = 100,000+	14	1949-04-18	69	69	2.Married	Yes	No	No	1.Yes	0	0	104	1.72	35.1541	4	#NULL!	4	#NULL!	6	37	1	3	Sin deterioro	4.66667	#NULL!	Leve (3-5)	#NULL!	Leve (3-5)	3	Sin deterioro (2-3)	Si	Si	No	No	No	No	No	Si	No	3	63	Population = 100,000+		2012-11-10
1734	1734	10.Selected R NP=010	2018-12-05	2.Female	1.Population = 100,000+	1	1942-12-05	76	76	2.Married	No	No	No	1.Yes	0	0	999.DK	#NULL!	#NULL!	4	#NULL!	5	#NULL!	6	17	4	3	Sin deterioro	5	#NULL!	Leve (3-5)	#NULL!	Leve (3-5)	3	Sin deterioro (2-3)	Si	Si	No	Si	No	No	No	No	No	3	69	Population = 100,000+		2012-11-09
1734	1734	20.Spouse NP=020 of Resp NP=010	2018-12-05	1.Male	1.Population = 100,000+	2	1940-06-18	78	78	2.Married	Yes	Yes	No	1.Yes	1.Yes	0	80	1.7	27.6817	#NULL!	3	#NULL!	4	#NULL!	#NULL!	#NULL!	3	Sin deterioro	#NULL!	3.33333	#NULL!	Leve (3-5)	Leve (3-5)	3	Sin deterioro (2-3)	No	Si	No	No	No	No	No	No	No	1	72	Population = 100,000+		2012-11-09
1735	1735	10.Selected R NP=010	2018-11-26	2.Female	1.Population = 100,000+	0	1940-06-26	78	78	2.Married	No	No	No	0	0	0	59	1.63	22.2063	3	#NULL!	5	#NULL!	3	#NULL!	0	3	Sin deterioro	3.66667	#NULL!	Leve (3-5)	#NULL!	Leve (3-5)	3	Sin deterioro (2-3)	No	Si	No	No	No	No	No	No	Si	2	72	Population = 100,000+		2012-10-29
1741	1741	10.Selected R NP=010	2018-11-20	2.Female	1.Population = 100,000+	6	1944-03-16	74	74	2.Married	No	No	No	0	0	0	50	1.61	19.2894	3	#NULL!	5	#NULL!	5	41	3	3	Sin deterioro	4.33333	#NULL!	Leve (3-5)	#NULL!	Leve (3-5)	3	Sin deterioro (2-3)	Si	Si	No	No	No	No	No	No	Si	3	68	Population = 100,000+		2012-10-14
1741	1741	20.Spouse NP=020 of Resp NP=010	2018-11-20	1.Male	1.Population = 100,000+	2	1940-06-04	78	78	2.Married	Yes	No	No	1.Yes	1.Yes	0	59	1.55	24.5578	#NULL!	2	#NULL!	3	#NULL!	#NULL!	#NULL!	3	Sin deterioro	#NULL!	3	#NULL!	Leve (3-5)	Leve (3-5)	3	Sin deterioro (2-3)	Si	Si	No	No	No	No	No	No	No	2	72	Population = 100,000+		2012-11-25
1744	1744	20.Spouse NP=020 of Resp NP=010	2018-12-06	2.Female	1.Population = 100,000+	6	1943-09-13	75	75	2.Married	Yes	No	No	1.Yes	0	0	81	1.65	29.7521	4	#NULL!	4	#NULL!	5	26	2	3	Sin deterioro	4.33333	#NULL!	Leve (3-5)	#NULL!	Leve (3-5)	3	Sin deterioro (2-3)	Si	Si	No	No	No	No	Si	No	No	3	69	Population = 100,000+		2012-10-25
1744	1744	10.Selected R NP=010	2018-12-06	1.Male	1.Population = 100,000+	7	1944-10-02	74	74	2.Married	Yes	No	No	1.Yes	0	0	55	1.65	20.202	#NULL!	4	#NULL!	5	#NULL!	46	#NULL!	3	Sin deterioro	#NULL!	3.66667	#NULL!	Leve (3-5)	Leve (3-5)	3	Sin deterioro (2-3)	Si	Si	No	No	No	No	No	No	Si	3	68	Population = 100,000+		2012-10-25
1745	1745	10.Selected R NP=010	2018-12-04	2.Female	1.Population = 100,000+	4	1945-06-05	73	73	7.Widowed from a civil union	No	No	No	1.Yes	0	0	55	1.6	21.4844	5	#NULL!	4	#NULL!	5	13	5	3	Sin deterioro	4.66667	#NULL!	Leve (3-5)	#NULL!	Leve (3-5)	3	Sin deterioro (2-3)	Si	Si	No	No	No	No	No	No	No	2	67	Population = 100,000+		2012-11-20
1750	1750	10.Selected R NP=010	2018-11-14	2.Female	1.Population = 100,000+	6	1947-12-13	70	70	7.Widowed from a civil union	Yes	No	No	1.Yes	0	0	53	1.6	20.7031	5	#NULL!	4	#NULL!	6	19	6	2	Leve	5	#NULL!	Leve (3-5)	#NULL!	Leve (3-5)	4	Leve (4)	Si	Si	No	No	No	No	No	No	No	2	64	Population = 100,000+		2012-10-13
1751	1751	10.Selected R NP=010	2018-11-12	1.Male	1.Population = 100,000+	17	1947-07-28	71	71	2.Married	Yes	Yes	No	1.Yes	0	0	63	1.63	23.7118	#NULL!	3	#NULL!	5	#NULL!	35	#NULL!	3	Sin deterioro	#NULL!	5	#NULL!	Leve (3-5)	Leve (3-5)	3	Sin deterioro (2-3)	No	Si	Si	No	No	No	No	No	Si	3	65	Population = 100,000+		2012-11-07
1752	1752	10.Selected R NP=010	2018-11-14	1.Male	1.Population = 100,000+	0	1938-12-24	79	86	7.Widowed from a civil union	No	No	No	0	1.Yes	0	54	1.6	21.0937	1	#NULL!	2	#NULL!	4	17	3	1	Deterioro (0-1)	2.33333	#NULL!	Deterioro (0-2)	#NULL!	Deterioro (0-2)	6	Deterioro (5-6)	Si	No	No	No	No	No	No	No	No	1	73	Population = 100,000+		2012-10-12
1753	1753	10.Selected R NP=010	2018-12-11	2.Female	1.Population = 100,000+	5	1943-06-22	75	75	7.Widowed from a civil union	No	No	No	1.Yes	0	0	66	1.5	29.3333	#NULL!	4	#NULL!	5	#NULL!	26	#NULL!	3	Sin deterioro	#NULL!	5.33333	#NULL!	Deterioro (0-2)	Deterioro (0-2)	4	Leve (4)	Si	Si	No	No	No	No	Si	No	Si	4	69	Population = 100,000+		2012-11-13
1754	1754	10.Selected R NP=010	2018-11-12	2.Female	1.Population = 100,000+	5	1942-11-09	76	76	5.Separated from a civil union	No	No	No	1.Yes	0	0	53	1.5	23.5556	4	#NULL!	5	#NULL!	6	41	5	3	Sin deterioro	5	#NULL!	Leve (3-5)	#NULL!	Leve (3-5)	3	Sin deterioro (2-3)	Si	Si	No	No	No	No	Si	No	No	3	69	Population = 100,000+		2012-10-13
1755	1755	10.Selected R NP=010	2018-12-03	2.Female	1.Population = 100,000+	6	1938-04-03	80	80	7.Widowed from a civil union	Yes	No	No	1.Yes	0	0	999.DK	#NULL!	#NULL!	1	#NULL!	2	#NULL!	1	1	2	2	Leve	1.33333	#NULL!	Deterioro (0-2)	#NULL!	Deterioro (0-2)	5	Deterioro (5-6)	Si	Si	No	No	No	No	No	No	No	2	74	Population = 100,000+		2012-11-21
1757	1757	10.Selected R NP=010	2018-11-12	2.Female	1.Population = 100,000+	0	1949-12-08	68	68	5.Separated from a civil union	Yes	No	No	0	1.Yes	0	72	1.6	28.125	1	#NULL!	0	#NULL!	4	18	4	3	Sin deterioro	1.66667	#NULL!	Deterioro (0-2)	#NULL!	Deterioro (0-2)	4	Leve (4)	Si	Si	No	No	No	No	Si	No	Si	4	62	Population = 100,000+		2012-10-13
1758	1758	10.Selected R NP=010	2018-12-04	2.Female	1.Population = 100,000+	0	1944-12-23	73	73	2.Married	Yes	No	No	0	0	0	61	1.44	29.4174	5	#NULL!	5	#NULL!	6	20	6	2	Leve	5.33333	#NULL!	Deterioro (0-2)	#NULL!	Deterioro (0-2)	5	Deterioro (5-6)	Si	Si	No	No	No	Si	No	No	Si	4	67	Population = 100,000+		2012-11-06
1765	1765	10.Selected R NP=010	2018-12-06	1.Male	1.Population = 100,000+	8	1950-09-23	68	68	5.Separated from a civil union	Yes	No	No	0	0	0	85	1.76	27.4406	5	#NULL!	6	#NULL!	2	18	5	3	Sin deterioro	4.33333	#NULL!	Leve (3-5)	#NULL!	Leve (3-5)	3	Sin deterioro (2-3)	Si	No	No	No	No	No	No	Si	No	2	62	Population = 100,000+		2012-11-13
1769	1769	10.Selected R NP=010	2018-12-06	#NULL!	#NULL!	#NULL!	1935-10-15	83	#NULL!	#NULL!	#NULL!	#NULL!	#NULL!	#NULL!	#NULL!	#NULL!	#NULL!	#NULL!	#NULL!	#NULL!	#NULL!	#NULL!	#NULL!	#NULL!	#NULL!	#NULL!	#NULL!	#NULL!	#NULL!	#NULL!	#NULL!	#NULL!	#NULL!	#NULL!	#NULL!	#NULL!	#NULL!	#NULL!	#NULL!	#NULL!	#NULL!	#NULL!	#NULL!	#NULL!	#NULL!	77	Population = 100,000+		2012-10-31
1773	1773	10.Selected R NP=010	2018-12-06	1.Male	1.Population = 100,000+	17	1950-07-23	68	68	5.Separated from a civil union	Yes	No	No	1.Yes	1.Yes	1.Yes	105	1.78	33.1398	4	#NULL!	4	#NULL!	4	45	4	3	Sin deterioro	4	#NULL!	Leve (3-5)	#NULL!	Leve (3-5)	3	Sin deterioro (2-3)	Si	No	No	No	No	Si	No	Si	No	3	62	Population = 100,000+		2012-10-23
1775	1775	10.Selected R NP=010	2018-12-04	2.Female	1.Population = 100,000+	6	1936-10-24	82	82	1.Single	Yes	No	No	1.Yes	0	0	62	1.56	25.4767	4	#NULL!	5	#NULL!	6	13	5	3	Sin deterioro	5	#NULL!	Leve (3-5)	#NULL!	Leve (3-5)	3	Sin deterioro (2-3)	Si	Si	No	No	No	No	No	No	No	2	75	Population = 100,000+		2012-10-09
1779	1779	10.Selected R NP=010	2018-11-21	2.Female	1.Population = 100,000+	0	1948-05-25	70	70	2.Married	Yes	No	No	1.Yes	0	0	89	1.65	32.6905	4	#NULL!	6	#NULL!	7	35	5	3	Sin deterioro	5.66667	#NULL!	Deterioro (0-2)	#NULL!	Deterioro (0-2)	4	Leve (4)	Si	Si	No	No	No	No	No	Si	Si	4	64	Population = 100,000+		2012-10-22
1779	1779	20.Spouse NP=020 of Resp NP=010	2018-11-22	1.Male	1.Population = 100,000+	6	1948-06-02	70	70	2.Married	No	No	No	1.Yes	1.Yes	0	65	1.62	24.7676	#NULL!	6	#NULL!	6	#NULL!	42	#NULL!	3	Sin deterioro	#NULL!	6	#NULL!	Sin deterioro (6-8)	Sin deterioro (6-8)	2	Sin deterioro (2-3)	Si	No	No	No	No	No	No	Si	No	2	64	Population = 100,000+		2012-10-22
1781	1781	20.Spouse NP=020 of Resp NP=010	2018-12-04	2.Female	1.Population = 100,000+	6	1940-01-28	78	78	7.Widowed from a civil union	Yes	No	No	1.Yes	1.Yes	0	54	1.52	23.3726	5	#NULL!	7	#NULL!	6	33	5	3	Sin deterioro	6	#NULL!	Sin deterioro (6-8)	#NULL!	Sin deterioro (6-8)	2	Sin deterioro (2-3)	Si	Si	No	Si	No	No	Si	No	No	4	72	Population = 100,000+		2012-10-08
1781	1781	10.Selected R NP=010	2018-12-04	#NULL!	#NULL!	#NULL!	1943-06-13	75	#NULL!	#NULL!	#NULL!	#NULL!	#NULL!	#NULL!	#NULL!	#NULL!	#NULL!	#NULL!	#NULL!	#NULL!	#NULL!	#NULL!	#NULL!	#NULL!	#NULL!	#NULL!	#NULL!	#NULL!	#NULL!	#NULL!	#NULL!	#NULL!	#NULL!	#NULL!	#NULL!	#NULL!	#NULL!	#NULL!	#NULL!	#NULL!	#NULL!	#NULL!	#NULL!	#NULL!	#NULL!	69	Population = 100,000+		2012-10-08
1783	1783	20.Spouse NP=020 of Resp NP=010	2018-11-20	2.Female	1.Population = 100,000+	4	1940-12-28	77	77	7.Widowed from a civil union	Yes	No	No	0	1.Yes	1.Yes	71	1.57	28.8044	5	#NULL!	6	#NULL!	4	23	6	3	Sin deterioro	5	#NULL!	Leve (3-5)	#NULL!	Leve (3-5)	3	Sin deterioro (2-3)	Si	No	No	No	Si	No	No	No	No	2	71	Population = 100,000+		2012-11-06
1786	1786	10.Selected R NP=010	2018-12-18	2.Female	1.Population = 100,000+	5	1945-04-07	73	73	7.Widowed from a civil union	No	Yes	No	1.Yes	1.Yes	1.Yes	48	1.58	19.2277	4	#NULL!	4	#NULL!	3	28	3	3	Sin deterioro	3.66667	#NULL!	Leve (3-5)	#NULL!	Leve (3-5)	3	Sin deterioro (2-3)	Si	Si	No	No	No	Si	No	No	No	3	67	Population = 100,000+		2012-11-15
1790	1790	10.Selected R NP=010	2018-11-13	2.Female	1.Population = 100,000+	0	1944-09-30	74	74	7.Widowed from a civil union	Yes	No	No	1.Yes	1.Yes	0	999.DK	#NULL!	#NULL!	#NULL!	5	#NULL!	5	#NULL!	28	#NULL!	2	Leve	#NULL!	5.33333	#NULL!	Deterioro (0-2)	Deterioro (0-2)	5	Deterioro (5-6)	Si	No	No	No	No	No	No	No	No	1	68	Population = 100,000+		2012-10-30
1805	1805	10.Selected R NP=010	2018-12-08	2.Female	1.Population = 100,000+	3	1947-04-12	71	71	7.Widowed from a civil union	Yes	No	No	1.Yes	1.Yes	0	55	1.6	21.4844	5	#NULL!	6	#NULL!	5	#NULL!	4	3	Sin deterioro	5.33333	#NULL!	Deterioro (0-2)	#NULL!	Deterioro (0-2)	4	Leve (4)	Si	Si	No	No	No	No	No	Si	No	3	65	Population = 100,000+		2012-11-12
1805	1805	20.Spouse NP=020 of Resp NP=010	2018-12-08	#NULL!	#NULL!	#NULL!	1943-06-01	75	#NULL!	#NULL!	#NULL!	#NULL!	#NULL!	#NULL!	#NULL!	#NULL!	#NULL!	#NULL!	#NULL!	#NULL!	#NULL!	#NULL!	#NULL!	#NULL!	#NULL!	#NULL!	#NULL!	#NULL!	#NULL!	#NULL!	#NULL!	#NULL!	#NULL!	#NULL!	#NULL!	#NULL!	#NULL!	#NULL!	#NULL!	#NULL!	#NULL!	#NULL!	#NULL!	#NULL!	#NULL!	69	Population = 100,000+		2012-11-16
1807	1807	10.Selected R NP=010	2018-12-05	1.Male	1.Population = 100,000+	17	1949-08-20	69	69	2.Married	No	No	No	1.Yes	1.Yes	1.Yes	93	1.69	32.5619	4	#NULL!	6	#NULL!	7	54	4	3	Sin deterioro	5.66667	#NULL!	Deterioro (0-2)	#NULL!	Deterioro (0-2)	4	Leve (4)	Si	Si	No	No	No	No	No	No	No	2	63	Population = 100,000+		2012-11-07
1808	1808	10.Selected R NP=010	2018-12-07	2.Female	1.Population = 100,000+	3	1945-01-02	73	73	7.Widowed from a civil union	No	No	No	1.Yes	0	0	64	1.6	25	3	#NULL!	4	#NULL!	5	20	4	2	Leve	4	#NULL!	Leve (3-5)	#NULL!	Leve (3-5)	4	Leve (4)	Si	No	No	No	No	No	No	Si	No	2	67	Population = 100,000+		2012-10-22
1809	1809	10.Selected R NP=010	2018-12-18	2.Female	1.Population = 100,000+	3	1950-03-05	68	68	7.Widowed from a civil union	Yes	No	No	1.Yes	0	0	47	1.62	17.9089	#NULL!	3	#NULL!	4	#NULL!	26	#NULL!	2	Leve	#NULL!	3.66667	#NULL!	Leve (3-5)	Leve (3-5)	4	Leve (4)	Si	Si	No	No	No	No	No	Si	No	3	62	Population = 100,000+		2012-10-06
1811	1811	10.Selected R NP=010	2018-12-04	#NULL!	#NULL!	#NULL!	1934-02-21	84	#NULL!	#NULL!	#NULL!	#NULL!	#NULL!	#NULL!	#NULL!	#NULL!	#NULL!	#NULL!	#NULL!	#NULL!	#NULL!	#NULL!	#NULL!	#NULL!	#NULL!	#NULL!	#NULL!	#NULL!	#NULL!	#NULL!	#NULL!	#NULL!	#NULL!	#NULL!	#NULL!	#NULL!	#NULL!	#NULL!	#NULL!	#NULL!	#NULL!	#NULL!	#NULL!	#NULL!	#NULL!	78	Population = 100,000+		2012-11-02
1828	1828	10.Selected R NP=010	2018-12-04	2.Female	1.Population = 100,000+	4	1932-03-21	86	86	1.Single	Yes	No	No	1.Yes	1.Yes	0	82	1.59	32.4354	3	#NULL!	2	#NULL!	6	18	4	3	Sin deterioro	3.66667	#NULL!	Leve (3-5)	#NULL!	Leve (3-5)	3	Sin deterioro (2-3)	Si	Si	No	No	No	No	Si	No	No	3	80	Population = 100,000+		2012-10-06
1836	1836	10.Selected R NP=010	2018-11-22	2.Female	1.Population = 100,000+	3	1947-03-18	71	71	7.Widowed from a civil union	Yes	No	No	0	0	0	77	1.61	29.7056	4	#NULL!	5	#NULL!	5	18	6	0	Deterioro (0-1)	4.66667	#NULL!	Leve (3-5)	#NULL!	Leve (3-5)	5	Deterioro (5-6)	No	Si	No	No	No	No	No	No	No	1	65	Population = 100,000+		2012-11-10
1837	1837	10.Selected R NP=010	2018-11-14	2.Female	1.Population = 100,000+	0	1933-10-07	85	85	7.Widowed from a civil union	Yes	Yes	No	0	0	0	74	1.53	31.6118	4	#NULL!	2	#NULL!	5	18	6	3	Sin deterioro	3.66667	#NULL!	Leve (3-5)	#NULL!	Leve (3-5)	3	Sin deterioro (2-3)	Si	Si	No	No	No	No	No	No	No	2	79	Population = 100,000+		2012-10-22
1841	1841	10.Selected R NP=010	2018-11-13	1.Male	1.Population = 100,000+	9	1938-06-14	80	80	3.In civil union	No	No	No	1.Yes	1.Yes	0	65	1.55	27.0552	#NULL!	3	#NULL!	4	#NULL!	52	#NULL!	3	Sin deterioro	#NULL!	3.66667	#NULL!	Leve (3-5)	Leve (3-5)	3	Sin deterioro (2-3)	No	Si	No	No	No	No	No	No	No	1	74	Population = 100,000+		2012-10-29
1845	1845	20.Spouse NP=020 of Resp NP=010	2018-11-13	2.Female	1.Population = 100,000+	3	1948-05-03	70	70	3.In civil union	Yes	Yes	No	1.Yes	1.Yes	0	84	1.65	30.854	#NULL!	4	#NULL!	4	#NULL!	37	#NULL!	3	Sin deterioro	#NULL!	4.33333	#NULL!	Leve (3-5)	Leve (3-5)	3	Sin deterioro (2-3)	Si	No	No	No	No	No	Si	No	No	2	64	Population = 100,000+		2012-10-30
1845	1845	10.Selected R NP=010	2018-11-13	1.Male	1.Population = 100,000+	6	1945-02-16	73	73	2.Married	Yes	No	No	1.Yes	1.Yes	0	82	1.75	26.7755	2	#NULL!	1	#NULL!	5	4	3	3	Sin deterioro	2.66667	#NULL!	Deterioro (0-2)	#NULL!	Deterioro (0-2)	4	Leve (4)	No	Si	No	No	No	No	No	No	No	1	67	Population = 100,000+		2012-10-30
1849	1849	10.Selected R NP=010	2018-11-16	2.Female	1.Population = 100,000+	6	1950-11-05	68	68	2.Married	Yes	No	No	1.Yes	0	0	69	1.62	26.2917	4	#NULL!	5	#NULL!	6	20	4	3	Sin deterioro	5	#NULL!	Leve (3-5)	#NULL!	Leve (3-5)	3	Sin deterioro (2-3)	No	No	No	No	No	No	No	No	No	0	62	Population = 100,000+		2012-11-08
1850	1850	10.Selected R NP=010	2018-12-03	2.Female	1.Population = 100,000+	1	1950-02-01	68	68	2.Married	Yes	No	No	0	1.Yes	0	76	1.6	29.6875	4	#NULL!	5	#NULL!	6	21	6	2	Leve	5	#NULL!	Leve (3-5)	#NULL!	Leve (3-5)	4	Leve (4)	Si	Si	No	No	No	No	Si	No	No	3	62	Population = 100,000+		2012-10-18
1850	1850	20.Spouse NP=020 of Resp NP=010	2018-12-03	1.Male	1.Population = 100,000+	6	1952-05-16	66	66	2.Married	No	No	No	1.Yes	1.Yes	0	75	1.7	25.9516	#NULL!	5	#NULL!	6	#NULL!	51	#NULL!	3	Sin deterioro	#NULL!	5.66667	#NULL!	Deterioro (0-2)	Deterioro (0-2)	4	Leve (4)	Si	No	No	No	No	No	No	No	No	1	60	Population = 100,000+		2012-10-18
1852	1852	20.Spouse NP=020 of Resp NP=010	2018-12-05	2.Female	1.Population = 100,000+	6	1942-08-01	76	76	7.Widowed from a civil union	Yes	No	No	1.Yes	1.Yes	1.Yes	64	1.53	27.3399	4	#NULL!	4	#NULL!	5	17	3	3	Sin deterioro	4.33333	#NULL!	Leve (3-5)	#NULL!	Leve (3-5)	3	Sin deterioro (2-3)	Si	Si	No	Si	No	No	Si	No	No	4	70	Population = 100,000+		2012-10-17
1853	1853	10.Selected R NP=010	2018-11-15	2.Female	1.Population = 100,000+	9	1944-07-16	74	74	7.Widowed from a civil union	No	No	No	1.Yes	0	0	97	1.66	35.201	4	#NULL!	6	#NULL!	6	26	5	3	Sin deterioro	5.33333	#NULL!	Deterioro (0-2)	#NULL!	Deterioro (0-2)	4	Leve (4)	Si	Si	Si	No	No	No	Si	No	No	4	68	Population = 100,000+		2012-11-01
1860	1860	10.Selected R NP=010	2018-11-19	#NULL!	#NULL!	#NULL!	1932-09-22	86	#NULL!	#NULL!	#NULL!	#NULL!	#NULL!	#NULL!	#NULL!	#NULL!	#NULL!	#NULL!	#NULL!	#NULL!	#NULL!	#NULL!	#NULL!	#NULL!	#NULL!	#NULL!	#NULL!	#NULL!	#NULL!	#NULL!	#NULL!	#NULL!	#NULL!	#NULL!	#NULL!	#NULL!	#NULL!	#NULL!	#NULL!	#NULL!	#NULL!	#NULL!	#NULL!	#NULL!	#NULL!	80	Population = 100,000+		2012-10-17
1863	1863	10.Selected R NP=010	2018-11-16	2.Female	1.Population = 100,000+	0	1938-11-19	79	79	5.Separated from a civil union	No	No	No	1.Yes	0	1.Yes	93	1.63	35.0032	1	#NULL!	5	#NULL!	6	20	4	3	Sin deterioro	4	#NULL!	Leve (3-5)	#NULL!	Leve (3-5)	3	Sin deterioro (2-3)	No	No	No	Si	No	No	No	No	No	1	73	Population = 100,000+		2012-10-19
1877	1877	10.Selected R NP=010	2018-11-14	2.Female	1.Population = 100,000+	3	1945-04-08	73	73	5.Separated from a civil union	Yes	No	No	1.Yes	0	0	50	1.48	22.8269	3	#NULL!	3	#NULL!	2	18	2	2	Leve	2.66667	#NULL!	Deterioro (0-2)	#NULL!	Deterioro (0-2)	5	Deterioro (5-6)	Si	Si	No	No	No	Si	No	No	Si	4	67	Population = 100,000+		2012-11-26
1879	1879	10.Selected R NP=010	2018-11-17	1.Male	1.Population = 100,000+	6	1948-12-28	69	69	2.Married	No	No	No	1.Yes	1.Yes	1.Yes	54	1.5	24	#NULL!	5	#NULL!	5	#NULL!	25	#NULL!	3	Sin deterioro	#NULL!	5	#NULL!	Leve (3-5)	Leve (3-5)	3	Sin deterioro (2-3)	No	No	No	No	No	No	No	No	No	0	63	Population = 100,000+		2012-10-09
1881	1881	10.Selected R NP=010	2018-11-14	1.Male	1.Population = 100,000+	6	1946-04-01	72	72	2.Married	No	No	No	1.Yes	0	0	68	1.65	24.977	#NULL!	2	#NULL!	1	#NULL!	22	#NULL!	3	Sin deterioro	#NULL!	1.33333	#NULL!	Deterioro (0-2)	Deterioro (0-2)	4	Leve (4)	Si	Si	No	No	No	No	Si	Si	Si	5	66	Population = 100,000+		2012-10-10
1891	1891	20.Spouse NP=020 of Resp NP=010	2018-12-12	2.Female	2.Population = 15,000 - 99,999	17	1951-01-15	67	67	2.Married	Yes	No	No	1.Yes	0	0	79	1.7	27.3356	6	#NULL!	5	#NULL!	5	45	3	3	Sin deterioro	5.33333	#NULL!	Deterioro (0-2)	#NULL!	Deterioro (0-2)	4	Leve (4)	Si	Si	No	No	No	No	Si	No	Si	4	61	Population = 15,000 - 99,999		2012-11-14
1891	1891	10.Selected R NP=010	2018-12-12	1.Male	2.Population = 15,000 - 99,999	17	1950-07-18	68	68	2.Married	Yes	No	No	1.Yes	1.Yes	0	95	1.7	32.872	#NULL!	6	#NULL!	5	#NULL!	24	#NULL!	3	Sin deterioro	#NULL!	5.66667	#NULL!	Deterioro (0-2)	Deterioro (0-2)	4	Leve (4)	Si	Si	No	No	No	No	No	Si	No	3	62	Population = 15,000 - 99,999		2012-11-14
1893	1893	20.Spouse NP=020 of Resp NP=010	2018-12-12	2.Female	2.Population = 15,000 - 99,999	1	1952-01-02	66	66	2.Married	Yes	Yes	No	1.Yes	0	0	75	1.6	29.2969	4	#NULL!	7	#NULL!	8	19	4	3	Sin deterioro	6.33333	#NULL!	Sin deterioro (6-8)	#NULL!	Sin deterioro (6-8)	2	Sin deterioro (2-3)	Si	No	No	No	No	No	Si	No	No	2	61	Population = 15,000 - 99,999		2012-11-12
1894	1894	20.Spouse NP=020 of Resp NP=010	2018-12-13	1.Male	2.Population = 15,000 - 99,999	3	1947-01-04	71	71	2.Married	Yes	No	No	1.Yes	1.Yes	0	70	1.6	27.3437	4	#NULL!	5	#NULL!	6	20	0	3	Sin deterioro	5	#NULL!	Leve (3-5)	#NULL!	Leve (3-5)	3	Sin deterioro (2-3)	No	Si	No	No	No	No	No	No	Si	2	65	Population = 15,000 - 99,999		2012-11-12
1897	1897	10.Selected R NP=010	2018-12-13	2.Female	2.Population = 15,000 - 99,999	2	1936-05-30	82	82	7.Widowed from a civil union	Yes	No	No	1.Yes	0	0	45	#NULL!	#NULL!	#NULL!	4	#NULL!	5	#NULL!	#NULL!	#NULL!	3	Sin deterioro	#NULL!	4	#NULL!	Leve (3-5)	Leve (3-5)	3	Sin deterioro (2-3)	Si	Si	No	No	No	No	No	No	No	2	76	Population = 15,000 - 99,999		2012-11-13
1900	1900	10.Selected R NP=010	2018-12-12	2.Female	2.Population = 15,000 - 99,999	1	1943-12-18	74	74	1.Single	Yes	No	No	1.Yes	0	0	51	#NULL!	#NULL!	4	#NULL!	5	#NULL!	5	5	5	2	Leve	4.66667	#NULL!	Leve (3-5)	#NULL!	Leve (3-5)	4	Leve (4)	No	Si	No	No	No	No	No	No	No	1	67	Population = 15,000 - 99,999		2012-11-13
1905	1905	20.Spouse NP=020 of Resp NP=010	2018-12-13	2.Female	2.Population = 15,000 - 99,999	3	1951-02-02	67	67	2.Married	Yes	No	No	0	0	1.Yes	55	1.47	25.4524	#NULL!	2	#NULL!	4	#NULL!	4	#NULL!	2	Leve	#NULL!	4	#NULL!	Leve (3-5)	Leve (3-5)	4	Leve (4)	No	Si	No	No	No	No	No	No	No	1	61	Population = 15,000 - 99,999		2012-11-15
1905	1905	10.Selected R NP=010	2018-12-12	1.Male	2.Population = 15,000 - 99,999	3	1948-01-06	70	70	2.Married	Yes	No	No	0	1.Yes	0	77	1.5	34.2222	5	#NULL!	5	#NULL!	5	22	5	3	Sin deterioro	5	#NULL!	Leve (3-5)	#NULL!	Leve (3-5)	3	Sin deterioro (2-3)	No	Si	No	No	No	No	No	Si	No	2	64	Population = 15,000 - 99,999		2012-11-15
1908	1908	10.Selected R NP=010	2018-12-13	2.Female	2.Population = 15,000 - 99,999	2	1938-06-04	80	80	7.Widowed from a civil union	Yes	No	No	1.Yes	1.Yes	0	44	#NULL!	#NULL!	#NULL!	4	#NULL!	5	#NULL!	20	#NULL!	2	Leve	#NULL!	4.66667	#NULL!	Leve (3-5)	Leve (3-5)	4	Leve (4)	Si	Si	No	No	No	No	Si	No	No	3	74	Population = 15,000 - 99,999		2012-11-15
1910	1910	10.Selected R NP=010	2018-12-13	#NULL!	#NULL!	#NULL!	1932-02-03	86	#NULL!	#NULL!	#NULL!	#NULL!	#NULL!	#NULL!	#NULL!	#NULL!	#NULL!	#NULL!	#NULL!	#NULL!	#NULL!	#NULL!	#NULL!	#NULL!	#NULL!	#NULL!	#NULL!	#NULL!	#NULL!	#NULL!	#NULL!	#NULL!	#NULL!	#NULL!	#NULL!	#NULL!	#NULL!	#NULL!	#NULL!	#NULL!	#NULL!	#NULL!	#NULL!	#NULL!	#NULL!	80	Population = 15,000 - 99,999		2012-11-03
1915	1915	20.Spouse NP=020 of Resp NP=010	2018-12-19	2.Female	2.Population = 15,000 - 99,999	4	1943-10-18	75	75	2.Married	No	Yes	No	1.Yes	1.Yes	0	61	1.52	26.4024	#NULL!	4	#NULL!	6	#NULL!	14	#NULL!	3	Sin deterioro	#NULL!	5.33333	#NULL!	Deterioro (0-2)	Deterioro (0-2)	4	Leve (4)	Si	Si	No	No	No	Si	Si	No	No	4	69	Population = 15,000 - 99,999		2012-11-03
1915	1915	10.Selected R NP=010	2018-12-19	1.Male	2.Population = 15,000 - 99,999	2	1938-07-31	80	80	2.Married	Yes	Yes	No	0	1.Yes	0	70	1.7	24.2215	2	#NULL!	3	#NULL!	4	4	3	1	Deterioro (0-1)	3	#NULL!	Leve (3-5)	#NULL!	Leve (3-5)	5	Deterioro (5-6)	No	No	No	No	No	No	No	No	No	0	74	Population = 15,000 - 99,999		2012-11-03
1921	1921	20.Spouse NP=020 of Resp NP=010	2018-12-10	2.Female	3.Population = 2,500 - 14,999	6	1939-07-08	79	79	2.Married	Yes	Yes	No	1.Yes	0	0	65	1.58	26.0375	#NULL!	4	#NULL!	5	#NULL!	22	#NULL!	3	Sin deterioro	#NULL!	4.33333	#NULL!	Leve (3-5)	Leve (3-5)	3	Sin deterioro (2-3)	Si	Si	No	No	No	No	No	No	No	2	73	Population = 2,500 - 14,999		2012-10-24
1921	1921	10.Selected R NP=010	2018-12-07	1.Male	3.Population = 2,500 - 14,999	4	1934-12-11	83	84	2.Married	No	No	No	1.Yes	0	1.Yes	65	1.6	25.3906	4	#NULL!	5	#NULL!	6	36	5	3	Sin deterioro	5	#NULL!	Leve (3-5)	#NULL!	Leve (3-5)	3	Sin deterioro (2-3)	Si	Si	No	No	No	Si	No	No	No	3	77	Population = 2,500 - 14,999		2012-10-24
1923	1923	10.Selected R NP=010	2018-12-06	1.Male	3.Population = 2,500 - 14,999	3	1949-07-22	69	69	2.Married	No	No	No	1.Yes	0	1.Yes	70	1.7	24.2215	#NULL!	3	#NULL!	3	#NULL!	20	#NULL!	3	Sin deterioro	#NULL!	3.33333	#NULL!	Leve (3-5)	Leve (3-5)	3	Sin deterioro (2-3)	Si	No	No	No	No	No	No	No	No	1	63	Population = 2,500 - 14,999		2012-10-24
1924	1924	10.Selected R NP=010	2018-12-06	2.Female	3.Population = 2,500 - 14,999	3	1936-09-25	82	82	2.Married	Yes	No	No	1.Yes	0	0	45	1.5	20	#NULL!	4	#NULL!	4	#NULL!	23	#NULL!	3	Sin deterioro	#NULL!	4.33333	#NULL!	Leve (3-5)	Leve (3-5)	3	Sin deterioro (2-3)	Si	Si	No	Si	No	No	Si	No	No	4	76	Population = 2,500 - 14,999		2012-10-24
1924	1924	20.Spouse NP=020 of Resp NP=010	2018-12-06	1.Male	3.Population = 2,500 - 14,999	0	1932-03-23	86	86	2.Married	Yes	No	No	1.Yes	1.Yes	0	87	1.7	30.1038	2	#NULL!	3	#NULL!	4	#NULL!	2	0	Deterioro (0-1)	3	#NULL!	Leve (3-5)	#NULL!	Leve (3-5)	5	Deterioro (5-6)	No	Si	No	No	No	No	No	No	No	1	80	Population = 2,500 - 14,999		2012-10-24
1925	1925	10.Selected R NP=010	2018-12-13	2.Female	3.Population = 2,500 - 14,999	3	1944-03-28	74	74	7.Widowed from a civil union	Yes	No	No	1.Yes	0	0	50	1.5	22.2222	#NULL!	4	#NULL!	5	#NULL!	23	#NULL!	2	Leve	#NULL!	4.66667	#NULL!	Leve (3-5)	Leve (3-5)	4	Leve (4)	Si	Si	No	No	No	No	Si	No	Si	4	68	Population = 2,500 - 14,999		2012-11-11
1927	1927	20.Spouse NP=020 of Resp NP=010	2018-12-13	2.Female	3.Population = 2,500 - 14,999	0	1951-08-30	67	67	2.Married	No	No	No	0	0	1.Yes	69	1.54	29.0943	#NULL!	3	#NULL!	5	#NULL!	9	#NULL!	2	Leve	#NULL!	4.33333	#NULL!	Leve (3-5)	Leve (3-5)	4	Leve (4)	Si	Si	No	Si	No	No	Si	No	No	4	61	Population = 2,500 - 14,999		2012-11-14
1927	1927	10.Selected R NP=010	2018-12-14	1.Male	3.Population = 2,500 - 14,999	0	1935-01-12	83	83	2.Married	No	No	No	1.Yes	1.Yes	1.Yes	57	1.58	22.8329	2	#NULL!	3	#NULL!	4	3	3	3	Sin deterioro	3	#NULL!	Leve (3-5)	#NULL!	Leve (3-5)	3	Sin deterioro (2-3)	Si	Si	No	Si	No	No	No	No	No	3	77	Population = 2,500 - 14,999		2012-11-14
1928	1928	20.Spouse NP=020 of Resp NP=010	2018-12-13	2.Female	3.Population = 2,500 - 14,999	4	1950-01-01	68	68	2.Married	No	No	No	1.Yes	0	1.Yes	74	1.8	22.8395	6	#NULL!	7	#NULL!	6	40	1	3	Sin deterioro	6.33333	#NULL!	Sin deterioro (6-8)	#NULL!	Sin deterioro (6-8)	2	Sin deterioro (2-3)	Si	Si	No	Si	No	No	Si	No	No	4	62	Population = 2,500 - 14,999		2012-11-22
1928	1928	10.Selected R NP=010	2018-12-13	1.Male	3.Population = 2,500 - 14,999	1	1946-06-10	72	72	2.Married	No	No	No	0	0	1.Yes	80	1.79	24.968	#NULL!	0	#NULL!	2	#NULL!	22	#NULL!	3	Sin deterioro	#NULL!	2	#NULL!	Deterioro (0-2)	Deterioro (0-2)	4	Leve (4)	Si	Si	No	No	No	No	No	Si	No	3	66	Population = 2,500 - 14,999		2012-11-22
1940	1940	10.Selected R NP=010	2018-12-10	2.Female	3.Population = 2,500 - 14,999	6	1947-11-16	71	71	2.Married	No	No	No	1.Yes	1.Yes	0	65	1.42	32.2357	#NULL!	4	#NULL!	4	#NULL!	17	#NULL!	3	Sin deterioro	#NULL!	4	#NULL!	Leve (3-5)	Leve (3-5)	3	Sin deterioro (2-3)	No	Si	No	No	No	No	No	No	No	1	63	Population = 2,500 - 14,999		2012-11-15
1942	1942	10.Selected R NP=010	2018-12-10	1.Male	3.Population = 2,500 - 14,999	2	1945-07-15	73	73	2.Married	Yes	No	No	0	1.Yes	1.Yes	74	1.6	28.9062	#NULL!	4	#NULL!	5	#NULL!	#NULL!	#NULL!	1	Deterioro (0-1)	#NULL!	5.66667	#NULL!	Deterioro (0-2)	Deterioro (0-2)	6	Deterioro (5-6)	Si	Si	No	No	No	No	No	Si	No	3	67	Population = 2,500 - 14,999		2012-11-15
1944	1944	20.Spouse NP=020 of Resp NP=010	2018-11-22	2.Female	3.Population = 2,500 - 14,999	2	1952-09-04	66	66	2.Married	Yes	No	No	1.Yes	0	1.Yes	95	1.6	37.1094	#NULL!	3	#NULL!	3	#NULL!	9	#NULL!	3	Sin deterioro	#NULL!	2.66667	#NULL!	Deterioro (0-2)	Deterioro (0-2)	4	Leve (4)	Si	Si	No	No	No	No	No	No	Si	3	60	Population = 2,500 - 14,999		2012-10-12
1944	1944	10.Selected R NP=010	2018-11-22	1.Male	3.Population = 2,500 - 14,999	6	1946-08-26	72	72	2.Married	Yes	No	No	1.Yes	0	1.Yes	94	1.45	44.7087	1	#NULL!	5	#NULL!	4	34	1	3	Sin deterioro	3.33333	#NULL!	Leve (3-5)	#NULL!	Leve (3-5)	3	Sin deterioro (2-3)	Si	Si	No	No	No	No	No	No	Si	3	66	Population = 2,500 - 14,999		2012-10-12
1945	1945	10.Selected R NP=010	2018-11-22	1.Male	3.Population = 2,500 - 14,999	8	1945-07-30	73	73	1.Single	Yes	Yes	No	0	1.Yes	1.Yes	62	1.55	25.8065	#NULL!	3	#NULL!	4	#NULL!	6	#NULL!	3	Sin deterioro	#NULL!	3.66667	#NULL!	Leve (3-5)	Leve (3-5)	3	Sin deterioro (2-3)	Si	No	No	No	No	No	No	No	No	1	67	Population = 2,500 - 14,999		2012-10-19
1946	1946	10.Selected R NP=010	2018-11-22	2.Female	3.Population = 2,500 - 14,999	4	1950-06-21	68	68	2.Married	No	No	No	0	0	0	65	1.61	25.0762	5	#NULL!	4	#NULL!	6	27	4	3	Sin deterioro	5	#NULL!	Leve (3-5)	#NULL!	Leve (3-5)	3	Sin deterioro (2-3)	Si	Si	No	Si	No	Si	Si	Si	Si	7	62	Population = 2,500 - 14,999		2012-10-13
1946	1946	20.Spouse NP=020 of Resp NP=010	2018-11-22	1.Male	3.Population = 2,500 - 14,999	3	1944-10-25	74	74	2.Married	No	No	No	0	1.Yes	1.Yes	71	1.65	26.079	#NULL!	3	#NULL!	3	#NULL!	16	#NULL!	3	Sin deterioro	#NULL!	3.33333	#NULL!	Leve (3-5)	Leve (3-5)	3	Sin deterioro (2-3)	No	Si	No	No	No	No	No	Si	No	2	67	Population = 2,500 - 14,999		2012-10-13
1947	1947	20.Spouse NP=020 of Resp NP=010	2018-11-22	#NULL!	#NULL!	#NULL!	1941-10-02	77	#NULL!	#NULL!	#NULL!	#NULL!	#NULL!	#NULL!	#NULL!	#NULL!	#NULL!	#NULL!	#NULL!	#NULL!	#NULL!	#NULL!	#NULL!	#NULL!	#NULL!	#NULL!	#NULL!	#NULL!	#NULL!	#NULL!	#NULL!	#NULL!	#NULL!	#NULL!	#NULL!	#NULL!	#NULL!	#NULL!	#NULL!	#NULL!	#NULL!	#NULL!	#NULL!	#NULL!	#NULL!	71	Population = 2,500 - 14,999		2012-10-19
1948	1948	20.Spouse NP=020 of Resp NP=010	2018-12-12	2.Female	3.Population = 2,500 - 14,999	6	1952-08-26	66	66	7.Widowed from a civil union	Yes	No	No	0	0	0	70	1.64	26.0262	2	#NULL!	4	#NULL!	7	20	6	3	Sin deterioro	4.33333	#NULL!	Leve (3-5)	#NULL!	Leve (3-5)	3	Sin deterioro (2-3)	Si	Si	No	No	No	No	No	No	No	2	60	Population = 2,500 - 14,999		2012-11-07
1950	1950	20.Spouse NP=020 of Resp NP=010	2018-12-12	2.Female	3.Population = 2,500 - 14,999	4	1940-03-14	78	78	7.Widowed from a civil union	No	No	No	0	0	0	59	1.53	25.204	5	#NULL!	6	#NULL!	6	48	3	3	Sin deterioro	5.66667	#NULL!	Deterioro (0-2)	#NULL!	Deterioro (0-2)	4	Leve (4)	Si	Si	No	No	No	No	Si	No	No	3	72	Population = 2,500 - 14,999		2012-11-07
1951	1951	10.Selected R NP=010	2018-12-04	2.Female	3.Population = 2,500 - 14,999	0	1936-09-17	82	82	2.Married	Yes	Yes	No	1.Yes	0	0	999.DK	#NULL!	#NULL!	#NULL!	2	#NULL!	5	#NULL!	5	#NULL!	3	Sin deterioro	#NULL!	4	#NULL!	Leve (3-5)	Leve (3-5)	3	Sin deterioro (2-3)	Si	Si	No	No	No	No	No	No	Si	3	76	Population = 2,500 - 14,999		2012-11-22
1951	1951	20.Spouse NP=020 of Resp NP=010	2018-12-04	1.Male	3.Population = 2,500 - 14,999	0	1937-08-05	81	80	2.Married	No	#NULL!	No	1.Yes	1.Yes	0	999.DK	#NULL!	#NULL!	4	#NULL!	6	#NULL!	7	19	6	1	Deterioro (0-1)	5.66667	#NULL!	Deterioro (0-2)	#NULL!	Deterioro (0-2)	6	Deterioro (5-6)	Si	Si	No	No	No	No	No	No	Si	3	77	Population = 2,500 - 14,999		2012-11-22
1962	1962	10.Selected R NP=010	2018-11-28	1.Male	3.Population = 2,500 - 14,999	3	1941-11-23	77	77	7.Widowed from a civil union	No	No	No	1.Yes	0	0	73	1.66	26.4915	4	#NULL!	4	#NULL!	4	11	2	3	Sin deterioro	4	#NULL!	Leve (3-5)	#NULL!	Leve (3-5)	3	Sin deterioro (2-3)	Si	Si	No	Si	No	No	No	No	No	3	70	Population = 2,500 - 14,999		2012-10-24
1963	1963	10.Selected R NP=010	2018-11-28	1.Male	3.Population = 2,500 - 14,999	6	1950-01-23	68	68	1.Single	No	No	No	1.Yes	0	1.Yes	83	1.76	26.7949	2	#NULL!	3	#NULL!	5	10	0	3	Sin deterioro	3.33333	#NULL!	Leve (3-5)	#NULL!	Leve (3-5)	3	Sin deterioro (2-3)	Si	No	No	Si	No	No	No	Si	No	3	62	Population = 2,500 - 14,999		2012-10-24
1965	1965	20.Spouse NP=020 of Resp NP=010	2018-12-09	#NULL!	#NULL!	#NULL!	1926-01-18	92	#NULL!	#NULL!	#NULL!	#NULL!	#NULL!	#NULL!	#NULL!	#NULL!	#NULL!	#NULL!	#NULL!	#NULL!	#NULL!	#NULL!	#NULL!	#NULL!	#NULL!	#NULL!	#NULL!	#NULL!	#NULL!	#NULL!	#NULL!	#NULL!	#NULL!	#NULL!	#NULL!	#NULL!	#NULL!	#NULL!	#NULL!	#NULL!	#NULL!	#NULL!	#NULL!	#NULL!	#NULL!	86	Population = 2,500 - 14,999		2012-10-24
1969	1969	20.Spouse NP=020 of Resp NP=010	2018-12-07	2.Female	4.Population <2,500	0	1950-04-03	68	68	2.Married	Yes	No	No	1.Yes	1.Yes	0	67	1.6	26.1719	4	#NULL!	4	#NULL!	4	7	3	3	Sin deterioro	4	#NULL!	Leve (3-5)	#NULL!	Leve (3-5)	3	Sin deterioro (2-3)	Si	Si	No	No	No	No	No	No	No	2	62	Population <2,500		2012-10-23
1969	1969	10.Selected R NP=010	2018-12-07	1.Male	4.Population <2,500	0	1936-06-13	82	82	2.Married	Yes	Yes	No	1.Yes	0	0	75	1.5	33.3333	#NULL!	2	#NULL!	4	#NULL!	#NULL!	#NULL!	2	Leve	#NULL!	4	#NULL!	Leve (3-5)	Leve (3-5)	4	Leve (4)	No	No	No	No	No	No	No	No	No	0	76	Population <2,500		2012-10-23
1972	1972	20.Spouse NP=020 of Resp NP=010	2018-12-07	2.Female	4.Population <2,500	3	1949-08-21	69	69	2.Married	Yes	No	No	1.Yes	0	0	70	1.6	27.3437	5	#NULL!	5	#NULL!	7	27	4	3	Sin deterioro	5.66667	#NULL!	Deterioro (0-2)	#NULL!	Deterioro (0-2)	4	Leve (4)	Si	Si	No	No	No	No	Si	No	No	3	63	Population <2,500		2012-10-24
1972	1972	10.Selected R NP=010	2018-12-07	1.Male	4.Population <2,500	0	1944-09-27	74	74	2.Married	Yes	Yes	No	1.Yes	1.Yes	1.Yes	80	1.7	27.6817	#NULL!	4	#NULL!	3	#NULL!	21	#NULL!	3	Sin deterioro	#NULL!	4.33333	#NULL!	Leve (3-5)	Leve (3-5)	3	Sin deterioro (2-3)	Si	Si	No	No	No	No	No	No	No	2	68	Population <2,500		2012-10-24
1973	1973	10.Selected R NP=010	2018-12-11	1.Male	4.Population <2,500	0	1933-01-08	85	85	2.Married	No	No	No	1.Yes	1.Yes	0	45	1.58	18.026	1	#NULL!	1	#NULL!	3	#NULL!	0	1	Deterioro (0-1)	1.66667	#NULL!	Deterioro (0-2)	#NULL!	Deterioro (0-2)	6	Deterioro (5-6)	No	Si	No	No	No	No	No	No	Si	2	79	Population = 2,500 - 14,999		2012-01-15
1974	1974	20.Spouse NP=020 of Resp NP=010	2018-12-12	#NULL!	#NULL!	#NULL!	1930-01-11	88	#NULL!	#NULL!	#NULL!	#NULL!	#NULL!	#NULL!	#NULL!	#NULL!	#NULL!	#NULL!	#NULL!	#NULL!	#NULL!	#NULL!	#NULL!	#NULL!	#NULL!	#NULL!	#NULL!	#NULL!	#NULL!	#NULL!	#NULL!	#NULL!	#NULL!	#NULL!	#NULL!	#NULL!	#NULL!	#NULL!	#NULL!	#NULL!	#NULL!	#NULL!	#NULL!	#NULL!	#NULL!	82	Population = 2,500 - 14,999		2012-01-15
1975	1975	20.Spouse NP=020 of Resp NP=010	2018-12-12	#NULL!	#NULL!	#NULL!	1938-07-16	80	#NULL!	#NULL!	#NULL!	#NULL!	#NULL!	#NULL!	#NULL!	#NULL!	#NULL!	#NULL!	#NULL!	#NULL!	#NULL!	#NULL!	#NULL!	#NULL!	#NULL!	#NULL!	#NULL!	#NULL!	#NULL!	#NULL!	#NULL!	#NULL!	#NULL!	#NULL!	#NULL!	#NULL!	#NULL!	#NULL!	#NULL!	#NULL!	#NULL!	#NULL!	#NULL!	#NULL!	#NULL!	74	Population <2,500		2012-11-15
1977	1977	10.Selected R NP=010	2018-12-12	#NULL!	#NULL!	#NULL!	1946-02-19	72	#NULL!	#NULL!	#NULL!	#NULL!	#NULL!	#NULL!	#NULL!	#NULL!	#NULL!	#NULL!	#NULL!	#NULL!	#NULL!	#NULL!	#NULL!	#NULL!	#NULL!	#NULL!	#NULL!	#NULL!	#NULL!	#NULL!	#NULL!	#NULL!	#NULL!	#NULL!	#NULL!	#NULL!	#NULL!	#NULL!	#NULL!	#NULL!	#NULL!	#NULL!	#NULL!	#NULL!	#NULL!	66	Population <2,500		2012-11-16
1982	1982	10.Selected R NP=010	2018-12-06	1.Male	4.Population <2,500	0	1932-09-29	86	86	3.In civil union	No	No	No	1.Yes	0	0	48	1.6	18.75	#NULL!	4	#NULL!	5	#NULL!	16	#NULL!	3	Sin deterioro	#NULL!	4.33333	#NULL!	Leve (3-5)	Leve (3-5)	3	Sin deterioro (2-3)	No	Si	No	No	No	Si	No	Si	Si	4	80	Population <2,500		2012-10-24
1983	1983	10.Selected R NP=010	2018-12-13	2.Female	4.Population <2,500	3	1937-05-03	81	81	7.Widowed from a civil union	No	Yes	No	0	0	0	58	1.5	25.7778	#NULL!	3	#NULL!	5	#NULL!	17	#NULL!	3	Sin deterioro	#NULL!	4.33333	#NULL!	Leve (3-5)	Leve (3-5)	3	Sin deterioro (2-3)	Si	Si	No	Si	No	Si	Si	No	No	5	75	Population <2,500		2012-11-30
1984	1984	10.Selected R NP=010	2018-12-14	2.Female	4.Population <2,500	9	1948-07-23	70	70	5.Separated from a civil union	Yes	No	No	0	0	0	63	1.58	25.2363	6	#NULL!	7	#NULL!	6	26	3	3	Sin deterioro	6.33333	#NULL!	Sin deterioro (6-8)	#NULL!	Sin deterioro (6-8)	2	Sin deterioro (2-3)	Si	Si	Si	No	Si	Si	Si	Si	Si	8	64	Population <2,500		2012-10-25
1984	1984	20.Spouse NP=020 of Resp NP=010	2018-12-07	1.Male	4.Population <2,500	6	1946-01-25	72	72	5.Separated from a civil union	No	No	No	0	0	0	63	1.68	22.3214	3	#NULL!	5	#NULL!	5	28	4	3	Sin deterioro	4.33333	#NULL!	Leve (3-5)	#NULL!	Leve (3-5)	3	Sin deterioro (2-3)	Si	Si	Si	No	Si	No	Si	Si	No	6	66	Population <2,500		2012-10-25
1985	1985	20.Spouse NP=020 of Resp NP=010	2018-12-07	#NULL!	#NULL!	#NULL!	1941-04-03	77	#NULL!	#NULL!	#NULL!	#NULL!	#NULL!	#NULL!	#NULL!	#NULL!	#NULL!	#NULL!	#NULL!	#NULL!	#NULL!	#NULL!	#NULL!	#NULL!	#NULL!	#NULL!	#NULL!	#NULL!	#NULL!	#NULL!	#NULL!	#NULL!	#NULL!	#NULL!	#NULL!	#NULL!	#NULL!	#NULL!	#NULL!	#NULL!	#NULL!	#NULL!	#NULL!	#NULL!	#NULL!	71	Population <2,500		2012-10-24
1986	1986	20.Spouse NP=020 of Resp NP=010	2018-12-10	1.Male	4.Population <2,500	0	1936-10-22	82	82	2.Married	No	No	No	1.Yes	1.Yes	1.Yes	71	1.64	26.398	#NULL!	4	#NULL!	5	#NULL!	10	#NULL!	3	Sin deterioro	#NULL!	4	#NULL!	Leve (3-5)	Leve (3-5)	3	Sin deterioro (2-3)	Si	No	No	No	No	No	No	No	No	1	76	Population <2,500		2012-10-25
1991	1991	10.Selected R NP=010	2018-12-04	2.Female	4.Population <2,500	0	1949-10-28	69	69	7.Widowed from a civil union	Yes	No	No	1.Yes	0	1.Yes	68	1.6	26.5625	#NULL!	6	#NULL!	5	#NULL!	13	#NULL!	3	Sin deterioro	#NULL!	5.66667	#NULL!	Deterioro (0-2)	Deterioro (0-2)	4	Leve (4)	Si	Si	No	No	No	No	No	Si	No	3	63	Population <2,500		2012-11-22
1992	1992	10.Selected R NP=010	2018-11-14	2.Female	4.Population <2,500	6	1949-02-09	69	69	7.Widowed from a civil union	No	No	No	0	0	0	57	1.52	24.6711	4	#NULL!	6	#NULL!	6	23	7	3	Sin deterioro	5.33333	#NULL!	Deterioro (0-2)	#NULL!	Deterioro (0-2)	4	Leve (4)	Si	Si	No	No	No	No	Si	No	Si	4	63	Population <2,500		2012-10-28
1993	1993	10.Selected R NP=010	2018-11-14	#NULL!	#NULL!	#NULL!	1945-05-02	73	#NULL!	#NULL!	#NULL!	#NULL!	#NULL!	#NULL!	#NULL!	#NULL!	#NULL!	#NULL!	#NULL!	#NULL!	#NULL!	#NULL!	#NULL!	#NULL!	#NULL!	#NULL!	#NULL!	#NULL!	#NULL!	#NULL!	#NULL!	#NULL!	#NULL!	#NULL!	#NULL!	#NULL!	#NULL!	#NULL!	#NULL!	#NULL!	#NULL!	#NULL!	#NULL!	#NULL!	#NULL!	67	Population <2,500		2012-10-28
1994	1994	10.Selected R NP=010	2018-11-14	#NULL!	#NULL!	#NULL!	1950-09-28	68	#NULL!	#NULL!	#NULL!	#NULL!	#NULL!	#NULL!	#NULL!	#NULL!	#NULL!	#NULL!	#NULL!	#NULL!	#NULL!	#NULL!	#NULL!	#NULL!	#NULL!	#NULL!	#NULL!	#NULL!	#NULL!	#NULL!	#NULL!	#NULL!	#NULL!	#NULL!	#NULL!	#NULL!	#NULL!	#NULL!	#NULL!	#NULL!	#NULL!	#NULL!	#NULL!	#NULL!	#NULL!	62	Population <2,500		2012-10-28
2004	2004	10.Selected R NP=010	2018-12-11	#NULL!	#NULL!	#NULL!	1935-12-10	83	#NULL!	#NULL!	#NULL!	#NULL!	#NULL!	#NULL!	#NULL!	#NULL!	#NULL!	#NULL!	#NULL!	#NULL!	#NULL!	#NULL!	#NULL!	#NULL!	#NULL!	#NULL!	#NULL!	#NULL!	#NULL!	#NULL!	#NULL!	#NULL!	#NULL!	#NULL!	#NULL!	#NULL!	#NULL!	#NULL!	#NULL!	#NULL!	#NULL!	#NULL!	#NULL!	#NULL!	#NULL!	76	Population <2,500		2012-10-16
2011	2011	10.Selected R NP=010	2018-11-23	#NULL!	#NULL!	#NULL!	1931-05-04	87	#NULL!	#NULL!	#NULL!	#NULL!	#NULL!	#NULL!	#NULL!	#NULL!	#NULL!	#NULL!	#NULL!	#NULL!	#NULL!	#NULL!	#NULL!	#NULL!	#NULL!	#NULL!	#NULL!	#NULL!	#NULL!	#NULL!	#NULL!	#NULL!	#NULL!	#NULL!	#NULL!	#NULL!	#NULL!	#NULL!	#NULL!	#NULL!	#NULL!	#NULL!	#NULL!	#NULL!	#NULL!	81	Population <2,500		2012-10-25
2014	2014	10.Selected R NP=010	2018-11-22	1.Male	4.Population <2,500	6	1938-12-01	79	79	3.In civil union	Yes	Yes	No	1.Yes	1.Yes	0	72	1.6	28.125	2	#NULL!	0	#NULL!	0	18	3	0	Deterioro (0-1)	0.666667	#NULL!	Deterioro (0-2)	#NULL!	Deterioro (0-2)	6	Deterioro (5-6)	Si	Si	Si	No	No	No	No	Si	No	4	73	Population <2,500		2012-11-23
2018	2018	10.Selected R NP=010	2018-12-11	2.Female	4.Population <2,500	0	1940-04-06	78	78	2.Married	No	No	No	1.Yes	0	0	57	1.75	18.6122	5	#NULL!	5	#NULL!	4	13	4	2	Leve	4.66667	#NULL!	Leve (3-5)	#NULL!	Leve (3-5)	4	Leve (4)	Si	Si	No	No	No	No	Si	No	No	3	72	Population <2,500		2012-11-15
2020	2020	10.Selected R NP=010	2018-12-06	1.Male	4.Population <2,500	0	1944-12-13	73	73	5.Separated from a civil union	No	No	No	1.Yes	0	0	77	1.54	32.4675	#NULL!	4	#NULL!	4	#NULL!	17	#NULL!	3	Sin deterioro	#NULL!	4	#NULL!	Leve (3-5)	Leve (3-5)	3	Sin deterioro (2-3)	Si	Si	No	No	No	No	No	Si	Si	4	67	Population <2,500		2012-11-15
2022	2022	10.Selected R NP=010	2018-12-06	1.Male	4.Population <2,500	6	1932-05-03	86	86	2.Married	No	No	No	1.Yes	1.Yes	0	100	1.78	31.5617	4	#NULL!	6	#NULL!	7	#NULL!	6	3	Sin deterioro	5.66667	#NULL!	Deterioro (0-2)	#NULL!	Deterioro (0-2)	4	Leve (4)	Si	Si	No	No	No	No	No	No	No	2	80	Population <2,500		2012-10-24
2027	2027	10.Selected R NP=010	2018-12-04	1.Male	4.Population <2,500	6	1949-07-25	69	69	1.Single	No	No	No	1.Yes	1.Yes	0	80	1.7	27.6817	#NULL!	3	#NULL!	4	#NULL!	35	#NULL!	3	Sin deterioro	#NULL!	4	#NULL!	Leve (3-5)	Leve (3-5)	3	Sin deterioro (2-3)	Si	No	No	Si	No	No	No	No	No	2	63	Population <2,500		2012-10-23
2028	2028	10.Selected R NP=010	2018-12-04	2.Female	4.Population <2,500	4	1939-04-24	79	79	7.Widowed from a civil union	Yes	No	No	1.Yes	0	0	70	1.81	21.3669	#NULL!	4	#NULL!	6	#NULL!	22	#NULL!	3	Sin deterioro	#NULL!	5.33333	#NULL!	Deterioro (0-2)	Deterioro (0-2)	4	Leve (4)	Si	No	No	No	No	No	No	No	No	1	73	Population <2,500		2012-11-01
2028	2028	20.Spouse NP=020 of Resp NP=010	2018-12-04	#NULL!	#NULL!	#NULL!	1933-01-29	85	#NULL!	#NULL!	#NULL!	#NULL!	#NULL!	#NULL!	#NULL!	#NULL!	#NULL!	#NULL!	#NULL!	#NULL!	#NULL!	#NULL!	#NULL!	#NULL!	#NULL!	#NULL!	#NULL!	#NULL!	#NULL!	#NULL!	#NULL!	#NULL!	#NULL!	#NULL!	#NULL!	#NULL!	#NULL!	#NULL!	#NULL!	#NULL!	#NULL!	#NULL!	#NULL!	#NULL!	#NULL!	79	Population <2,500		2012-10-23
2030	2030	20.Spouse NP=020 of Resp NP=010	2018-12-08	2.Female	4.Population <2,500	3	1951-08-06	67	67	7.Widowed from a civil union	Yes	No	No	1.Yes	0	0	55	1.5	24.4444	4	#NULL!	4	#NULL!	4	2	3	3	Sin deterioro	4	#NULL!	Leve (3-5)	#NULL!	Leve (3-5)	3	Sin deterioro (2-3)	Si	Si	No	Si	No	No	Si	No	No	4	61	Population <2,500		2012-11-02
2031	2031	10.Selected R NP=010	2018-12-08	2.Female	4.Population <2,500	9	1947-11-14	71	71	2.Married	No	Yes	No	1.Yes	0	0	75	1.53	32.039	#NULL!	4	#NULL!	5	#NULL!	36	#NULL!	2	Leve	#NULL!	5.33333	#NULL!	Deterioro (0-2)	Deterioro (0-2)	5	Deterioro (5-6)	Si	Si	No	No	No	No	Si	No	Si	4	64	Population <2,500		2012-11-02
2035	2035	10.Selected R NP=010	2018-12-19	2.Female	4.Population <2,500	3	1948-08-24	70	70	5.Separated from a civil union	Yes	Yes	No	1.Yes	1.Yes	0	79	1.56	32.4622	3	#NULL!	5	#NULL!	6	35	3	3	Sin deterioro	4.66667	#NULL!	Leve (3-5)	#NULL!	Leve (3-5)	3	Sin deterioro (2-3)	Si	Si	No	No	No	No	No	Si	No	3	64	Population <2,500		2012-11-02
2041	2041	10.Selected R NP=010	2018-11-23	2.Female	4.Population <2,500	0	1947-02-16	71	71	7.Widowed from a civil union	No	Yes	No	1.Yes	0	0	44	1.47	20.3619	3	#NULL!	2	#NULL!	3	7	1	1	Deterioro (0-1)	2.66667	#NULL!	Deterioro (0-2)	#NULL!	Deterioro (0-2)	6	Deterioro (5-6)	Si	Si	No	No	No	No	Si	No	No	3	65	Population <2,500		2012-10-23
2044	2044	20.Spouse NP=020 of Resp NP=010	2018-11-27	1.Male	4.Population <2,500	0	1937-02-12	81	82	1.Single	No	No	No	0	0	0	55	1.48	25.1096	#NULL!	5	#NULL!	6	#NULL!	5	#NULL!	3	Sin deterioro	#NULL!	5	#NULL!	Leve (3-5)	Leve (3-5)	3	Sin deterioro (2-3)	Si	Si	No	No	Si	No	No	Si	No	4	75	Population <2,500		2012-10-23
2047	2047	10.Selected R NP=010	2018-11-22	2.Female	4.Population <2,500	6	1950-10-20	68	68	2.Married	Yes	No	No	0	0	0	65	1.6	25.3906	#NULL!	6	#NULL!	5	#NULL!	57	#NULL!	3	Sin deterioro	#NULL!	6	#NULL!	Sin deterioro (6-8)	Sin deterioro (6-8)	2	Sin deterioro (2-3)	Si	Si	No	Si	Si	No	Si	Si	No	6	61	Population = 2,500 - 14,999		2012-10-11
2047	2047	20.Spouse NP=020 of Resp NP=010	2018-12-20	1.Male	4.Population <2,500	9	1949-03-21	69	69	2.Married	Yes	Yes	No	0	1.Yes	1.Yes	100	1.68	35.4308	5	#NULL!	4	#NULL!	7	22	6	3	Sin deterioro	5.33333	#NULL!	Deterioro (0-2)	#NULL!	Deterioro (0-2)	4	Leve (4)	Si	No	No	No	No	No	No	Si	No	2	63	Population = 2,500 - 14,999		2012-10-12
2054	2054	20.Spouse NP=020 of Resp NP=010	2018-12-07	2.Female	4.Population <2,500	0	1922-10-22	96	96	2.Married	Yes	No	Yes	1.Yes	1.Yes	0	999.DK	#NULL!	#NULL!	#NULL!	4	#NULL!	3	#NULL!	#NULL!	#NULL!	0	Deterioro (0-1)	#NULL!	3.33333	#NULL!	Leve (3-5)	Leve (3-5)	5	Deterioro (5-6)	Si	No	No	No	No	No	No	No	No	1	90	Population <2,500		2012-11-15
2055	2055	20.Spouse NP=020 of Resp NP=010	2018-12-07	#NULL!	#NULL!	#NULL!	1940-09-26	78	#NULL!	#NULL!	#NULL!	#NULL!	#NULL!	#NULL!	#NULL!	#NULL!	#NULL!	#NULL!	#NULL!	#NULL!	#NULL!	#NULL!	#NULL!	#NULL!	#NULL!	#NULL!	#NULL!	#NULL!	#NULL!	#NULL!	#NULL!	#NULL!	#NULL!	#NULL!	#NULL!	#NULL!	#NULL!	#NULL!	#NULL!	#NULL!	#NULL!	#NULL!	#NULL!	#NULL!	#NULL!	72	Population = 100,000+		2012-10-31
2056	2056	10.Selected R NP=010	2018-11-28	2.Female	1.Population = 100,000+	5	1946-10-05	72	72	7.Widowed from a civil union	Yes	No	No	1.Yes	0	0	77	1.62	29.34	5	#NULL!	5	#NULL!	7	45	7	3	Sin deterioro	5.66667	#NULL!	Deterioro (0-2)	#NULL!	Deterioro (0-2)	4	Leve (4)	Si	Si	No	No	No	No	No	No	No	2	66	Population = 100,000+		2012-10-06
2061	2061	20.Spouse NP=020 of Resp NP=010	2018-11-22	1.Male	1.Population = 100,000+	3	1946-02-12	72	72	2.Married	Yes	Yes	No	1.Yes	1.Yes	0	87	1.72	29.4078	#NULL!	5	#NULL!	6	#NULL!	27	#NULL!	3	Sin deterioro	#NULL!	6	#NULL!	Sin deterioro (6-8)	Sin deterioro (6-8)	2	Sin deterioro (2-3)	Si	Si	No	No	No	No	No	Si	No	3	66	Population = 100,000+		2012-10-06
2061	2061	10.Selected R NP=010	2018-11-19	2.Female	1.Population = 100,000+	3	1937-12-04	80	80	2.Married	Yes	No	No	1.Yes	0	0	68	1.72	22.9854	4	#NULL!	5	#NULL!	4	20	3	3	Sin deterioro	4.33333	#NULL!	Leve (3-5)	#NULL!	Leve (3-5)	3	Sin deterioro (2-3)	Si	Si	No	No	No	No	Si	No	No	3	74	Population = 100,000+		2012-10-06
2062	2062	10.Selected R NP=010	2018-11-28	2.Female	1.Population = 100,000+	9	1948-11-18	70	70	2.Married	Yes	No	No	1.Yes	0	0	66	1.56	27.1203	#NULL!	5	#NULL!	6	#NULL!	18	#NULL!	3	Sin deterioro	#NULL!	6	#NULL!	Sin deterioro (6-8)	Sin deterioro (6-8)	2	Sin deterioro (2-3)	Si	Si	No	No	No	No	No	No	No	2	63	Population = 100,000+		2012-10-23
2062	2062	20.Spouse NP=020 of Resp NP=010	2018-11-28	1.Male	1.Population = 100,000+	9	1944-07-19	74	74	2.Married	Yes	No	No	1.Yes	1.Yes	0	82	1.74	27.0842	6	#NULL!	6	#NULL!	7	27	7	3	Sin deterioro	6.33333	#NULL!	Sin deterioro (6-8)	#NULL!	Sin deterioro (6-8)	2	Sin deterioro (2-3)	Si	Si	No	No	No	No	No	No	No	2	68	Population = 100,000+		2012-10-25
2067	2067	20.Spouse NP=020 of Resp NP=010	2018-11-25	2.Female	1.Population = 100,000+	8	1944-12-23	73	73	7.Widowed from a civil union	Yes	Yes	No	0	0	0	67	1.56	27.5312	#NULL!	5	#NULL!	4	#NULL!	31	#NULL!	3	Sin deterioro	#NULL!	4.66667	#NULL!	Leve (3-5)	Leve (3-5)	3	Sin deterioro (2-3)	Si	Si	No	No	Si	No	Si	No	Si	5	67	Population = 100,000+		2012-10-09
2068	2068	10.Selected R NP=010	2018-11-21	#NULL!	#NULL!	#NULL!	1937-01-15	81	#NULL!	#NULL!	#NULL!	#NULL!	#NULL!	#NULL!	#NULL!	#NULL!	#NULL!	#NULL!	#NULL!	#NULL!	#NULL!	#NULL!	#NULL!	#NULL!	#NULL!	#NULL!	#NULL!	#NULL!	#NULL!	#NULL!	#NULL!	#NULL!	#NULL!	#NULL!	#NULL!	#NULL!	#NULL!	#NULL!	#NULL!	#NULL!	#NULL!	#NULL!	#NULL!	#NULL!	#NULL!	75	Population = 100,000+		2012-10-07
2069	2069	10.Selected R NP=010	2018-11-21	2.Female	1.Population = 100,000+	16	1942-09-06	76	76	4.Divorced	Yes	No	No	1.Yes	1.Yes	0	75	1.6	29.2969	5	#NULL!	5	#NULL!	7	57	6	3	Sin deterioro	5.66667	#NULL!	Deterioro (0-2)	#NULL!	Deterioro (0-2)	4	Leve (4)	Si	No	No	Si	No	Si	Si	No	No	4	70	Population = 100,000+		2012-10-10
2070	2070	10.Selected R NP=010	2018-11-22	1.Male	1.Population = 100,000+	12	1948-03-14	70	70	2.Married	No	No	No	0	1.Yes	0	71	1.7	24.5675	5	#NULL!	8	#NULL!	6	54	8	3	Sin deterioro	6.33333	#NULL!	Sin deterioro (6-8)	#NULL!	Sin deterioro (6-8)	2	Sin deterioro (2-3)	Si	No	Si	Si	No	Si	No	No	No	4	64	Population = 100,000+		2012-10-13
2071	2071	20.Spouse NP=020 of Resp NP=010	2018-11-21	2.Female	1.Population = 100,000+	6	1951-09-03	67	67	2.Married	No	No	No	0	1.Yes	1.Yes	54	1.62	20.5761	#NULL!	5	#NULL!	6	#NULL!	33	#NULL!	3	Sin deterioro	#NULL!	5.66667	#NULL!	Deterioro (0-2)	Deterioro (0-2)	4	Leve (4)	Si	Si	No	No	No	No	No	No	No	2	61	Population = 100,000+		2012-10-06
2072	2072	20.Spouse NP=020 of Resp NP=010	2018-11-28	2.Female	1.Population = 100,000+	9	1929-05-20	89	89	2.Married	No	No	No	1.Yes	0	0	54	1.63	20.3244	2	#NULL!	3	#NULL!	5	16	4	3	Sin deterioro	3.33333	#NULL!	Leve (3-5)	#NULL!	Leve (3-5)	3	Sin deterioro (2-3)	Si	Si	No	No	No	No	No	No	No	2	83	Population = 100,000+		2012-10-09
2072	2072	10.Selected R NP=010	2018-11-28	1.Male	1.Population = 100,000+	9	1929-06-09	89	89	2.Married	Yes	No	No	0	1.Yes	1.Yes	74	1.55	30.8012	#NULL!	6	#NULL!	5	#NULL!	23	#NULL!	3	Sin deterioro	#NULL!	5	#NULL!	Leve (3-5)	Leve (3-5)	3	Sin deterioro (2-3)	Si	Si	No	No	No	No	No	No	No	2	83	Population = 100,000+		2012-10-09
2078	2078	20.Spouse NP=020 of Resp NP=010	2018-11-21	2.Female	1.Population = 100,000+	6	1947-05-19	71	71	2.Married	Yes	Yes	No	1.Yes	0	0	61	1.64	22.68	6	#NULL!	5	#NULL!	7	26	4	3	Sin deterioro	6	#NULL!	Sin deterioro (6-8)	#NULL!	Sin deterioro (6-8)	2	Sin deterioro (2-3)	Si	Si	Si	No	No	Si	Si	No	Si	6	65	Population = 100,000+		2012-10-06
2078	2078	10.Selected R NP=010	2018-11-21	1.Male	1.Population = 100,000+	6	1946-07-01	72	72	2.Married	Yes	Yes	No	1.Yes	1.Yes	0	72	1.64	26.7698	#NULL!	4	#NULL!	7	#NULL!	46	#NULL!	3	Sin deterioro	#NULL!	6	#NULL!	Sin deterioro (6-8)	Sin deterioro (6-8)	2	Sin deterioro (2-3)	Si	Si	Si	No	No	Si	Si	No	Si	6	66	Population = 100,000+		2012-10-06
2079	2079	10.Selected R NP=010	2018-11-13	1.Male	1.Population = 100,000+	6	1927-06-13	91	91	7.Widowed from a civil union	No	No	No	0	0	0	65	1.69	22.7583	#NULL!	2	#NULL!	3	#NULL!	25	#NULL!	3	Sin deterioro	#NULL!	3	#NULL!	Leve (3-5)	Leve (3-5)	3	Sin deterioro (2-3)	No	Si	No	No	No	No	No	No	No	1	85	Population = 100,000+		2012-10-10
2081	2081	20.Spouse NP=020 of Resp NP=010	2018-11-29	2.Female	1.Population = 100,000+	9	1938-12-28	79	79	7.Widowed from a civil union	Yes	Yes	No	1.Yes	0	0	82	1.7	28.3737	#NULL!	4	#NULL!	5	#NULL!	17	#NULL!	3	Sin deterioro	#NULL!	4.66667	#NULL!	Leve (3-5)	Leve (3-5)	3	Sin deterioro (2-3)	Si	Si	No	No	No	No	No	Si	No	3	73	Population = 100,000+		2012-10-09
2083	2083	10.Selected R NP=010	2018-11-28	1.Male	1.Population = 100,000+	6	1942-10-25	76	76	2.Married	Yes	No	No	0	0	0	73	1.68	25.8645	#NULL!	4	#NULL!	5	#NULL!	28	#NULL!	3	Sin deterioro	#NULL!	5	#NULL!	Leve (3-5)	Leve (3-5)	3	Sin deterioro (2-3)	Si	No	No	No	No	No	No	No	No	1	69	Population = 100,000+		2012-10-07
2084	2084	10.Selected R NP=010	2018-11-14	1.Male	1.Population = 100,000+	0	1930-04-18	88	89	7.Widowed from a civil union	Yes	No	No	0	0	1.Yes	63	1.55	26.2227	3	#NULL!	3	#NULL!	5	14	5	3	Sin deterioro	3.66667	#NULL!	Leve (3-5)	#NULL!	Leve (3-5)	3	Sin deterioro (2-3)	Si	No	No	No	No	No	No	No	No	1	82	Population = 100,000+		2012-10-09
2086	2086	10.Selected R NP=010	2018-11-30	1.Male	1.Population = 100,000+	6	1944-11-10	74	74	3.In civil union	No	No	No	1.Yes	0	0	85	1.63	31.9922	4	#NULL!	3	#NULL!	4	5	3	3	Sin deterioro	3.66667	#NULL!	Leve (3-5)	#NULL!	Leve (3-5)	3	Sin deterioro (2-3)	Si	Si	No	#NULL!	No	No	No	No	No	2	68	Population = 100,000+		2012-10-08
2087	2087	20.Spouse NP=020 of Resp NP=010	2018-11-15	2.Female	1.Population = 100,000+	6	1947-07-31	71	71	2.Married	No	No	No	1.Yes	1.Yes	1.Yes	47	1.55	19.563	#NULL!	8	#NULL!	7	#NULL!	35	#NULL!	3	Sin deterioro	#NULL!	7.66667	#NULL!	Sin deterioro (6-8)	Sin deterioro (6-8)	2	Sin deterioro (2-3)	Si	Si	No	Si	No	No	Si	No	No	4	65	Population = 100,000+		2012-10-09
2087	2087	10.Selected R NP=010	2018-11-17	1.Male	1.Population = 100,000+	12	1944-03-10	74	74	2.Married	No	No	No	1.Yes	0	0	86	1.62	32.7694	6	#NULL!	7	#NULL!	8	45	8	3	Sin deterioro	7	#NULL!	Sin deterioro (6-8)	#NULL!	Sin deterioro (6-8)	2	Sin deterioro (2-3)	Si	No	No	No	Si	No	No	Si	No	3	68	Population = 100,000+		2012-10-09
2088	2088	10.Selected R NP=010	2018-11-28	2.Female	1.Population = 100,000+	5	1949-07-29	69	69	1.Single	No	Yes	No	1.Yes	0	0	70	#NULL!	#NULL!	5	#NULL!	5	#NULL!	6	11	3	3	Sin deterioro	5.33333	#NULL!	Deterioro (0-2)	#NULL!	Deterioro (0-2)	4	Leve (4)	No	Si	No	No	No	No	No	No	No	1	63	Population = 100,000+		2012-10-08
2092	2092	10.Selected R NP=010	2018-11-29	1.Male	1.Population = 100,000+	6	1948-07-31	70	70	2.Married	No	No	No	1.Yes	0	0	85	1.65	31.2213	#NULL!	3	#NULL!	3	#NULL!	9	#NULL!	3	Sin deterioro	#NULL!	2	#NULL!	Deterioro (0-2)	Deterioro (0-2)	4	Leve (4)	Si	Si	No	No	No	No	No	No	No	2	64	Population = 100,000+		2012-11-22
2094	2094	10.Selected R NP=010	2018-12-02	1.Male	1.Population = 100,000+	12	1943-06-06	75	75	1.Single	No	No	No	1.Yes	0	0	85	1.7	29.4118	#NULL!	3	#NULL!	4	#NULL!	13	#NULL!	3	Sin deterioro	#NULL!	4	#NULL!	Leve (3-5)	Leve (3-5)	3	Sin deterioro (2-3)	No	Si	No	#NULL!	No	No	No	No	No	1	69	Population = 100,000+		2012-10-25
2095	2095	20.Spouse NP=020 of Resp NP=010	2018-11-15	2.Female	1.Population = 100,000+	9	1951-05-23	67	67	7.Widowed from a civil union	No	Yes	No	1.Yes	0	0	69	1.64	25.6544	#NULL!	6	#NULL!	7	#NULL!	35	#NULL!	3	Sin deterioro	#NULL!	6.66667	#NULL!	Sin deterioro (6-8)	Sin deterioro (6-8)	2	Sin deterioro (2-3)	Si	Si	No	No	No	Si	Si	No	No	4	61	Population = 100,000+		2012-10-08
2097	2097	20.Spouse NP=020 of Resp NP=010	2018-11-27	2.Female	1.Population = 100,000+	9	1952-06-29	66	66	2.Married	No	Yes	No	1.Yes	0	0	75	1.68	26.5731	3	#NULL!	3	#NULL!	3	8	3	3	Sin deterioro	3	#NULL!	Leve (3-5)	#NULL!	Leve (3-5)	3	Sin deterioro (2-3)	Si	Si	No	No	No	No	No	No	No	2	60	Population = 100,000+		2012-10-12
2097	2097	10.Selected R NP=010	2018-11-27	1.Male	1.Population = 100,000+	9	1949-06-21	69	69	2.Married	Yes	Yes	No	1.Yes	0	0	85	1.79	26.5285	4	#NULL!	3	#NULL!	3	6	3	3	Sin deterioro	3.33333	#NULL!	Leve (3-5)	#NULL!	Leve (3-5)	3	Sin deterioro (2-3)	Si	Si	No	No	No	No	No	No	No	2	63	Population = 100,000+		2012-10-06
2098	2098	10.Selected R NP=010	2018-11-28	2.Female	1.Population = 100,000+	8	1938-09-10	80	80	7.Widowed from a civil union	Yes	No	No	1.Yes	0	0	70	1.65	25.7117	3	#NULL!	2	#NULL!	1	7	1	3	Sin deterioro	2	#NULL!	Deterioro (0-2)	#NULL!	Deterioro (0-2)	4	Leve (4)	Si	Si	No	No	No	No	No	No	No	2	74	Population = 100,000+		2012-10-10
2101	2101	10.Selected R NP=010	2018-11-21	1.Male	1.Population = 100,000+	4	1942-02-17	76	76	5.Separated from a civil union	No	No	No	1.Yes	1.Yes	0	86	1.68	30.4705	0	#NULL!	4	#NULL!	8	36	8	3	Sin deterioro	4	#NULL!	Leve (3-5)	#NULL!	Leve (3-5)	3	Sin deterioro (2-3)	Si	Si	No	No	No	No	No	No	No	2	70	Population = 100,000+		2012-10-09
2107	2107	10.Selected R NP=010	2018-11-27	1.Male	1.Population = 100,000+	9	1948-06-07	70	70	2.Married	No	Yes	No	1.Yes	0	0	70	1.53	29.903	#NULL!	3	#NULL!	4	#NULL!	8	#NULL!	3	Sin deterioro	#NULL!	3	#NULL!	Leve (3-5)	Leve (3-5)	3	Sin deterioro (2-3)	No	Si	No	No	No	No	No	Si	No	2	64	Population = 100,000+		2012-10-07
2108	2108	10.Selected R NP=010	2018-11-15	1.Male	1.Population = 100,000+	7	1948-08-12	70	70	2.Married	Yes	No	No	1.Yes	1.Yes	0	76	1.68	26.9274	#NULL!	6	#NULL!	6	#NULL!	35	#NULL!	3	Sin deterioro	#NULL!	6.33333	#NULL!	Sin deterioro (6-8)	Sin deterioro (6-8)	2	Sin deterioro (2-3)	Si	No	No	Si	No	No	No	No	No	2	64	Population = 100,000+		2012-10-08
2109	2109	10.Selected R NP=010	2018-11-22	1.Male	2.Population = 15,000 - 99,999	5	1943-09-29	75	75	3.In civil union	No	No	No	1.Yes	0	0	73	1.75	23.8367	3	#NULL!	4	#NULL!	4	16	3	3	Sin deterioro	3.66667	#NULL!	Leve (3-5)	#NULL!	Leve (3-5)	3	Sin deterioro (2-3)	Si	Si	No	No	No	No	No	Si	No	3	69	Population <2,500		2012-11-06
2115	2115	10.Selected R NP=010	2018-12-03	1.Male	2.Population = 15,000 - 99,999	0	1936-07-16	82	82	2.Married	No	No	No	1.Yes	1.Yes	0	50	1.5	22.2222	0	#NULL!	3	#NULL!	4	15	1	3	Sin deterioro	2.33333	#NULL!	Deterioro (0-2)	#NULL!	Deterioro (0-2)	4	Leve (4)	No	Si	No	No	No	No	No	No	No	1	76	Population = 15,000 - 99,999		2012-11-05
2116	2116	10.Selected R NP=010	2018-11-15	2.Female	1.Population = 100,000+	3	1944-05-15	74	74	7.Widowed from a civil union	Yes	No	No	1.Yes	0	0	78	1.52	33.7604	#NULL!	4	#NULL!	4	#NULL!	29	#NULL!	3	Sin deterioro	#NULL!	4.66667	#NULL!	Leve (3-5)	Leve (3-5)	3	Sin deterioro (2-3)	Si	Si	No	No	No	No	No	Si	No	3	68	Population = 100,000+		2012-10-10
2121	2121	10.Selected R NP=010	2018-12-19	2.Female	1.Population = 100,000+	4	1942-01-10	76	76	2.Married	No	Yes	No	1.Yes	1.Yes	0	72	1.52	31.1634	2	#NULL!	5	#NULL!	4	19	3	2	Leve	3.66667	#NULL!	Leve (3-5)	#NULL!	Leve (3-5)	4	Leve (4)	Si	Si	No	No	No	No	Si	No	No	3	70	Population = 100,000+		2012-11-06
2125	2125	10.Selected R NP=010	2018-11-12	2.Female	1.Population = 100,000+	4	1948-01-27	70	70	7.Widowed from a civil union	Yes	Yes	No	1.Yes	0	0	62	1.48	28.3053	#NULL!	4	#NULL!	5	#NULL!	28	#NULL!	3	Sin deterioro	#NULL!	5	#NULL!	Leve (3-5)	Leve (3-5)	3	Sin deterioro (2-3)	Si	Si	No	No	No	No	Si	No	No	3	64	Population = 100,000+		2012-11-02
2127	2127	20.Spouse NP=020 of Resp NP=010	2018-11-29	#NULL!	#NULL!	#NULL!	1945-06-25	73	#NULL!	#NULL!	#NULL!	#NULL!	#NULL!	#NULL!	#NULL!	#NULL!	#NULL!	#NULL!	#NULL!	#NULL!	#NULL!	#NULL!	#NULL!	#NULL!	#NULL!	#NULL!	#NULL!	#NULL!	#NULL!	#NULL!	#NULL!	#NULL!	#NULL!	#NULL!	#NULL!	#NULL!	#NULL!	#NULL!	#NULL!	#NULL!	#NULL!	#NULL!	#NULL!	#NULL!	#NULL!	67	Population = 100,000+		2012-10-10
2127	2127	10.Selected R NP=010	2018-11-29	#NULL!	#NULL!	#NULL!	1945-02-02	73	#NULL!	#NULL!	#NULL!	#NULL!	#NULL!	#NULL!	#NULL!	#NULL!	#NULL!	#NULL!	#NULL!	#NULL!	#NULL!	#NULL!	#NULL!	#NULL!	#NULL!	#NULL!	#NULL!	#NULL!	#NULL!	#NULL!	#NULL!	#NULL!	#NULL!	#NULL!	#NULL!	#NULL!	#NULL!	#NULL!	#NULL!	#NULL!	#NULL!	#NULL!	#NULL!	#NULL!	#NULL!	67	Population = 100,000+		2012-10-10
2130	2130	20.Spouse NP=020 of Resp NP=010	2018-11-22	2.Female	1.Population = 100,000+	1	1936-08-15	82	82	7.Widowed from a civil union	Yes	No	No	1.Yes	1.Yes	0	60	1.65	22.0386	#NULL!	4	#NULL!	4	#NULL!	7	#NULL!	3	Sin deterioro	#NULL!	4.66667	#NULL!	Leve (3-5)	Leve (3-5)	3	Sin deterioro (2-3)	Si	Si	No	No	No	No	No	No	No	2	76	Population = 100,000+		2012-10-09
2132	2132	20.Spouse NP=020 of Resp NP=010	2018-11-15	2.Female	1.Population = 100,000+	6	1949-02-10	69	69	7.Widowed from a civil union	Yes	No	No	1.Yes	1.Yes	0	64	1.57	25.9645	#NULL!	6	#NULL!	6	#NULL!	28	#NULL!	3	Sin deterioro	#NULL!	5.66667	#NULL!	Deterioro (0-2)	Deterioro (0-2)	4	Leve (4)	Si	Si	No	No	No	No	No	No	No	2	63	Population = 100,000+		2012-10-17
2133	2133	20.Spouse NP=020 of Resp NP=010	2018-11-12	2.Female	1.Population = 100,000+	13	1937-09-08	81	81	2.Married	No	No	No	1.Yes	0	0	71	1.76	22.921	#NULL!	6	#NULL!	7	#NULL!	10	#NULL!	3	Sin deterioro	#NULL!	6.33333	#NULL!	Sin deterioro (6-8)	Sin deterioro (6-8)	2	Sin deterioro (2-3)	Si	Si	No	No	No	No	No	No	Si	3	75	Population = 100,000+		2012-10-13
2133	2133	10.Selected R NP=010	2018-11-12	1.Male	1.Population = 100,000+	12	1933-05-20	85	85	2.Married	Yes	No	No	1.Yes	1.Yes	1.Yes	80	1.6	31.25	5	#NULL!	5	#NULL!	6	26	5	3	Sin deterioro	5.33333	#NULL!	Deterioro (0-2)	#NULL!	Deterioro (0-2)	4	Leve (4)	Si	Si	No	No	No	No	No	No	No	2	79	Population = 100,000+		2012-10-13
2134	2134	10.Selected R NP=010	2018-11-23	#NULL!	#NULL!	#NULL!	1935-07-31	83	#NULL!	#NULL!	#NULL!	#NULL!	#NULL!	#NULL!	#NULL!	#NULL!	#NULL!	#NULL!	#NULL!	#NULL!	#NULL!	#NULL!	#NULL!	#NULL!	#NULL!	#NULL!	#NULL!	#NULL!	#NULL!	#NULL!	#NULL!	#NULL!	#NULL!	#NULL!	#NULL!	#NULL!	#NULL!	#NULL!	#NULL!	#NULL!	#NULL!	#NULL!	#NULL!	#NULL!	#NULL!	77	Population = 100,000+		2012-11-27
2135	2135	20.Spouse NP=020 of Resp NP=010	2018-11-23	2.Female	1.Population = 100,000+	4	1951-09-11	67	67	7.Widowed from a civil union	Yes	Yes	No	1.Yes	0	0	62	1.55	25.8065	2	#NULL!	5	#NULL!	4	3	6	3	Sin deterioro	3.66667	#NULL!	Leve (3-5)	#NULL!	Leve (3-5)	3	Sin deterioro (2-3)	Si	No	No	No	No	No	Si	No	No	2	61	Population = 100,000+		2012-10-10
2138	2138	20.Spouse NP=020 of Resp NP=010	2018-11-20	2.Female	1.Population = 100,000+	4	1946-12-01	71	71	2.Married	No	No	No	0	0	0	51	1.55	21.2279	3	#NULL!	5	#NULL!	5	45	4	3	Sin deterioro	4.33333	#NULL!	Leve (3-5)	#NULL!	Leve (3-5)	3	Sin deterioro (2-3)	Si	Si	No	No	No	No	No	Si	No	3	65	Population = 100,000+		2012-11-06
2139	2139	20.Spouse NP=020 of Resp NP=010	2018-11-23	2.Female	1.Population = 100,000+	3	1952-04-26	66	66	2.Married	No	No	No	1.Yes	0	0	85	1.65	31.2213	4	#NULL!	4	#NULL!	4	22	4	3	Sin deterioro	4	#NULL!	Leve (3-5)	#NULL!	Leve (3-5)	3	Sin deterioro (2-3)	Si	Si	No	No	No	No	Si	No	No	3	60	Population = 100,000+		2012-10-18
2139	2139	10.Selected R NP=010	2018-11-13	1.Male	1.Population = 100,000+	6	1949-09-04	69	69	2.Married	Yes	No	No	0	1.Yes	1.Yes	79	1.75	25.7959	#NULL!	4	#NULL!	5	#NULL!	44	#NULL!	2	Leve	#NULL!	4.33333	#NULL!	Leve (3-5)	Leve (3-5)	4	Leve (4)	Si	No	No	No	No	No	No	Si	No	2	63	Population = 100,000+		2012-10-21
2142	2142	10.Selected R NP=010	2018-11-14	1.Male	1.Population = 100,000+	6	1949-10-23	69	69	7.Widowed from a civil union	Yes	Yes	No	0	0	0	69	1.67	24.7409	4	#NULL!	5	#NULL!	5	48	0	2	Leve	4.66667	#NULL!	Leve (3-5)	#NULL!	Leve (3-5)	4	Leve (4)	Si	No	No	No	No	No	Si	Si	No	3	62	Population = 100,000+		2012-10-14
2143	2143	10.Selected R NP=010	2018-11-14	#NULL!	#NULL!	#NULL!	1935-03-19	83	#NULL!	#NULL!	#NULL!	#NULL!	#NULL!	#NULL!	#NULL!	#NULL!	#NULL!	#NULL!	#NULL!	#NULL!	#NULL!	#NULL!	#NULL!	#NULL!	#NULL!	#NULL!	#NULL!	#NULL!	#NULL!	#NULL!	#NULL!	#NULL!	#NULL!	#NULL!	#NULL!	#NULL!	#NULL!	#NULL!	#NULL!	#NULL!	#NULL!	#NULL!	#NULL!	#NULL!	#NULL!	77	Population = 100,000+		2012-10-17
2149	2149	20.Spouse NP=020 of Resp NP=010	2018-11-14	2.Female	1.Population = 100,000+	3	1947-10-12	71	71	7.Widowed from a civil union	Yes	Yes	No	1.Yes	0	0	75	1.55	31.2175	3	#NULL!	5	#NULL!	6	8	0	2	Leve	4.66667	#NULL!	Leve (3-5)	#NULL!	Leve (3-5)	4	Leve (4)	No	No	No	No	No	No	No	No	Si	1	65	Population = 100,000+		2012-10-08
2150	2150	10.Selected R NP=010	2018-11-21	1.Male	1.Population = 100,000+	9	1941-09-07	77	77	2.Married	Yes	No	No	1.Yes	0	1.Yes	76	1.66	27.5802	#NULL!	4	#NULL!	3	#NULL!	34	#NULL!	3	Sin deterioro	#NULL!	4.33333	#NULL!	Leve (3-5)	Leve (3-5)	3	Sin deterioro (2-3)	Si	No	No	No	No	No	No	No	No	1	71	Population = 100,000+		2012-11-15
2151	2151	10.Selected R NP=010	2018-11-12	2.Female	1.Population = 100,000+	6	1950-06-08	68	68	2.Married	Yes	Yes	No	0	0	1.Yes	79	1.65	29.0174	#NULL!	6	#NULL!	5	#NULL!	42	#NULL!	2	Leve	#NULL!	6.33333	#NULL!	Sin deterioro (6-8)	Sin deterioro (6-8)	3	Sin deterioro (2-3)	No	Si	No	No	No	No	Si	No	No	2	62	Population = 100,000+		2012-11-26
2154	2154	10.Selected R NP=010	2018-11-17	2.Female	1.Population = 100,000+	12	1949-04-09	69	69	2.Married	No	No	No	1.Yes	0	0	60	1.7	20.7612	#NULL!	5	#NULL!	7	#NULL!	27	#NULL!	3	Sin deterioro	#NULL!	5.33333	#NULL!	Deterioro (0-2)	Deterioro (0-2)	4	Leve (4)	Si	Si	Si	Si	No	Si	Si	No	Si	7	63	Population = 100,000+		2012-10-21
2154	2154	20.Spouse NP=020 of Resp NP=010	2018-11-16	1.Male	1.Population = 100,000+	13	1947-03-16	71	71	2.Married	No	No	No	0	1.Yes	1.Yes	70	1.7	24.2215	4	#NULL!	5	#NULL!	5	18	3	3	Sin deterioro	4.66667	#NULL!	Leve (3-5)	#NULL!	Leve (3-5)	3	Sin deterioro (2-3)	Si	Si	No	No	No	No	No	No	Si	3	65	Population = 100,000+		2012-10-21
2158	2158	10.Selected R NP=010	2018-12-18	2.Female	1.Population = 100,000+	5	1945-12-21	72	72	2.Married	No	No	No	1.Yes	0	0	64	1.7	22.1453	#NULL!	3	#NULL!	4	#NULL!	18	#NULL!	2	Leve	#NULL!	3	#NULL!	Leve (3-5)	Leve (3-5)	4	Leve (4)	Si	Si	Si	No	No	No	No	No	Si	4	66	Population = 100,000+		2012-11-19
2161	2161	10.Selected R NP=010	2018-11-13	#NULL!	#NULL!	#NULL!	1949-05-19	69	#NULL!	#NULL!	#NULL!	#NULL!	#NULL!	#NULL!	#NULL!	#NULL!	#NULL!	#NULL!	#NULL!	#NULL!	#NULL!	#NULL!	#NULL!	#NULL!	#NULL!	#NULL!	#NULL!	#NULL!	#NULL!	#NULL!	#NULL!	#NULL!	#NULL!	#NULL!	#NULL!	#NULL!	#NULL!	#NULL!	#NULL!	#NULL!	#NULL!	#NULL!	#NULL!	#NULL!	#NULL!	63	Population = 100,000+		2012-10-16
2162	2162	10.Selected R NP=010	2018-11-14	2.Female	1.Population = 100,000+	0	1934-02-11	84	87	7.Widowed from a civil union	Yes	No	No	1.Yes	0	0	57	1.57	23.1247	4	#NULL!	4	#NULL!	4	4	2	2	Leve	4	#NULL!	Leve (3-5)	#NULL!	Leve (3-5)	4	Leve (4)	Si	Si	No	No	No	No	No	No	No	2	79	Population = 100,000+		2012-10-21
2164	2164	10.Selected R NP=010	2018-11-15	2.Female	1.Population = 100,000+	3	1945-05-05	73	73	7.Widowed from a civil union	Yes	Yes	No	1.Yes	0	0	103	1.6	40.2344	#NULL!	2	#NULL!	4	#NULL!	12	#NULL!	3	Sin deterioro	#NULL!	4	#NULL!	Leve (3-5)	Leve (3-5)	3	Sin deterioro (2-3)	Si	Si	No	No	No	No	Si	No	No	3	67	Population = 100,000+		2012-10-11
2167	2167	10.Selected R NP=010	2018-11-14	2.Female	1.Population = 100,000+	9	1948-09-11	70	70	5.Separated from a civil union	Yes	Yes	No	1.Yes	0	0	70	1.53	29.903	3	#NULL!	5	#NULL!	4	18	6	3	Sin deterioro	4	#NULL!	Leve (3-5)	#NULL!	Leve (3-5)	3	Sin deterioro (2-3)	Si	Si	No	No	No	No	No	No	No	2	64	Population = 100,000+		2012-10-23
2170	2170	10.Selected R NP=010	2018-11-12	2.Female	1.Population = 100,000+	3	1942-03-24	76	76	5.Separated from a civil union	Yes	No	No	1.Yes	1.Yes	1.Yes	50	1.58	20.0288	3	#NULL!	4	#NULL!	4	7	2	2	Leve	3.66667	#NULL!	Leve (3-5)	#NULL!	Leve (3-5)	4	Leve (4)	Si	Si	No	No	No	No	No	No	No	2	70	Population = 100,000+		2012-11-14
2175	2175	20.Spouse NP=020 of Resp NP=010	2018-12-18	1.Male	1.Population = 100,000+	3	1950-11-11	68	68	2.Married	Yes	Yes	No	1.Yes	0	0	88	1.64	32.7186	#NULL!	2	#NULL!	3	#NULL!	18	#NULL!	0	Deterioro (0-1)	#NULL!	3	#NULL!	Leve (3-5)	Leve (3-5)	5	Deterioro (5-6)	No	Si	No	No	No	No	No	No	No	1	62	Population = 100,000+		2012-11-12
2175	2175	10.Selected R NP=010	2018-12-19	2.Female	1.Population = 100,000+	6	1945-06-06	73	73	2.Married	No	Yes	No	1.Yes	0	0	90	1.7	31.1419	4	#NULL!	4	#NULL!	4	16	5	3	Sin deterioro	4	#NULL!	Leve (3-5)	#NULL!	Leve (3-5)	3	Sin deterioro (2-3)	Si	Si	No	No	No	No	Si	No	No	3	67	Population = 100,000+		2012-11-12
2178	2178	10.Selected R NP=010	2018-11-16	2.Female	1.Population = 100,000+	6	1942-07-28	76	76	7.Widowed from a civil union	Yes	No	No	1.Yes	1.Yes	0	72	1.6	28.125	4	#NULL!	5	#NULL!	4	20	5	3	Sin deterioro	4.33333	#NULL!	Leve (3-5)	#NULL!	Leve (3-5)	3	Sin deterioro (2-3)	No	Si	No	No	No	Si	No	Si	No	3	70	Population = 100,000+		2012-10-20
2193	2193	10.Selected R NP=010	2018-11-12	2.Female	1.Population = 100,000+	6	1948-08-04	70	70	2.Married	Yes	No	No	1.Yes	0	0	80	1.74	26.4236	4	#NULL!	4	#NULL!	4	31	3	3	Sin deterioro	4	#NULL!	Leve (3-5)	#NULL!	Leve (3-5)	3	Sin deterioro (2-3)	Si	Si	No	No	No	No	No	No	No	2	64	Population = 100,000+		2012-01-10
2204	2204	10.Selected R NP=010	2018-11-12	#NULL!	#NULL!	#NULL!	1948-07-29	70	#NULL!	#NULL!	#NULL!	#NULL!	#NULL!	#NULL!	#NULL!	#NULL!	#NULL!	#NULL!	#NULL!	#NULL!	#NULL!	#NULL!	#NULL!	#NULL!	#NULL!	#NULL!	#NULL!	#NULL!	#NULL!	#NULL!	#NULL!	#NULL!	#NULL!	#NULL!	#NULL!	#NULL!	#NULL!	#NULL!	#NULL!	#NULL!	#NULL!	#NULL!	#NULL!	#NULL!	#NULL!	64	Population = 100,000+		2012-10-12
2205	2205	10.Selected R NP=010	2018-11-15	2.Female	1.Population = 100,000+	9	1940-03-28	78	78	1.Single	Yes	Yes	No	1.Yes	0	0	60	1.53	25.6312	#NULL!	4	#NULL!	4	#NULL!	#NULL!	#NULL!	3	Sin deterioro	#NULL!	4	#NULL!	Leve (3-5)	Leve (3-5)	3	Sin deterioro (2-3)	Si	No	No	No	No	No	No	No	No	1	71	Population = 100,000+		2012-01-10
2210	2210	10.Selected R NP=010	2018-12-17	2.Female	1.Population = 100,000+	1	1934-07-24	84	84	7.Widowed from a civil union	Yes	No	No	1.Yes	0	0	43	1.4	21.9388	#NULL!	5	#NULL!	4	#NULL!	16	#NULL!	3	Sin deterioro	#NULL!	5	#NULL!	Leve (3-5)	Leve (3-5)	3	Sin deterioro (2-3)	Si	Si	No	No	No	No	No	No	No	2	78	Population = 100,000+		2012-10-08
2214	2214	20.Spouse NP=020 of Resp NP=010	2018-11-29	#NULL!	#NULL!	#NULL!	1940-12-28	77	#NULL!	#NULL!	#NULL!	#NULL!	#NULL!	#NULL!	#NULL!	#NULL!	#NULL!	#NULL!	#NULL!	#NULL!	#NULL!	#NULL!	#NULL!	#NULL!	#NULL!	#NULL!	#NULL!	#NULL!	#NULL!	#NULL!	#NULL!	#NULL!	#NULL!	#NULL!	#NULL!	#NULL!	#NULL!	#NULL!	#NULL!	#NULL!	#NULL!	#NULL!	#NULL!	#NULL!	#NULL!	71	Population = 100,000+		2012-10-14
2215	2215	20.Spouse NP=020 of Resp NP=010	2018-11-29	#NULL!	#NULL!	#NULL!	1947-01-08	71	#NULL!	#NULL!	#NULL!	#NULL!	#NULL!	#NULL!	#NULL!	#NULL!	#NULL!	#NULL!	#NULL!	#NULL!	#NULL!	#NULL!	#NULL!	#NULL!	#NULL!	#NULL!	#NULL!	#NULL!	#NULL!	#NULL!	#NULL!	#NULL!	#NULL!	#NULL!	#NULL!	#NULL!	#NULL!	#NULL!	#NULL!	#NULL!	#NULL!	#NULL!	#NULL!	#NULL!	#NULL!	65	Population = 100,000+		2012-10-19
2217	2217	10.Selected R NP=010	2018-12-20	2.Female	1.Population = 100,000+	9	1949-01-13	69	69	2.Married	Yes	Yes	No	1.Yes	0	0	56	1.56	23.0112	2	#NULL!	5	#NULL!	7	42	4	3	Sin deterioro	4.66667	#NULL!	Leve (3-5)	#NULL!	Leve (3-5)	3	Sin deterioro (2-3)	Si	Si	No	Si	No	No	No	No	No	3	63	Population = 100,000+		2012-11-26
2217	2217	20.Spouse NP=020 of Resp NP=010	2018-12-20	1.Male	1.Population = 100,000+	7	1939-10-15	79	79	2.Married	Yes	No	No	1.Yes	1.Yes	0	62	1.56	25.4767	#NULL!	4	#NULL!	4	#NULL!	23	#NULL!	3	Sin deterioro	#NULL!	4.33333	#NULL!	Leve (3-5)	Leve (3-5)	3	Sin deterioro (2-3)	Si	Si	No	No	No	No	No	No	No	2	73	Population = 100,000+		2012-11-26
2221	2221	10.Selected R NP=010	2018-11-23	2.Female	1.Population = 100,000+	18	1939-10-23	79	79	7.Widowed from a civil union	No	No	No	1.Yes	1.Yes	0	43	1.4	21.9388	6	#NULL!	6	#NULL!	5	29	6	3	Sin deterioro	5.66667	#NULL!	Deterioro (0-2)	#NULL!	Deterioro (0-2)	4	Leve (4)	No	Si	No	No	No	No	No	No	No	1	72	Population = 100,000+		2012-10-19
2223	2223	20.Spouse NP=020 of Resp NP=010	2018-11-21	2.Female	1.Population = 100,000+	6	1948-02-08	70	70	2.Married	No	No	No	1.Yes	0	0	78	1.7	26.9896	4	#NULL!	6	#NULL!	7	34	6	3	Sin deterioro	5.66667	#NULL!	Deterioro (0-2)	#NULL!	Deterioro (0-2)	4	Leve (4)	Si	Si	No	No	No	No	No	Si	No	3	64	Population = 100,000+		2012-11-04
2223	2223	10.Selected R NP=010	2018-11-21	1.Male	1.Population = 100,000+	6	1948-04-02	70	70	2.Married	Yes	Yes	No	0	1.Yes	0	65	1.69	22.7583	#NULL!	4	#NULL!	6	#NULL!	58	#NULL!	3	Sin deterioro	#NULL!	6	#NULL!	Sin deterioro (6-8)	Sin deterioro (6-8)	2	Sin deterioro (2-3)	Si	Si	No	No	No	No	Si	No	No	3	64	Population = 100,000+		2012-11-04
2225	2225	10.Selected R NP=010	2018-12-20	#NULL!	#NULL!	#NULL!	1948-07-11	70	#NULL!	#NULL!	#NULL!	#NULL!	#NULL!	#NULL!	#NULL!	#NULL!	#NULL!	#NULL!	#NULL!	#NULL!	#NULL!	#NULL!	#NULL!	#NULL!	#NULL!	#NULL!	#NULL!	#NULL!	#NULL!	#NULL!	#NULL!	#NULL!	#NULL!	#NULL!	#NULL!	#NULL!	#NULL!	#NULL!	#NULL!	#NULL!	#NULL!	#NULL!	#NULL!	#NULL!	#NULL!	64	Population = 100,000+		2012-11-12
2232	2232	10.Selected R NP=010	2018-11-16	2.Female	1.Population = 100,000+	1	1943-05-30	75	75	2.Married	Yes	No	No	1.Yes	0	0	70	1.5	31.1111	#NULL!	5	#NULL!	6	#NULL!	12	#NULL!	2	Leve	#NULL!	5.66667	#NULL!	Deterioro (0-2)	Deterioro (0-2)	5	Deterioro (5-6)	Si	Si	No	No	No	No	Si	No	No	3	69	Population = 100,000+		2012-11-27
2232	2232	20.Spouse NP=020 of Resp NP=010	2018-11-16	1.Male	1.Population = 100,000+	3	1941-11-07	77	72	2.Married	No	Yes	No	1.Yes	1.Yes	0	63	1.6	24.6094	3	#NULL!	0	#NULL!	3	9	0	0	Deterioro (0-1)	2	#NULL!	Deterioro (0-2)	#NULL!	Deterioro (0-2)	6	Deterioro (5-6)	No	Si	No	No	No	No	No	No	No	1	67	Population = 100,000+		2012-10-12
2238	2238	10.Selected R NP=010	2018-12-20	2.Female	1.Population = 100,000+	13	1947-02-02	71	71	2.Married	Yes	No	No	1.Yes	0	0	58	1.76	18.7242	7	#NULL!	4	#NULL!	7	53	6	3	Sin deterioro	6	#NULL!	Sin deterioro (6-8)	#NULL!	Sin deterioro (6-8)	2	Sin deterioro (2-3)	Si	Si	No	No	No	No	No	No	No	2	65	Population = 100,000+		2012-10-10
2238	2238	20.Spouse NP=020 of Resp NP=010	2018-11-20	1.Male	1.Population = 100,000+	8	1945-02-20	73	73	3.In civil union	No	No	No	1.Yes	1.Yes	0	77	1.75	25.1429	#NULL!	4	#NULL!	6	#NULL!	52	#NULL!	3	Sin deterioro	#NULL!	5.33333	#NULL!	Deterioro (0-2)	Deterioro (0-2)	4	Leve (4)	Si	Si	No	No	No	No	Si	Si	No	4	67	Population = 100,000+		2012-10-10
2242	2242	20.Spouse NP=020 of Resp NP=010	2018-11-23	#NULL!	#NULL!	#NULL!	1933-11-17	85	#NULL!	#NULL!	#NULL!	#NULL!	#NULL!	#NULL!	#NULL!	#NULL!	#NULL!	#NULL!	#NULL!	#NULL!	#NULL!	#NULL!	#NULL!	#NULL!	#NULL!	#NULL!	#NULL!	#NULL!	#NULL!	#NULL!	#NULL!	#NULL!	#NULL!	#NULL!	#NULL!	#NULL!	#NULL!	#NULL!	#NULL!	#NULL!	#NULL!	#NULL!	#NULL!	#NULL!	#NULL!	78	Population = 100,000+		2012-10-08
2252	2252	10.Selected R NP=010	2018-11-12	#NULL!	#NULL!	#NULL!	1946-03-05	72	#NULL!	#NULL!	#NULL!	#NULL!	#NULL!	#NULL!	#NULL!	#NULL!	#NULL!	#NULL!	#NULL!	#NULL!	#NULL!	#NULL!	#NULL!	#NULL!	#NULL!	#NULL!	#NULL!	#NULL!	#NULL!	#NULL!	#NULL!	#NULL!	#NULL!	#NULL!	#NULL!	#NULL!	#NULL!	#NULL!	#NULL!	#NULL!	#NULL!	#NULL!	#NULL!	#NULL!	#NULL!	66	Population = 100,000+		2012-10-10
2253	2253	10.Selected R NP=010	2018-11-21	1.Male	1.Population = 100,000+	17	1948-10-10	70	70	2.Married	No	Yes	No	0	0	0	72	1.75	23.5102	6	#NULL!	6	#NULL!	6	56	6	3	Sin deterioro	6	#NULL!	Sin deterioro (6-8)	#NULL!	Sin deterioro (6-8)	2	Sin deterioro (2-3)	Si	Si	No	No	Si	No	No	No	No	3	62	Population = 100,000+		2012-11-26
2256	2256	20.Spouse NP=020 of Resp NP=010	2018-11-26	2.Female	1.Population = 100,000+	17	1949-03-22	69	69	2.Married	No	No	No	1.Yes	0	0	53	1.49	23.8728	5	#NULL!	5	#NULL!	6	52	4	3	Sin deterioro	5.33333	#NULL!	Deterioro (0-2)	#NULL!	Deterioro (0-2)	4	Leve (4)	Si	No	No	Si	Si	No	No	No	No	3	63	Population = 100,000+		2012-11-16
2257	2257	10.Selected R NP=010	2018-12-19	1.Male	1.Population = 100,000+	17	1940-06-02	78	78	2.Married	No	Yes	No	1.Yes	0	0	64	1.67	22.9481	#NULL!	5	#NULL!	6	#NULL!	49	#NULL!	2	Leve	#NULL!	5.66667	#NULL!	Deterioro (0-2)	Deterioro (0-2)	5	Deterioro (5-6)	Si	Si	No	No	No	No	No	No	No	2	72	Population <2,500		2012-11-27
2258	2258	10.Selected R NP=010	2018-11-14	2.Female	1.Population = 100,000+	13	1935-08-25	83	83	7.Widowed from a civil union	No	No	No	0	0	0	75	1.63	28.2284	5	#NULL!	7	#NULL!	6	46	6	3	Sin deterioro	6	#NULL!	Sin deterioro (6-8)	#NULL!	Sin deterioro (6-8)	2	Sin deterioro (2-3)	Si	No	No	No	No	No	No	No	No	1	72	Population = 100,000+		2012-11-19
2260	2260	20.Spouse NP=020 of Resp NP=010	2018-11-14	#NULL!	#NULL!	#NULL!	1940-02-28	78	#NULL!	#NULL!	#NULL!	#NULL!	#NULL!	#NULL!	#NULL!	#NULL!	#NULL!	#NULL!	#NULL!	#NULL!	#NULL!	#NULL!	#NULL!	#NULL!	#NULL!	#NULL!	#NULL!	#NULL!	#NULL!	#NULL!	#NULL!	#NULL!	#NULL!	#NULL!	#NULL!	#NULL!	#NULL!	#NULL!	#NULL!	#NULL!	#NULL!	#NULL!	#NULL!	#NULL!	#NULL!	72	Population = 100,000+		2012-10-12
2260	2260	10.Selected R NP=010	2018-11-14	#NULL!	#NULL!	#NULL!	1932-12-12	85	#NULL!	#NULL!	#NULL!	#NULL!	#NULL!	#NULL!	#NULL!	#NULL!	#NULL!	#NULL!	#NULL!	#NULL!	#NULL!	#NULL!	#NULL!	#NULL!	#NULL!	#NULL!	#NULL!	#NULL!	#NULL!	#NULL!	#NULL!	#NULL!	#NULL!	#NULL!	#NULL!	#NULL!	#NULL!	#NULL!	#NULL!	#NULL!	#NULL!	#NULL!	#NULL!	#NULL!	#NULL!	79	Population = 100,000+		2012-10-12
2263	2263	10.Selected R NP=010	2018-11-14	#NULL!	#NULL!	#NULL!	1931-09-14	87	#NULL!	#NULL!	#NULL!	#NULL!	#NULL!	#NULL!	#NULL!	#NULL!	#NULL!	#NULL!	#NULL!	#NULL!	#NULL!	#NULL!	#NULL!	#NULL!	#NULL!	#NULL!	#NULL!	#NULL!	#NULL!	#NULL!	#NULL!	#NULL!	#NULL!	#NULL!	#NULL!	#NULL!	#NULL!	#NULL!	#NULL!	#NULL!	#NULL!	#NULL!	#NULL!	#NULL!	#NULL!	81	Population = 100,000+		2012-10-08
2265	2265	10.Selected R NP=010	2018-12-19	2.Female	1.Population = 100,000+	11	1946-05-18	72	72	5.Separated from a civil union	Yes	No	No	1.Yes	0	0	56	1.62	21.3382	5	#NULL!	5	#NULL!	4	35	2	3	Sin deterioro	4.66667	#NULL!	Leve (3-5)	#NULL!	Leve (3-5)	3	Sin deterioro (2-3)	Si	Si	No	No	No	No	Si	No	No	3	66	Population = 100,000+		2012-10-09
2267	2267	20.Spouse NP=020 of Resp NP=010	2018-12-19	#NULL!	#NULL!	#NULL!	1934-08-19	84	#NULL!	#NULL!	#NULL!	#NULL!	#NULL!	#NULL!	#NULL!	#NULL!	#NULL!	#NULL!	#NULL!	#NULL!	#NULL!	#NULL!	#NULL!	#NULL!	#NULL!	#NULL!	#NULL!	#NULL!	#NULL!	#NULL!	#NULL!	#NULL!	#NULL!	#NULL!	#NULL!	#NULL!	#NULL!	#NULL!	#NULL!	#NULL!	#NULL!	#NULL!	#NULL!	#NULL!	#NULL!	78	Population = 100,000+		2012-11-27
2269	2269	10.Selected R NP=010	2018-11-20	2.Female	1.Population = 100,000+	7	1934-09-20	84	84	5.Separated from a civil union	Yes	No	No	1.Yes	0	0	52	1.65	19.1001	#NULL!	4	#NULL!	6	#NULL!	11	#NULL!	3	Sin deterioro	#NULL!	5	#NULL!	Leve (3-5)	Leve (3-5)	3	Sin deterioro (2-3)	Si	Si	No	No	No	No	No	No	No	2	78	Population = 100,000+		2012-10-10
2270	2270	10.Selected R NP=010	2018-12-20	1.Male	1.Population = 100,000+	9	1934-09-26	84	84	7.Widowed from a civil union	Yes	No	Yes	1.Yes	1.Yes	0	79	1.7	27.3356	#NULL!	3	#NULL!	5	#NULL!	19	#NULL!	3	Sin deterioro	#NULL!	4.33333	#NULL!	Leve (3-5)	Leve (3-5)	3	Sin deterioro (2-3)	Si	No	No	Si	No	No	No	No	No	2	78	Population = 100,000+		2012-11-20
2274	2274	10.Selected R NP=010	2018-11-21	2.Female	1.Population = 100,000+	6	1947-12-14	70	70	7.Widowed from a civil union	Yes	No	No	1.Yes	0	0	70	1.65	25.7117	4	#NULL!	7	#NULL!	4	23	3	3	Sin deterioro	5	#NULL!	Leve (3-5)	#NULL!	Leve (3-5)	3	Sin deterioro (2-3)	Si	Si	No	No	No	No	No	No	No	2	64	Population = 100,000+		2012-11-27
2278	2278	10.Selected R NP=010	2018-11-14	2.Female	1.Population = 100,000+	9	1945-08-17	73	73	7.Widowed from a civil union	Yes	No	No	1.Yes	0	1.Yes	75	1.48	34.2403	4	#NULL!	4	#NULL!	7	15	6	3	Sin deterioro	5	#NULL!	Leve (3-5)	#NULL!	Leve (3-5)	3	Sin deterioro (2-3)	Si	Si	Si	Si	No	No	No	No	Si	5	67	Population = 100,000+		2012-10-20
2283	2283	10.Selected R NP=010	2018-11-12	2.Female	1.Population = 100,000+	9	1944-10-11	74	74	7.Widowed from a civil union	Yes	Yes	No	0	1.Yes	0	66	1.58	26.4381	3	#NULL!	5	#NULL!	5	26	4	3	Sin deterioro	4.33333	#NULL!	Leve (3-5)	#NULL!	Leve (3-5)	3	Sin deterioro (2-3)	Si	Si	No	No	Si	No	Si	No	Si	5	68	Population = 100,000+		2012-11-12
2284	2284	10.Selected R NP=010	2018-11-22	1.Male	1.Population = 100,000+	4	1945-12-14	72	72	7.Widowed from a civil union	Yes	No	No	1.Yes	1.Yes	0	90	1.7	31.1419	#NULL!	3	#NULL!	5	#NULL!	14	#NULL!	3	Sin deterioro	#NULL!	4.33333	#NULL!	Leve (3-5)	Leve (3-5)	3	Sin deterioro (2-3)	Si	Si	No	No	No	No	No	No	No	2	66	Population = 100,000+		2012-11-19
2286	2286	10.Selected R NP=010	2018-11-14	2.Female	1.Population = 100,000+	9	1941-11-10	77	77	7.Widowed from a civil union	Yes	No	No	1.Yes	0	0	71	1.5	31.5556	5	#NULL!	6	#NULL!	6	17	5	3	Sin deterioro	5.66667	#NULL!	Deterioro (0-2)	#NULL!	Deterioro (0-2)	4	Leve (4)	Si	Si	No	No	No	No	No	No	No	2	71	Population = 100,000+		2012-11-12
2289	2289	10.Selected R NP=010	2018-11-22	2.Female	1.Population = 100,000+	9	1948-05-03	70	70	2.Married	Yes	No	No	0	0	0	86	1.65	31.5886	#NULL!	5	#NULL!	2	#NULL!	40	#NULL!	3	Sin deterioro	#NULL!	3.66667	#NULL!	Leve (3-5)	Leve (3-5)	3	Sin deterioro (2-3)	Si	Si	No	Si	No	Si	Si	No	No	5	64	Population = 100,000+		2012-10-08
2289	2289	20.Spouse NP=020 of Resp NP=010	2018-11-22	1.Male	1.Population = 100,000+	8	1943-04-10	75	75	2.Married	No	No	No	0	1.Yes	0	67	1.64	24.9108	4	#NULL!	2	#NULL!	6	27	2	3	Sin deterioro	4	#NULL!	Leve (3-5)	#NULL!	Leve (3-5)	3	Sin deterioro (2-3)	Si	Si	No	Si	Si	No	No	Si	No	5	69	Population = 100,000+		2012-10-08
2297	2297	20.Spouse NP=020 of Resp NP=010	2018-12-14	2.Female	2.Population = 15,000 - 99,999	7	1952-07-05	66	66	2.Married	No	Yes	No	1.Yes	0	0	60	1.7	20.7612	3	#NULL!	7	#NULL!	7	41	6	3	Sin deterioro	5.66667	#NULL!	Deterioro (0-2)	#NULL!	Deterioro (0-2)	4	Leve (4)	No	No	No	No	No	No	Si	No	No	1	60	Population = 15,000 - 99,999		2012-11-11
2297	2297	10.Selected R NP=010	2018-12-14	1.Male	2.Population = 15,000 - 99,999	8	1950-05-04	68	68	2.Married	No	No	No	1.Yes	0	0	80	1.5	35.5556	#NULL!	3	#NULL!	6	#NULL!	44	#NULL!	3	Sin deterioro	#NULL!	5	#NULL!	Leve (3-5)	Leve (3-5)	3	Sin deterioro (2-3)	No	No	No	No	No	No	No	Si	No	1	62	Population = 15,000 - 99,999		2012-11-18
2304	2304	10.Selected R NP=010	2018-12-05	#NULL!	#NULL!	#NULL!	1927-03-14	91	#NULL!	#NULL!	#NULL!	#NULL!	#NULL!	#NULL!	#NULL!	#NULL!	#NULL!	#NULL!	#NULL!	#NULL!	#NULL!	#NULL!	#NULL!	#NULL!	#NULL!	#NULL!	#NULL!	#NULL!	#NULL!	#NULL!	#NULL!	#NULL!	#NULL!	#NULL!	#NULL!	#NULL!	#NULL!	#NULL!	#NULL!	#NULL!	#NULL!	#NULL!	#NULL!	#NULL!	#NULL!	85	Population = 15,000 - 99,999		2012-11-07
2308	2308	10.Selected R NP=010	2018-12-05	#NULL!	#NULL!	#NULL!	1924-01-14	94	#NULL!	#NULL!	#NULL!	#NULL!	#NULL!	#NULL!	#NULL!	#NULL!	#NULL!	#NULL!	#NULL!	#NULL!	#NULL!	#NULL!	#NULL!	#NULL!	#NULL!	#NULL!	#NULL!	#NULL!	#NULL!	#NULL!	#NULL!	#NULL!	#NULL!	#NULL!	#NULL!	#NULL!	#NULL!	#NULL!	#NULL!	#NULL!	#NULL!	#NULL!	#NULL!	#NULL!	#NULL!	88	Population = 15,000 - 99,999		2012-11-13
2309	2309	20.Spouse NP=020 of Resp NP=010	2018-12-05	2.Female	2.Population = 15,000 - 99,999	5	1943-02-09	75	75	2.Married	No	No	No	1.Yes	0	0	50	1.45	23.7812	3	#NULL!	3	#NULL!	2	0	4	3	Sin deterioro	2.66667	#NULL!	Deterioro (0-2)	#NULL!	Deterioro (0-2)	4	Leve (4)	No	Si	No	Si	No	No	Si	No	No	3	69	Population = 2,500 - 14,999		2012-11-09
2309	2309	10.Selected R NP=010	2018-12-05	1.Male	2.Population = 15,000 - 99,999	#NULL!	1940-01-27	78	78	2.Married	No	No	No	0	0	0	73	1.65	26.8136	#NULL!	4	#NULL!	4	#NULL!	2	#NULL!	3	Sin deterioro	#NULL!	4.33333	#NULL!	Leve (3-5)	Leve (3-5)	3	Sin deterioro (2-3)	No	Si	No	No	No	No	No	Si	No	2	72	Population = 2,500 - 14,999		2012-11-20
2310	2310	10.Selected R NP=010	2018-12-06	1.Male	2.Population = 15,000 - 99,999	8	1949-08-31	69	69	2.Married	No	No	No	0	0	0	78	1.65	28.6501	#NULL!	3	#NULL!	5	#NULL!	59	#NULL!	3	Sin deterioro	#NULL!	4.66667	#NULL!	Leve (3-5)	Leve (3-5)	3	Sin deterioro (2-3)	Si	Si	No	Si	No	Si	No	Si	Si	6	63	Population = 2,500 - 14,999		2012-11-09
2311	2311	10.Selected R NP=010	2018-12-04	1.Male	2.Population = 15,000 - 99,999	5	1947-10-29	71	71	5.Separated from a civil union	No	No	No	1.Yes	0	0	78	1.66	28.306	4	#NULL!	6	#NULL!	5	41	6	3	Sin deterioro	5	#NULL!	Leve (3-5)	#NULL!	Leve (3-5)	3	Sin deterioro (2-3)	No	No	No	No	No	No	No	No	No	0	65	Population <2,500		2012-11-20
2313	2313	10.Selected R NP=010	2018-12-06	2.Female	2.Population = 15,000 - 99,999	6	1949-02-26	69	69	2.Married	No	No	No	1.Yes	1.Yes	0	63	1.73	21.0498	4	#NULL!	5	#NULL!	6	53	4	3	Sin deterioro	5	#NULL!	Leve (3-5)	#NULL!	Leve (3-5)	3	Sin deterioro (2-3)	Si	Si	No	No	No	No	No	No	No	2	63	Population <2,500		2012-11-22
2313	2313	20.Spouse NP=020 of Resp NP=010	2018-12-06	1.Male	2.Population = 15,000 - 99,999	6	1951-09-29	67	67	2.Married	Yes	No	No	1.Yes	1.Yes	0	117	1.67	41.952	#NULL!	4	#NULL!	4	#NULL!	39	#NULL!	3	Sin deterioro	#NULL!	3.66667	#NULL!	Leve (3-5)	Leve (3-5)	3	Sin deterioro (2-3)	Si	Si	No	No	No	No	Si	No	No	3	61	Population <2,500		2012-11-21
2314	2314	20.Spouse NP=020 of Resp NP=010	2018-12-17	2.Female	2.Population = 15,000 - 99,999	9	1951-02-23	67	67	2.Married	No	No	No	1.Yes	0	0	71	1.74	23.4509	7	#NULL!	8	#NULL!	8	60	7	3	Sin deterioro	7.66667	#NULL!	Sin deterioro (6-8)	#NULL!	Sin deterioro (6-8)	2	Sin deterioro (2-3)	Si	Si	No	No	No	No	No	No	No	2	61	Population = 15,000 - 99,999		2012-11-12
2314	2314	10.Selected R NP=010	2018-12-17	1.Male	2.Population = 15,000 - 99,999	9	1949-04-10	69	69	2.Married	Yes	Yes	No	1.Yes	1.Yes	0	81	1.74	26.7539	#NULL!	6	#NULL!	6	#NULL!	59	#NULL!	3	Sin deterioro	#NULL!	6	#NULL!	Sin deterioro (6-8)	Sin deterioro (6-8)	2	Sin deterioro (2-3)	Si	Si	No	No	No	No	No	No	No	2	63	Population = 15,000 - 99,999		2012-11-12
2321	2321	20.Spouse NP=020 of Resp NP=010	2018-12-05	2.Female	2.Population = 15,000 - 99,999	3	1939-08-13	79	79	2.Married	Yes	No	No	1.Yes	0	0	60	1.55	24.974	#NULL!	4	#NULL!	4	#NULL!	#NULL!	#NULL!	3	Sin deterioro	#NULL!	5	#NULL!	Leve (3-5)	Leve (3-5)	3	Sin deterioro (2-3)	Si	Si	No	No	No	No	No	No	No	2	73	Population = 15,000 - 99,999		2012-11-27
2321	2321	10.Selected R NP=010	2018-12-05	1.Male	2.Population = 15,000 - 99,999	6	1940-06-07	78	78	2.Married	Yes	No	Yes	0	0	0	64	1.59	25.3155	4	#NULL!	4	#NULL!	5	24	3	3	Sin deterioro	4.33333	#NULL!	Leve (3-5)	#NULL!	Leve (3-5)	3	Sin deterioro (2-3)	Si	No	No	No	No	No	No	No	No	1	72	Population = 15,000 - 99,999		2012-11-08
2326	2326	10.Selected R NP=010	2019-01-15	2.Female	1.Population = 100,000+	8	1947-08-25	71	71	7.Widowed from a civil union	No	No	No	1.Yes	1.Yes	1.Yes	48	1.5	21.3333	5	#NULL!	7	#NULL!	7	44	6	3	Sin deterioro	6.33333	#NULL!	Sin deterioro (6-8)	#NULL!	Sin deterioro (6-8)	2	Sin deterioro (2-3)	Si	Si	No	No	Si	No	No	No	No	3	65	Population = 100,000+		2012-10-30
2329	2329	10.Selected R NP=010	2018-12-19	2.Female	1.Population = 100,000+	6	1934-02-23	84	84	7.Widowed from a civil union	Yes	No	No	#NULL!	0	0	74	1.58	29.6427	#NULL!	#NULL!	#NULL!	#NULL!	#NULL!	#NULL!	#NULL!	#NULL!	#NULL!	#NULL!	#NULL!	#NULL!	#NULL!	#NULL!	#NULL!	#NULL!	#NULL!	#NULL!	#NULL!	#NULL!	#NULL!	#NULL!	#NULL!	#NULL!	#NULL!	#NULL!	78	Population = 100,000+		2012-10-29
2330	2330	10.Selected R NP=010	2018-11-24	2.Female	1.Population = 100,000+	6	1950-12-08	67	68	2.Married	Yes	No	No	1.Yes	0	1.Yes	64	1.5	28.4444	5	#NULL!	6	#NULL!	8	44	5	3	Sin deterioro	6.33333	#NULL!	Sin deterioro (6-8)	#NULL!	Sin deterioro (6-8)	2	Sin deterioro (2-3)	No	Si	No	No	No	No	No	Si	No	2	62	Population = 100,000+		2012-10-25
2331	2331	20.Spouse NP=020 of Resp NP=010	2018-11-24	#NULL!	#NULL!	#NULL!	1944-05-13	74	#NULL!	#NULL!	#NULL!	#NULL!	#NULL!	#NULL!	#NULL!	#NULL!	#NULL!	#NULL!	#NULL!	#NULL!	#NULL!	#NULL!	#NULL!	#NULL!	#NULL!	#NULL!	#NULL!	#NULL!	#NULL!	#NULL!	#NULL!	#NULL!	#NULL!	#NULL!	#NULL!	#NULL!	#NULL!	#NULL!	#NULL!	#NULL!	#NULL!	#NULL!	#NULL!	#NULL!	#NULL!	68	Population = 100,000+		2012-10-19
2333	2333	10.Selected R NP=010	2018-12-18	1.Male	1.Population = 100,000+	9	1949-03-19	69	69	5.Separated from a civil union	No	No	No	0	1.Yes	1.Yes	55	1.6	21.4844	#NULL!	5	#NULL!	6	#NULL!	31	#NULL!	3	Sin deterioro	#NULL!	5.66667	#NULL!	Deterioro (0-2)	Deterioro (0-2)	4	Leve (4)	Si	Si	No	No	No	No	No	No	No	2	63	Population = 100,000+		2012-10-17
2337	2337	10.Selected R NP=010	2018-12-15	2.Female	1.Population = 100,000+	0	1948-10-16	70	70	2.Married	No	Yes	No	0	0	0	47	1.47	21.7502	3	#NULL!	3	#NULL!	6	11	3	3	Sin deterioro	4	#NULL!	Leve (3-5)	#NULL!	Leve (3-5)	3	Sin deterioro (2-3)	Si	No	No	No	No	Si	No	No	No	2	64	Population = 100,000+		2012-10-21
2337	2337	20.Spouse NP=020 of Resp NP=010	2018-12-15	1.Male	1.Population = 100,000+	2	1944-12-01	74	74	2.Married	No	No	No	0	1.Yes	0	70	1.55	29.1363	#NULL!	4	#NULL!	6	#NULL!	34	#NULL!	3	Sin deterioro	#NULL!	5.33333	#NULL!	Deterioro (0-2)	Deterioro (0-2)	4	Leve (4)	Si	Si	No	No	No	No	No	No	No	2	67	Population = 100,000+		2012-10-21
2338	2338	20.Spouse NP=020 of Resp NP=010	2018-12-18	2.Female	1.Population = 100,000+	18	1953-04-11	65	65	2.Married	Yes	No	No	0	1.Yes	1.Yes	72	1.59	28.4799	5	#NULL!	6	#NULL!	7	57	7	3	Sin deterioro	6	#NULL!	Sin deterioro (6-8)	#NULL!	Sin deterioro (6-8)	2	Sin deterioro (2-3)	Si	Si	No	Si	Si	Si	No	No	Si	6	60	Population = 100,000+		2012-10-18
2338	2338	10.Selected R NP=010	2018-12-19	1.Male	1.Population = 100,000+	17	1947-11-15	71	71	2.Married	Yes	No	No	1.Yes	0	1.Yes	76	1.69	26.6097	#NULL!	4	#NULL!	5	#NULL!	45	#NULL!	3	Sin deterioro	#NULL!	5	#NULL!	Leve (3-5)	Leve (3-5)	3	Sin deterioro (2-3)	Si	Si	Si	No	No	No	Si	Si	Si	6	64	Population = 100,000+		2012-10-18
2340	2340	10.Selected R NP=010	2018-12-20	1.Male	1.Population = 100,000+	17	1944-09-09	74	74	2.Married	Yes	Yes	No	0	0	0	78	1.6	30.4687	#NULL!	4	#NULL!	7	#NULL!	27	#NULL!	3	Sin deterioro	#NULL!	5.66667	#NULL!	Deterioro (0-2)	Deterioro (0-2)	4	Leve (4)	Si	No	No	No	No	No	No	No	No	1	68	Population = 100,000+		2012-10-26
2345	2345	10.Selected R NP=010	2018-11-15	2.Female	1.Population = 100,000+	19	1946-10-15	72	72	5.Separated from a civil union	Yes	No	No	1.Yes	0	0	69	1.61	26.6193	4	#NULL!	5	#NULL!	6	16	5	3	Sin deterioro	5	#NULL!	Leve (3-5)	#NULL!	Leve (3-5)	3	Sin deterioro (2-3)	Si	Si	No	No	No	No	Si	No	No	3	66	Population = 100,000+		2012-10-17
2363	2363	10.Selected R NP=010	2018-12-20	2.Female	1.Population = 100,000+	6	1941-10-28	77	77	2.Married	No	No	No	1.Yes	0	0	59	1.48	26.9357	#NULL!	5	#NULL!	7	#NULL!	25	#NULL!	3	Sin deterioro	#NULL!	6	#NULL!	Sin deterioro (6-8)	Sin deterioro (6-8)	2	Sin deterioro (2-3)	Si	Si	No	No	No	No	Si	No	Si	4	70	Population = 100,000+		2012-10-08
2363	2363	20.Spouse NP=020 of Resp NP=010	2018-12-03	1.Male	1.Population = 100,000+	6	1940-01-14	78	78	2.Married	Yes	No	No	1.Yes	0	0	70	1.6	27.3437	3	#NULL!	5	#NULL!	7	48	5	3	Sin deterioro	5	#NULL!	Leve (3-5)	#NULL!	Leve (3-5)	3	Sin deterioro (2-3)	Si	Si	No	No	No	No	Si	No	Si	4	72	Population = 100,000+		2012-10-09
2368	2368	10.Selected R NP=010	2019-01-14	1.Male	1.Population = 100,000+	2	1933-11-30	85	83	3.In civil union	No	No	No	1.Yes	1.Yes	0	65	1.72	21.9713	2	#NULL!	4	#NULL!	2	36	2	3	Sin deterioro	2.66667	#NULL!	Deterioro (0-2)	#NULL!	Deterioro (0-2)	4	Leve (4)	Si	No	No	Si	No	No	No	No	No	2	79	Population = 100,000+		2012-10-21
2374	2374	10.Selected R NP=010	2018-12-09	2.Female	1.Population = 100,000+	6	1943-09-17	75	75	7.Widowed from a civil union	No	No	No	0	0	1.Yes	54	1.55	22.4766	3	#NULL!	5	#NULL!	5	27	3	3	Sin deterioro	4.33333	#NULL!	Leve (3-5)	#NULL!	Leve (3-5)	3	Sin deterioro (2-3)	Si	Si	No	No	No	No	Si	No	No	3	69	Population = 100,000+		2012-10-22
2378	2378	10.Selected R NP=010	2019-01-02	1.Male	1.Population = 100,000+	0	1946-08-08	72	73	2.Married	No	No	No	0	1.Yes	1.Yes	78	1.6	30.4687	4	#NULL!	5	#NULL!	5	10	5	3	Sin deterioro	4.66667	#NULL!	Leve (3-5)	#NULL!	Leve (3-5)	3	Sin deterioro (2-3)	Si	Si	No	No	No	No	Si	No	No	3	67	Population <2,500		2012-10-10
2382	2382	20.Spouse NP=020 of Resp NP=010	2018-11-20	2.Female	1.Population = 100,000+	1	1944-07-15	74	74	2.Married	Yes	Yes	No	1.Yes	0	1.Yes	57	1.49	25.6745	5	#NULL!	5	#NULL!	6	24	4	3	Sin deterioro	5.33333	#NULL!	Deterioro (0-2)	#NULL!	Deterioro (0-2)	4	Leve (4)	Si	Si	Si	Si	No	No	No	No	No	4	68	Population = 100,000+		2012-10-09
2382	2382	10.Selected R NP=010	2018-11-20	1.Male	1.Population = 100,000+	4	1944-12-18	73	73	2.Married	No	Yes	No	1.Yes	1.Yes	1.Yes	74	1.67	26.5338	#NULL!	4	#NULL!	5	#NULL!	45	#NULL!	3	Sin deterioro	#NULL!	4.66667	#NULL!	Leve (3-5)	Leve (3-5)	3	Sin deterioro (2-3)	Si	Si	No	No	No	No	Si	Si	Si	5	67	Population = 100,000+		2012-10-09
2383	2383	10.Selected R NP=010	2018-12-09	1.Male	1.Population = 100,000+	1	1925-11-26	93	93	7.Widowed from a civil union	No	No	No	1.Yes	1.Yes	0	45	1.53	19.2234	3	#NULL!	4	#NULL!	4	9	3	3	Sin deterioro	3.66667	#NULL!	Leve (3-5)	#NULL!	Leve (3-5)	3	Sin deterioro (2-3)	Si	Si	No	Si	No	No	No	Si	No	4	87	Population = 2,500 - 14,999		2012-11-22
2385	2385	10.Selected R NP=010	2019-01-02	1.Male	1.Population = 100,000+	0	1946-07-02	72	72	7.Widowed from a civil union	Yes	Yes	No	1.Yes	1.Yes	1.Yes	58	1.7	20.0692	#NULL!	0	#NULL!	0	#NULL!	#NULL!	#NULL!	2	Leve	#NULL!	0	#NULL!	Deterioro (0-2)	Deterioro (0-2)	5	Deterioro (5-6)	Si	No	No	No	No	No	No	No	No	1	66	Population = 100,000+		2012-11-25
2387	2387	20.Spouse NP=020 of Resp NP=010	2018-12-19	2.Female	1.Population = 100,000+	0	1949-05-30	69	69	7.Widowed from a civil union	Yes	No	No	0	0	0	46	1.54	19.3962	5	#NULL!	6	#NULL!	7	19	5	3	Sin deterioro	6	#NULL!	Sin deterioro (6-8)	#NULL!	Sin deterioro (6-8)	2	Sin deterioro (2-3)	Si	Si	Si	No	No	No	No	No	Si	4	63	Population = 100,000+		2012-10-18
2387	2387	10.Selected R NP=010	2018-12-19	#NULL!	#NULL!	#NULL!	1935-09-02	83	#NULL!	#NULL!	#NULL!	#NULL!	#NULL!	#NULL!	#NULL!	#NULL!	#NULL!	#NULL!	#NULL!	#NULL!	#NULL!	#NULL!	#NULL!	#NULL!	#NULL!	#NULL!	#NULL!	#NULL!	#NULL!	#NULL!	#NULL!	#NULL!	#NULL!	#NULL!	#NULL!	#NULL!	#NULL!	#NULL!	#NULL!	#NULL!	#NULL!	#NULL!	#NULL!	#NULL!	#NULL!	77	Population = 100,000+		2012-10-26
2392	2392	10.Selected R NP=010	2018-12-10	2.Female	1.Population = 100,000+	0	1947-03-19	71	71	4.Divorced	Yes	No	No	1.Yes	0	0	60	1.53	25.6312	4	#NULL!	7	#NULL!	5	12	8	2	Leve	5.33333	#NULL!	Deterioro (0-2)	#NULL!	Deterioro (0-2)	5	Deterioro (5-6)	Si	Si	No	No	No	No	No	No	No	2	65	Population = 100,000+		2012-10-30
2393	2393	10.Selected R NP=010	2018-11-19	#NULL!	#NULL!	#NULL!	1950-10-29	68	#NULL!	#NULL!	#NULL!	#NULL!	#NULL!	#NULL!	#NULL!	#NULL!	#NULL!	#NULL!	#NULL!	#NULL!	#NULL!	#NULL!	#NULL!	#NULL!	#NULL!	#NULL!	#NULL!	#NULL!	#NULL!	#NULL!	#NULL!	#NULL!	#NULL!	#NULL!	#NULL!	#NULL!	#NULL!	#NULL!	#NULL!	#NULL!	#NULL!	#NULL!	#NULL!	#NULL!	#NULL!	62	Population = 100,000+		2012-10-24
2394	2394	10.Selected R NP=010	2018-11-19	2.Female	1.Population = 100,000+	6	1948-09-16	70	70	2.Married	Yes	No	No	1.Yes	0	0	69	1.68	24.4473	#NULL!	4	#NULL!	5	#NULL!	21	#NULL!	0	Deterioro (0-1)	#NULL!	4.33333	#NULL!	Leve (3-5)	Leve (3-5)	5	Deterioro (5-6)	Si	Si	No	No	No	No	No	No	Si	3	64	Population = 100,000+		2012-10-21
2398	2398	10.Selected R NP=010	2018-11-15	#NULL!	#NULL!	#NULL!	1948-06-09	70	#NULL!	#NULL!	#NULL!	#NULL!	#NULL!	#NULL!	#NULL!	#NULL!	#NULL!	#NULL!	#NULL!	#NULL!	#NULL!	#NULL!	#NULL!	#NULL!	#NULL!	#NULL!	#NULL!	#NULL!	#NULL!	#NULL!	#NULL!	#NULL!	#NULL!	#NULL!	#NULL!	#NULL!	#NULL!	#NULL!	#NULL!	#NULL!	#NULL!	#NULL!	#NULL!	#NULL!	#NULL!	64	Population = 100,000+		2012-10-29
2402	2402	10.Selected R NP=010	2018-11-19	#NULL!	#NULL!	#NULL!	1945-12-30	72	#NULL!	#NULL!	#NULL!	#NULL!	#NULL!	#NULL!	#NULL!	#NULL!	#NULL!	#NULL!	#NULL!	#NULL!	#NULL!	#NULL!	#NULL!	#NULL!	#NULL!	#NULL!	#NULL!	#NULL!	#NULL!	#NULL!	#NULL!	#NULL!	#NULL!	#NULL!	#NULL!	#NULL!	#NULL!	#NULL!	#NULL!	#NULL!	#NULL!	#NULL!	#NULL!	#NULL!	#NULL!	66	Population = 100,000+		2012-10-22
2403	2403	11.Subsequent spouse of Resp NP=010	2018-12-21	1.Male	1.Population = 100,000+	0	1938-03-01	80	80	2.Married	No	No	No	1.Yes	0	1.Yes	70	1.55	29.1363	#NULL!	1	#NULL!	3	#NULL!	22	#NULL!	2	Leve	#NULL!	3	#NULL!	Leve (3-5)	Leve (3-5)	4	Leve (4)	No	Si	No	No	No	No	No	No	No	1	75	Population = 100,000+		2012-10-08
2404	2404	20.Spouse NP=020 of Resp NP=010	2018-11-16	2.Female	1.Population = 100,000+	6	1938-03-22	80	80	2.Married	Yes	No	No	0	0	0	58	1.55	24.1415	5	#NULL!	5	#NULL!	5	25	3	3	Sin deterioro	5	#NULL!	Leve (3-5)	#NULL!	Leve (3-5)	3	Sin deterioro (2-3)	Si	Si	No	No	No	No	No	No	No	2	74	Population = 100,000+		2012-10-12
2404	2404	10.Selected R NP=010	2018-11-16	1.Male	1.Population = 100,000+	8	1935-10-13	83	83	2.Married	No	No	No	1.Yes	0	1.Yes	74	1.55	30.8012	#NULL!	4	#NULL!	5	#NULL!	35	#NULL!	2	Leve	#NULL!	4.66667	#NULL!	Leve (3-5)	Leve (3-5)	4	Leve (4)	No	No	No	No	No	No	No	No	No	0	77	Population = 100,000+		2012-10-11
2405	2405	10.Selected R NP=010	2018-12-08	1.Male	1.Population = 100,000+	0	1931-06-18	87	87	7.Widowed from a civil union	Yes	No	No	1.Yes	0	0	75	1.75	24.4898	#NULL!	0	#NULL!	0	#NULL!	#NULL!	#NULL!	0	Deterioro (0-1)	#NULL!	0	#NULL!	Deterioro (0-2)	Deterioro (0-2)	6	Deterioro (5-6)	No	Si	No	No	No	No	No	No	No	1	81	Population = 100,000+		2012-10-22
2418	2418	10.Selected R NP=010	2018-12-20	2.Female	1.Population = 100,000+	1	1939-11-23	79	79	7.Widowed from a civil union	No	Yes	No	1.Yes	1.Yes	0	50	1.48	22.8269	3	#NULL!	3	#NULL!	7	#NULL!	4	3	Sin deterioro	4.33333	#NULL!	Leve (3-5)	#NULL!	Leve (3-5)	3	Sin deterioro (2-3)	Si	Si	No	No	No	No	No	No	No	2	73	Population = 100,000+		2012-10-12
2421	2421	10.Selected R NP=010	2018-12-11	2.Female	1.Population = 100,000+	9	1944-09-25	74	74	7.Widowed from a civil union	Yes	Yes	No	0	0	0	50	1.44	24.1127	4	#NULL!	6	#NULL!	5	21	5	3	Sin deterioro	5	#NULL!	Leve (3-5)	#NULL!	Leve (3-5)	3	Sin deterioro (2-3)	Si	Si	No	No	No	No	Si	No	No	3	68	Population = 100,000+		2012-10-25
2424	2424	10.Selected R NP=010	2019-01-14	2.Female	1.Population = 100,000+	0	1941-06-27	77	77	2.Married	Yes	No	No	1.Yes	1.Yes	0	62	1.7	21.4533	#NULL!	3	#NULL!	5	#NULL!	9	#NULL!	3	Sin deterioro	#NULL!	4	#NULL!	Leve (3-5)	Leve (3-5)	3	Sin deterioro (2-3)	Si	Si	No	No	No	No	Si	No	No	3	71	Population = 100,000+		2012-10-25
2424	2424	20.Spouse NP=020 of Resp NP=010	2019-01-14	1.Male	1.Population = 100,000+	4	1944-05-08	74	74	2.Married	Yes	No	Yes	1.Yes	0	0	75	1.6	29.2969	3	#NULL!	4	#NULL!	5	7	3	3	Sin deterioro	4	#NULL!	Leve (3-5)	#NULL!	Leve (3-5)	3	Sin deterioro (2-3)	Si	Si	No	No	No	No	No	No	No	2	68	Population = 100,000+		2012-10-24
2427	2427	10.Selected R NP=010	2019-01-14	2.Female	1.Population = 100,000+	3	1944-05-06	74	75	7.Widowed from a civil union	No	No	No	1.Yes	0	0	56	1.4	28.5714	#NULL!	4	#NULL!	4	#NULL!	29	#NULL!	3	Sin deterioro	#NULL!	5	#NULL!	Leve (3-5)	Leve (3-5)	3	Sin deterioro (2-3)	Si	Si	No	No	No	No	No	No	Si	3	68	Population = 100,000+		2012-10-26
2432	2432	20.Spouse NP=020 of Resp NP=010	2018-11-24	2.Female	1.Population = 100,000+	2	1941-04-10	77	77	7.Widowed from a civil union	Yes	No	No	1.Yes	0	0	76	1.43	37.1656	7	#NULL!	7	#NULL!	5	22	5	3	Sin deterioro	6.33333	#NULL!	Sin deterioro (6-8)	#NULL!	Sin deterioro (6-8)	2	Sin deterioro (2-3)	Si	Si	No	No	No	No	No	No	No	2	71	Population = 100,000+		2012-10-15
2435	2435	20.Spouse NP=020 of Resp NP=010	2018-12-17	1.Male	1.Population = 100,000+	6	1950-02-03	68	68	2.Married	No	No	No	1.Yes	0	0	75	1.67	26.8923	3	#NULL!	5	#NULL!	7	28	5	3	Sin deterioro	5	#NULL!	Leve (3-5)	#NULL!	Leve (3-5)	3	Sin deterioro (2-3)	No	No	No	No	No	No	No	No	No	0	62	Population = 100,000+		2012-10-09
2435	2435	10.Selected R NP=010	2018-12-17	2.Female	1.Population = 100,000+	9	1946-03-14	72	72	1.Single	Yes	Yes	No	0	0	1.Yes	52	1.51	22.806	#NULL!	2	#NULL!	5	#NULL!	52	#NULL!	1	Deterioro (0-1)	#NULL!	4.33333	#NULL!	Leve (3-5)	Leve (3-5)	5	Deterioro (5-6)	Si	Si	No	Si	No	No	No	No	Si	4	66	Population = 100,000+		2012-10-09
2438	2438	10.Selected R NP=010	2019-01-03	1.Male	1.Population = 100,000+	2	1950-10-23	68	69	2.Married	No	No	Yes	1.Yes	1.Yes	0	68	1.65	24.977	#NULL!	5	#NULL!	6	#NULL!	26	#NULL!	3	Sin deterioro	#NULL!	6.33333	#NULL!	Sin deterioro (6-8)	Sin deterioro (6-8)	2	Sin deterioro (2-3)	Si	Si	No	No	No	Si	No	No	No	3	61	Population = 100,000+		2012-10-17
2448	2448	10.Selected R NP=010	2018-12-19	2.Female	1.Population = 100,000+	3	1945-12-20	72	72	7.Widowed from a civil union	Yes	Yes	No	1.Yes	0	0	58	1.46	27.2096	#NULL!	3	#NULL!	4	#NULL!	12	#NULL!	3	Sin deterioro	#NULL!	4	#NULL!	Leve (3-5)	Leve (3-5)	3	Sin deterioro (2-3)	No	Si	No	No	No	No	Si	No	No	2	66	Population = 100,000+		2012-10-23
2451	2451	10.Selected R NP=010	2018-12-06	1.Male	1.Population = 100,000+	2	1949-04-27	69	69	7.Widowed from a civil union	Yes	No	No	1.Yes	1.Yes	0	69	1.73	23.0546	#NULL!	5	#NULL!	5	#NULL!	38	#NULL!	3	Sin deterioro	#NULL!	5.66667	#NULL!	Deterioro (0-2)	Deterioro (0-2)	4	Leve (4)	Si	Si	No	No	No	No	No	Si	No	3	63	Population = 100,000+		2012-10-12
2456	2456	10.Selected R NP=010	2018-11-20	2.Female	1.Population = 100,000+	3	1944-11-05	74	74	2.Married	No	No	No	1.Yes	1.Yes	1.Yes	90	1.5	40	#NULL!	8	#NULL!	7	#NULL!	40	#NULL!	3	Sin deterioro	#NULL!	7.33333	#NULL!	Sin deterioro (6-8)	Sin deterioro (6-8)	2	Sin deterioro (2-3)	Si	Si	No	Si	No	No	Si	No	No	4	69	Population = 100,000+		2012-10-10
2456	2456	20.Spouse NP=020 of Resp NP=010	2018-11-20	1.Male	1.Population = 100,000+	5	1939-02-23	79	79	2.Married	Yes	No	No	1.Yes	1.Yes	0	83	1.74	27.4145	4	#NULL!	4	#NULL!	5	18	2	3	Sin deterioro	4.33333	#NULL!	Leve (3-5)	#NULL!	Leve (3-5)	3	Sin deterioro (2-3)	Si	Si	No	No	No	No	No	No	No	2	73	Population = 100,000+		2012-10-10
2466	2466	10.Selected R NP=010	2018-11-13	2.Female	2.Population = 15,000 - 99,999	5	1938-02-20	80	78	2.Married	Yes	Yes	No	1.Yes	0	0	62	1.58	24.8358	1	#NULL!	1	#NULL!	1	1	0	0	Deterioro (0-1)	1	#NULL!	Deterioro (0-2)	#NULL!	Deterioro (0-2)	6	Deterioro (5-6)	Si	Si	No	No	No	No	No	No	No	2	74	Population = 15,000 - 99,999		2012-10-30
2469	2469	10.Selected R NP=010	2018-11-13	#NULL!	#NULL!	#NULL!	1950-10-05	68	#NULL!	#NULL!	#NULL!	#NULL!	#NULL!	#NULL!	#NULL!	#NULL!	#NULL!	#NULL!	#NULL!	#NULL!	#NULL!	#NULL!	#NULL!	#NULL!	#NULL!	#NULL!	#NULL!	#NULL!	#NULL!	#NULL!	#NULL!	#NULL!	#NULL!	#NULL!	#NULL!	#NULL!	#NULL!	#NULL!	#NULL!	#NULL!	#NULL!	#NULL!	#NULL!	#NULL!	#NULL!	62	Population = 15,000 - 99,999		2012-10-30
2470	2470	10.Selected R NP=010	2018-11-20	1.Male	2.Population = 15,000 - 99,999	0	1941-01-31	77	77	2.Married	No	No	No	1.Yes	1.Yes	0	108	1.72	36.5062	2	#NULL!	3	#NULL!	3	#NULL!	0	3	Sin deterioro	2.66667	#NULL!	Deterioro (0-2)	#NULL!	Deterioro (0-2)	4	Leve (4)	Si	Si	No	No	No	No	No	No	No	2	70	Population <2,500		2012-11-11
2474	2474	10.Selected R NP=010	2018-12-13	2.Female	2.Population = 15,000 - 99,999	4	1933-02-03	85	85	7.Widowed from a civil union	Yes	No	No	1.Yes	0	0	35	1.6	13.6719	1	#NULL!	0	#NULL!	0	#NULL!	1	0	Deterioro (0-1)	0.333333	#NULL!	Deterioro (0-2)	#NULL!	Deterioro (0-2)	6	Deterioro (5-6)	No	No	No	No	No	No	No	No	No	0	79	Population = 15,000 - 99,999		2012-10-28
2475	2475	20.Spouse NP=020 of Resp NP=010	2018-12-13	#NULL!	#NULL!	#NULL!	1933-02-16	85	#NULL!	#NULL!	#NULL!	#NULL!	#NULL!	#NULL!	#NULL!	#NULL!	#NULL!	#NULL!	#NULL!	#NULL!	#NULL!	#NULL!	#NULL!	#NULL!	#NULL!	#NULL!	#NULL!	#NULL!	#NULL!	#NULL!	#NULL!	#NULL!	#NULL!	#NULL!	#NULL!	#NULL!	#NULL!	#NULL!	#NULL!	#NULL!	#NULL!	#NULL!	#NULL!	#NULL!	#NULL!	79	Population = 15,000 - 99,999		2012-10-28
2479	2479	10.Selected R NP=010	2018-12-13	1.Male	2.Population = 15,000 - 99,999	8	1943-11-03	75	75	4.Divorced	Yes	Yes	No	1.Yes	1.Yes	0	66	1.7	22.8374	#NULL!	2	#NULL!	5	#NULL!	40	#NULL!	3	Sin deterioro	#NULL!	4	#NULL!	Leve (3-5)	Leve (3-5)	3	Sin deterioro (2-3)	Si	No	No	No	No	No	No	No	No	1	68	Population = 15,000 - 99,999		2012-10-28
2485	2485	10.Selected R NP=010	2018-12-13	2.Female	3.Population = 2,500 - 14,999	5	1932-09-19	86	86	2.Married	Yes	No	No	1.Yes	0	0	50	1.67	17.9282	#NULL!	3	#NULL!	6	#NULL!	3	#NULL!	3	Sin deterioro	#NULL!	4.66667	#NULL!	Leve (3-5)	Leve (3-5)	3	Sin deterioro (2-3)	Si	Si	No	No	No	Si	No	No	No	3	80	Population = 15,000 - 99,999		2012-10-24
2485	2485	20.Spouse NP=020 of Resp NP=010	2018-12-13	1.Male	3.Population = 2,500 - 14,999	0	1930-08-19	88	88	2.Married	No	No	No	0	0	0	60	1.5	26.6667	2	#NULL!	3	#NULL!	3	#NULL!	0	0	Deterioro (0-1)	2.66667	#NULL!	Deterioro (0-2)	#NULL!	Deterioro (0-2)	6	Deterioro (5-6)	No	Si	No	No	No	No	No	No	No	1	82	Population = 15,000 - 99,999		2012-10-24
2487	2487	10.Selected R NP=010	2019-01-29	#NULL!	#NULL!	#NULL!	1935-06-19	83	#NULL!	#NULL!	#NULL!	#NULL!	#NULL!	#NULL!	#NULL!	#NULL!	#NULL!	#NULL!	#NULL!	#NULL!	#NULL!	#NULL!	#NULL!	#NULL!	#NULL!	#NULL!	#NULL!	#NULL!	#NULL!	#NULL!	#NULL!	#NULL!	#NULL!	#NULL!	#NULL!	#NULL!	#NULL!	#NULL!	#NULL!	#NULL!	#NULL!	#NULL!	#NULL!	#NULL!	#NULL!	77	Population = 15,000 - 99,999		2012-10-22
2490	2490	10.Selected R NP=010	2018-12-13	2.Female	3.Population = 2,500 - 14,999	6	1938-04-14	80	80	2.Married	Yes	No	No	1.Yes	0	0	59	1.6	23.0469	2	#NULL!	5	#NULL!	5	24	5	0	Deterioro (0-1)	4	#NULL!	Leve (3-5)	#NULL!	Leve (3-5)	5	Deterioro (5-6)	Si	Si	No	No	No	No	No	No	No	2	74	Population = 15,000 - 99,999		2012-10-22
2490	2490	20.Spouse NP=020 of Resp NP=010	2018-12-13	1.Male	3.Population = 2,500 - 14,999	6	1931-05-23	87	87	2.Married	Yes	No	No	0	0	0	67	1.58	26.8386	#NULL!	5	#NULL!	6	#NULL!	9	#NULL!	3	Sin deterioro	#NULL!	5.66667	#NULL!	Deterioro (0-2)	Deterioro (0-2)	4	Leve (4)	Si	Si	No	No	No	No	No	No	No	2	81	Population = 15,000 - 99,999		2012-10-22
2492	2492	10.Selected R NP=010	2018-12-12	1.Male	3.Population = 2,500 - 14,999	3	1927-08-21	91	89	2.Married	No	No	No	1.Yes	1.Yes	0	999.DK	#NULL!	#NULL!	1	#NULL!	4	#NULL!	3	10	1	3	Sin deterioro	2.66667	#NULL!	Deterioro (0-2)	#NULL!	Deterioro (0-2)	4	Leve (4)	No	Si	No	No	No	No	No	No	No	1	83	Population = 15,000 - 99,999		2012-10-22
2496	2496	20.Spouse NP=020 of Resp NP=010	2018-12-13	2.Female	3.Population = 2,500 - 14,999	7	1946-04-18	72	72	2.Married	Yes	No	No	1.Yes	0	0	79	1.7	27.3356	6	#NULL!	7	#NULL!	6	46	5	3	Sin deterioro	6.33333	#NULL!	Sin deterioro (6-8)	#NULL!	Sin deterioro (6-8)	2	Sin deterioro (2-3)	Si	Si	No	No	No	No	No	No	Si	3	66	Population = 15,000 - 99,999		2012-10-22
2496	2496	10.Selected R NP=010	2018-12-13	1.Male	3.Population = 2,500 - 14,999	8	1942-04-23	76	76	2.Married	Yes	Yes	No	1.Yes	0	0	69	1.56	28.3531	#NULL!	7	#NULL!	6	#NULL!	60	#NULL!	3	Sin deterioro	#NULL!	6.66667	#NULL!	Sin deterioro (6-8)	Sin deterioro (6-8)	2	Sin deterioro (2-3)	Si	Si	No	No	No	No	No	No	Si	3	70	Population = 15,000 - 99,999		2012-10-24
2497	2497	10.Selected R NP=010	2018-12-13	1.Male	3.Population = 2,500 - 14,999	6	1941-10-20	77	77	2.Married	No	No	No	1.Yes	1.Yes	0	76	1.75	24.8163	#NULL!	4	#NULL!	6	#NULL!	26	#NULL!	3	Sin deterioro	#NULL!	5	#NULL!	Leve (3-5)	Leve (3-5)	3	Sin deterioro (2-3)	Si	Si	No	No	No	No	No	No	No	2	71	Population = 15,000 - 99,999		2012-10-22
2500	2500	10.Selected R NP=010	2018-12-06	1.Male	3.Population = 2,500 - 14,999	0	1941-06-15	77	77	7.Widowed from a civil union	No	No	No	0	1.Yes	0	62	1.63	23.3355	#NULL!	4	#NULL!	1	#NULL!	4	#NULL!	1	Deterioro (0-1)	#NULL!	3.66667	#NULL!	Leve (3-5)	Leve (3-5)	5	Deterioro (5-6)	Si	Si	No	No	No	Si	No	Si	No	4	70	Population = 2,500 - 14,999		2012-10-12
2501	2501	10.Selected R NP=010	2018-12-07	1.Male	3.Population = 2,500 - 14,999	1	1937-07-23	81	81	2.Married	Yes	No	No	1.Yes	1.Yes	0	80	1.7	27.6817	#NULL!	3	#NULL!	4	#NULL!	14	#NULL!	3	Sin deterioro	#NULL!	4	#NULL!	Leve (3-5)	Leve (3-5)	3	Sin deterioro (2-3)	No	Si	No	No	No	No	No	Si	No	2	75	Population = 2,500 - 14,999		2012-10-12
2503	2503	10.Selected R NP=010	2018-12-07	2.Female	3.Population = 2,500 - 14,999	0	1948-12-10	69	69	7.Widowed from a civil union	Yes	No	No	1.Yes	0	0	50	1.55	20.8117	4	#NULL!	6	#NULL!	6	6	5	2	Leve	5.33333	#NULL!	Deterioro (0-2)	#NULL!	Deterioro (0-2)	5	Deterioro (5-6)	No	Si	No	No	No	No	Si	No	No	2	63	Population = 2,500 - 14,999		2012-10-12
2506	2506	10.Selected R NP=010	2018-11-14	1.Male	3.Population = 2,500 - 14,999	4	1948-05-09	70	70	2.Married	No	No	No	0	1.Yes	0	69	1.85	20.1607	#NULL!	2	#NULL!	5	#NULL!	20	#NULL!	3	Sin deterioro	#NULL!	3.33333	#NULL!	Leve (3-5)	Leve (3-5)	3	Sin deterioro (2-3)	Si	Si	Si	No	No	No	No	No	Si	4	64	Population = 2,500 - 14,999		2012-10-31
2510	2510	10.Selected R NP=010	2018-11-14	#NULL!	#NULL!	#NULL!	1946-11-24	71	#NULL!	#NULL!	#NULL!	#NULL!	#NULL!	#NULL!	#NULL!	#NULL!	#NULL!	#NULL!	#NULL!	#NULL!	#NULL!	#NULL!	#NULL!	#NULL!	#NULL!	#NULL!	#NULL!	#NULL!	#NULL!	#NULL!	#NULL!	#NULL!	#NULL!	#NULL!	#NULL!	#NULL!	#NULL!	#NULL!	#NULL!	#NULL!	#NULL!	#NULL!	#NULL!	#NULL!	#NULL!	65	Population = 2,500 - 14,999		2012-10-31
2513	2513	10.Selected R NP=010	2018-12-06	2.Female	4.Population <2,500	6	1943-05-04	75	75	2.Married	Yes	No	No	1.Yes	0	0	55	1.6	21.4844	#NULL!	4	#NULL!	6	#NULL!	19	#NULL!	3	Sin deterioro	#NULL!	5.66667	#NULL!	Deterioro (0-2)	Deterioro (0-2)	4	Leve (4)	No	Si	No	No	No	No	No	No	No	1	69	Population <2,500		2012-11-12
2514	2514	10.Selected R NP=010	2018-12-06	2.Female	4.Population <2,500	4	1945-01-06	73	73	7.Widowed from a civil union	Yes	Yes	No	1.Yes	0	0	63	1.6	24.6094	#NULL!	3	#NULL!	5	#NULL!	#NULL!	#NULL!	2	Leve	#NULL!	3.66667	#NULL!	Leve (3-5)	Leve (3-5)	4	Leve (4)	Si	Si	No	No	No	No	No	No	No	2	67	Population <2,500		2012-11-06
2517	2517	10.Selected R NP=010	2018-12-06	2.Female	4.Population <2,500	5	1941-04-27	77	77	2.Married	Yes	No	No	1.Yes	0	0	79	1.68	27.9904	#NULL!	4	#NULL!	3	#NULL!	27	#NULL!	2	Leve	#NULL!	3.33333	#NULL!	Leve (3-5)	Leve (3-5)	4	Leve (4)	Si	Si	No	No	No	No	No	No	No	2	71	Population <2,500		2012-11-06
2517	2517	20.Spouse NP=020 of Resp NP=010	2018-12-06	1.Male	4.Population <2,500	4	1938-12-20	79	79	2.Married	Yes	No	No	1.Yes	0	0	73	1.56	29.9967	5	#NULL!	6	#NULL!	5	20	4	3	Sin deterioro	5.33333	#NULL!	Deterioro (0-2)	#NULL!	Deterioro (0-2)	4	Leve (4)	Si	Si	No	No	No	No	No	No	No	2	73	Population <2,500		2012-11-06
2519	2519	20.Spouse NP=020 of Resp NP=010	2018-12-15	2.Female	4.Population <2,500	3	1947-10-22	71	71	2.Married	Yes	No	No	1.Yes	0	0	80	1.77	25.5354	#NULL!	1	#NULL!	5	#NULL!	19	#NULL!	2	Leve	#NULL!	4	#NULL!	Leve (3-5)	Leve (3-5)	4	Leve (4)	Si	Si	No	Si	No	No	No	No	No	3	65	Population <2,500		2012-11-05
2519	2519	10.Selected R NP=010	2018-12-03	1.Male	4.Population <2,500	3	1939-10-15	79	79	2.Married	Yes	No	No	1.Yes	0	0	93	1.67	33.3465	5	#NULL!	3	#NULL!	5	0	4	3	Sin deterioro	4.33333	#NULL!	Leve (3-5)	#NULL!	Leve (3-5)	3	Sin deterioro (2-3)	Si	Si	No	No	No	No	No	No	No	2	73	Population <2,500		2012-11-05
2523	2523	20.Spouse NP=020 of Resp NP=010	2018-12-05	2.Female	4.Population <2,500	2	1929-04-06	89	89	7.Widowed from a civil union	Yes	No	No	1.Yes	0	0	70	1.55	29.1363	5	#NULL!	5	#NULL!	5	6	3	2	Leve	5	#NULL!	Leve (3-5)	#NULL!	Leve (3-5)	4	Leve (4)	No	Si	No	Si	No	No	Si	No	No	3	83	Population <2,500		2012-10-31
2524	2524	20.Spouse NP=020 of Resp NP=010	2018-12-05	#NULL!	#NULL!	#NULL!	1932-10-29	86	#NULL!	#NULL!	#NULL!	#NULL!	#NULL!	#NULL!	#NULL!	#NULL!	#NULL!	#NULL!	#NULL!	#NULL!	#NULL!	#NULL!	#NULL!	#NULL!	#NULL!	#NULL!	#NULL!	#NULL!	#NULL!	#NULL!	#NULL!	#NULL!	#NULL!	#NULL!	#NULL!	#NULL!	#NULL!	#NULL!	#NULL!	#NULL!	#NULL!	#NULL!	#NULL!	#NULL!	#NULL!	81	Population <2,500		2012-10-29
2527	2527	10.Selected R NP=010	2018-12-05	2.Female	4.Population <2,500	2	1948-12-05	70	70	7.Widowed from a civil union	Yes	Yes	No	1.Yes	0	1.Yes	50	1.45	23.7812	3	#NULL!	3	#NULL!	4	19	4	3	Sin deterioro	3.33333	#NULL!	Leve (3-5)	#NULL!	Leve (3-5)	3	Sin deterioro (2-3)	Si	Si	No	No	No	No	Si	No	No	3	63	Population <2,500		2012-10-29
2532	2532	20.Spouse NP=020 of Resp NP=010	2018-12-04	2.Female	4.Population <2,500	3	1950-02-24	68	68	2.Married	Yes	No	No	1.Yes	0	0	67	1.45	31.8668	3	#NULL!	4	#NULL!	5	#NULL!	5	0	Deterioro (0-1)	4	#NULL!	Leve (3-5)	#NULL!	Leve (3-5)	5	Deterioro (5-6)	No	Si	No	No	No	No	Si	No	Si	3	62	Population <2,500		2012-11-23
2533	2533	10.Selected R NP=010	2018-12-03	1.Male	4.Population <2,500	0	1939-04-25	79	79	2.Married	Yes	No	No	1.Yes	1.Yes	0	59	1.6	23.0469	#NULL!	4	#NULL!	6	#NULL!	13	#NULL!	1	Deterioro (0-1)	#NULL!	4.66667	#NULL!	Leve (3-5)	Leve (3-5)	5	Deterioro (5-6)	No	Si	No	No	No	No	No	Si	No	2	73	Population <2,500		2012-11-23
2534	2534	20.Spouse NP=020 of Resp NP=010	2018-12-04	2.Female	4.Population <2,500	4	1948-01-30	70	70	2.Married	No	Yes	No	0	0	0	57	1.6	22.2656	4	#NULL!	4	#NULL!	4	#NULL!	0	2	Leve	4	#NULL!	Leve (3-5)	#NULL!	Leve (3-5)	4	Leve (4)	No	Si	No	No	No	Si	Si	No	No	3	64	Population <2,500		2012-11-23
2534	2534	10.Selected R NP=010	2018-12-04	1.Male	4.Population <2,500	3	1942-10-09	76	76	2.Married	Yes	No	No	1.Yes	0	0	69	1.45	32.8181	#NULL!	4	#NULL!	6	#NULL!	#NULL!	#NULL!	3	Sin deterioro	#NULL!	4.33333	#NULL!	Leve (3-5)	Leve (3-5)	3	Sin deterioro (2-3)	No	No	No	No	No	No	No	No	No	0	70	Population <2,500		2012-11-23
2536	2536	10.Selected R NP=010	2018-11-20	1.Male	4.Population <2,500	12	1924-01-24	94	94	7.Widowed from a civil union	No	No	No	1.Yes	0	0	70	1.72	23.6614	1	#NULL!	1	#NULL!	3	#NULL!	1	2	Leve	1.66667	#NULL!	Deterioro (0-2)	#NULL!	Deterioro (0-2)	5	Deterioro (5-6)	Si	Si	Si	No	No	No	No	Si	Si	5	88	Population <2,500		2012-03-07
2539	2539	10.Selected R NP=010	2018-11-20	1.Male	4.Population <2,500	3	1952-08-07	66	66	2.Married	Yes	Yes	No	1.Yes	0	1.Yes	79	1.7	27.3356	#NULL!	5	#NULL!	6	#NULL!	26	#NULL!	3	Sin deterioro	#NULL!	6	#NULL!	Sin deterioro (6-8)	Sin deterioro (6-8)	2	Sin deterioro (2-3)	Si	Si	No	No	No	No	No	No	No	2	60	Population <2,500		2012-11-07
2549	2549	20.Spouse NP=020 of Resp NP=010	2018-11-13	#NULL!	#NULL!	#NULL!	1952-03-24	66	#NULL!	#NULL!	#NULL!	#NULL!	#NULL!	#NULL!	#NULL!	#NULL!	#NULL!	#NULL!	#NULL!	#NULL!	#NULL!	#NULL!	#NULL!	#NULL!	#NULL!	#NULL!	#NULL!	#NULL!	#NULL!	#NULL!	#NULL!	#NULL!	#NULL!	#NULL!	#NULL!	#NULL!	#NULL!	#NULL!	#NULL!	#NULL!	#NULL!	#NULL!	#NULL!	#NULL!	#NULL!	60	Population = 15,000 - 99,999		2012-10-31
2549	2549	10.Selected R NP=010	2018-11-13	1.Male	4.Population <2,500	6	1949-11-10	69	70	7.Widowed from a civil union	Yes	No	No	1.Yes	1.Yes	0	84	1.74	27.7447	#NULL!	4	#NULL!	4	#NULL!	10	#NULL!	3	Sin deterioro	#NULL!	4.33333	#NULL!	Leve (3-5)	Leve (3-5)	3	Sin deterioro (2-3)	No	Si	No	No	No	No	No	Si	Si	3	62	Population = 15,000 - 99,999		2012-10-31
2557	2557	20.Spouse NP=020 of Resp NP=010	2018-12-13	2.Female	4.Population <2,500	0	1931-06-24	87	87	7.Widowed from a civil union	No	No	No	1.Yes	0	0	42	1.47	19.4363	3	#NULL!	4	#NULL!	5	7	5	3	Sin deterioro	4	#NULL!	Leve (3-5)	#NULL!	Leve (3-5)	3	Sin deterioro (2-3)	Si	No	No	No	No	No	No	No	No	1	81	Population = 15,000 - 99,999		2012-10-27
2561	2561	10.Selected R NP=010	2018-12-13	2.Female	4.Population <2,500	3	1939-08-15	79	79	7.Widowed from a civil union	Yes	No	No	1.Yes	0	0	75	1.47	34.7078	#NULL!	5	#NULL!	5	#NULL!	21	#NULL!	3	Sin deterioro	#NULL!	5.33333	#NULL!	Deterioro (0-2)	Deterioro (0-2)	4	Leve (4)	Si	Si	No	No	No	No	No	No	No	2	73	Population <2,500		2012-10-27
2562	2562	10.Selected R NP=010	2019-01-14	1.Male	4.Population <2,500	16	1948-03-27	70	70	2.Married	Yes	Yes	No	0	0	1.Yes	70	1.6	27.3437	#NULL!	6	#NULL!	6	#NULL!	16	#NULL!	3	Sin deterioro	#NULL!	6.33333	#NULL!	Sin deterioro (6-8)	Sin deterioro (6-8)	2	Sin deterioro (2-3)	Si	Si	No	Si	No	No	No	No	No	3	64	Population = 2,500 - 14,999		2012-11-14
2563	2563	20.Spouse NP=020 of Resp NP=010	2019-01-08	2.Female	4.Population <2,500	6	1940-05-04	78	78	2.Married	No	Yes	No	1.Yes	0	0	49	1.55	20.3954	#NULL!	6	#NULL!	6	#NULL!	18	#NULL!	3	Sin deterioro	#NULL!	6	#NULL!	Sin deterioro (6-8)	Sin deterioro (6-8)	2	Sin deterioro (2-3)	Si	Si	Si	No	Si	No	Si	No	Si	6	72	Population = 2,500 - 14,999		2012-11-13
2567	2567	10.Selected R NP=010	2018-12-12	2.Female	4.Population <2,500	8	1939-04-14	79	79	5.Separated from a civil union	No	No	No	1.Yes	0	1.Yes	60	1.5	26.6667	4	#NULL!	4	#NULL!	5	55	6	0	Deterioro (0-1)	4.33333	#NULL!	Leve (3-5)	#NULL!	Leve (3-5)	5	Deterioro (5-6)	Si	Si	No	No	Si	Si	Si	Si	Si	7	73	Population = 2,500 - 14,999		2012-11-27
2569	2569	10.Selected R NP=010	2018-11-12	2.Female	1.Population = 100,000+	6	1931-05-11	87	87	7.Widowed from a civil union	No	Yes	Yes	1.Yes	0	0	52	1.48	23.74	#NULL!	#NULL!	#NULL!	#NULL!	#NULL!	#NULL!	#NULL!	0	Deterioro (0-1)	#NULL!	#NULL!	#NULL!	#NULL!	#NULL!	#NULL!	#NULL!	No	No	No	No	No	No	No	No	No	0	81	Population = 100,000+		2012-10-30
2572	2572	10.Selected R NP=010	2018-11-13	1.Male	1.Population = 100,000+	2	1948-02-24	70	70	2.Married	No	Yes	No	1.Yes	0	1.Yes	95	1.69	33.2621	4	#NULL!	5	#NULL!	6	42	5	3	Sin deterioro	5	#NULL!	Leve (3-5)	#NULL!	Leve (3-5)	3	Sin deterioro (2-3)	Si	Si	No	No	No	No	No	No	No	2	64	Population = 100,000+		2012-11-01
2577	2577	10.Selected R NP=010	2018-11-13	2.Female	1.Population = 100,000+	0	1928-08-06	90	90	7.Widowed from a civil union	Yes	No	No	1.Yes	0	0	38	1.29	22.8352	#NULL!	3	#NULL!	5	#NULL!	3	#NULL!	2	Leve	#NULL!	4.33333	#NULL!	Leve (3-5)	Leve (3-5)	4	Leve (4)	No	Si	No	No	No	No	No	No	No	1	84	Population = 100,000+		2012-11-01
2582	2582	10.Selected R NP=010	2018-11-27	2.Female	1.Population = 100,000+	4	1940-12-12	77	77	5.Separated from a civil union	No	No	No	1.Yes	1.Yes	0	56	1.61	21.6041	#NULL!	5	#NULL!	6	#NULL!	7	#NULL!	3	Sin deterioro	#NULL!	5.66667	#NULL!	Deterioro (0-2)	Deterioro (0-2)	4	Leve (4)	Si	Si	No	No	No	No	Si	Si	No	4	71	Population = 100,000+		2012-11-12
2585	2585	11.Subsequent spouse of Resp NP=010	2018-12-13	2.Female	1.Population = 100,000+	6	1951-10-13	67	67	2.Married	No	Yes	No	1.Yes	0	0	64	1.58	25.6369	#NULL!	5	#NULL!	6	#NULL!	#NULL!	#NULL!	3	Sin deterioro	#NULL!	6.33333	#NULL!	Sin deterioro (6-8)	Sin deterioro (6-8)	2	Sin deterioro (2-3)	Si	Si	No	Si	No	No	No	No	Si	4	62	Population = 100,000+		2012-10-12
2585	2585	10.Selected R NP=010	2018-12-13	1.Male	1.Population = 100,000+	6	1949-08-22	69	69	2.Married	Yes	Yes	No	1.Yes	1.Yes	0	77	1.62	29.34	3	#NULL!	2	#NULL!	6	25	4	3	Sin deterioro	3.66667	#NULL!	Leve (3-5)	#NULL!	Leve (3-5)	3	Sin deterioro (2-3)	Si	Si	No	No	No	No	No	No	No	2	63	Population = 100,000+		2012-10-11
2590	2590	10.Selected R NP=010	2018-12-03	2.Female	1.Population = 100,000+	9	1949-12-17	68	68	7.Widowed from a civil union	No	Yes	No	1.Yes	0	0	54	1.48	24.653	6	#NULL!	7	#NULL!	7	38	5	3	Sin deterioro	6.66667	#NULL!	Sin deterioro (6-8)	#NULL!	Sin deterioro (6-8)	2	Sin deterioro (2-3)	Si	Si	No	No	No	No	No	No	No	2	62	Population = 100,000+		2012-10-17
2591	2591	10.Selected R NP=010	2018-12-18	2.Female	1.Population = 100,000+	5	1947-09-21	71	71	7.Widowed from a civil union	No	Yes	No	1.Yes	0	0	58	1.56	23.833	3	#NULL!	6	#NULL!	4	19	4	3	Sin deterioro	4.33333	#NULL!	Leve (3-5)	#NULL!	Leve (3-5)	3	Sin deterioro (2-3)	Si	Si	No	No	No	No	No	No	No	2	65	Population = 100,000+		2012-10-19
2592	2592	20.Spouse NP=020 of Resp NP=010	2018-12-10	#NULL!	#NULL!	#NULL!	1931-02-22	87	#NULL!	#NULL!	#NULL!	#NULL!	#NULL!	#NULL!	#NULL!	#NULL!	#NULL!	#NULL!	#NULL!	#NULL!	#NULL!	#NULL!	#NULL!	#NULL!	#NULL!	#NULL!	#NULL!	#NULL!	#NULL!	#NULL!	#NULL!	#NULL!	#NULL!	#NULL!	#NULL!	#NULL!	#NULL!	#NULL!	#NULL!	#NULL!	#NULL!	#NULL!	#NULL!	#NULL!	#NULL!	81	Population = 100,000+		2012-10-26
2594	2594	20.Spouse NP=020 of Resp NP=010	2018-12-10	2.Female	1.Population = 100,000+	6	1947-09-02	71	71	7.Widowed from a civil union	No	No	No	1.Yes	0	0	70	1.56	28.764	5	#NULL!	3	#NULL!	6	22	5	3	Sin deterioro	4.66667	#NULL!	Leve (3-5)	#NULL!	Leve (3-5)	3	Sin deterioro (2-3)	Si	No	No	No	No	No	No	No	No	1	65	Population = 100,000+		2012-10-16
2594	2594	10.Selected R NP=010	2018-12-10	#NULL!	#NULL!	#NULL!	1941-10-17	77	#NULL!	#NULL!	#NULL!	#NULL!	#NULL!	#NULL!	#NULL!	#NULL!	#NULL!	#NULL!	#NULL!	#NULL!	#NULL!	#NULL!	#NULL!	#NULL!	#NULL!	#NULL!	#NULL!	#NULL!	#NULL!	#NULL!	#NULL!	#NULL!	#NULL!	#NULL!	#NULL!	#NULL!	#NULL!	#NULL!	#NULL!	#NULL!	#NULL!	#NULL!	#NULL!	#NULL!	#NULL!	70	Population = 100,000+		2012-10-16
2596	2596	11.Subsequent spouse of Resp NP=010	2019-01-29	1.Male	1.Population = 100,000+	0	1923-01-02	96	95	2.Married	Yes	No	No	1.Yes	0	0	86	1.72	29.0698	#NULL!	4	#NULL!	3	#NULL!	10	#NULL!	3	Sin deterioro	#NULL!	3	#NULL!	Leve (3-5)	Leve (3-5)	3	Sin deterioro (2-3)	Si	No	No	No	No	No	No	No	No	1	89	Population = 100,000+		2012-11-05
2598	2598	20.Spouse NP=020 of Resp NP=010	2019-01-29	#NULL!	#NULL!	#NULL!	1943-03-19	75	#NULL!	#NULL!	#NULL!	#NULL!	#NULL!	#NULL!	#NULL!	#NULL!	#NULL!	#NULL!	#NULL!	#NULL!	#NULL!	#NULL!	#NULL!	#NULL!	#NULL!	#NULL!	#NULL!	#NULL!	#NULL!	#NULL!	#NULL!	#NULL!	#NULL!	#NULL!	#NULL!	#NULL!	#NULL!	#NULL!	#NULL!	#NULL!	#NULL!	#NULL!	#NULL!	#NULL!	#NULL!	69	Population = 100,000+		2012-10-29
2599	2599	10.Selected R NP=010	2018-11-13	1.Male	1.Population = 100,000+	0	1944-07-14	74	74	3.In civil union	No	No	No	1.Yes	1.Yes	0	60	1.63	22.5827	#NULL!	5	#NULL!	4	#NULL!	20	#NULL!	1	Deterioro (0-1)	#NULL!	4.33333	#NULL!	Leve (3-5)	Leve (3-5)	5	Deterioro (5-6)	No	No	No	No	No	No	No	No	No	0	68	Population = 100,000+		2012-11-04
2602	2602	10.Selected R NP=010	2018-12-10	1.Male	1.Population = 100,000+	3	1947-07-03	71	71	2.Married	No	No	No	1.Yes	1.Yes	0	42	1.55	17.4818	4	#NULL!	4	#NULL!	4	5	3	1	Deterioro (0-1)	4	#NULL!	Leve (3-5)	#NULL!	Leve (3-5)	5	Deterioro (5-6)	Si	No	No	No	No	No	No	No	No	1	65	Population = 100,000+		2012-11-09
2605	2605	10.Selected R NP=010	2018-12-13	2.Female	1.Population = 100,000+	0	1939-07-18	79	79	7.Widowed from a civil union	Yes	No	No	1.Yes	0	0	52	1.5	23.1111	#NULL!	4	#NULL!	5	#NULL!	0	#NULL!	1	Deterioro (0-1)	#NULL!	5	#NULL!	Leve (3-5)	Leve (3-5)	5	Deterioro (5-6)	Si	Si	No	No	No	No	No	Si	No	3	73	Population = 100,000+		2012-11-06
2606	2606	10.Selected R NP=010	2018-12-17	#NULL!	#NULL!	#NULL!	1933-11-11	85	#NULL!	#NULL!	#NULL!	#NULL!	#NULL!	#NULL!	#NULL!	#NULL!	#NULL!	#NULL!	#NULL!	#NULL!	#NULL!	#NULL!	#NULL!	#NULL!	#NULL!	#NULL!	#NULL!	#NULL!	#NULL!	#NULL!	#NULL!	#NULL!	#NULL!	#NULL!	#NULL!	#NULL!	#NULL!	#NULL!	#NULL!	#NULL!	#NULL!	#NULL!	#NULL!	#NULL!	#NULL!	79	Population = 100,000+		2012-11-01
2607	2607	20.Spouse NP=020 of Resp NP=010	2018-12-28	2.Female	1.Population = 100,000+	3	1943-05-05	75	75	2.Married	Yes	No	No	0	0	0	73	1.52	31.5963	4	#NULL!	4	#NULL!	5	23	0	3	Sin deterioro	4.33333	#NULL!	Leve (3-5)	#NULL!	Leve (3-5)	3	Sin deterioro (2-3)	Si	Si	No	Si	No	No	No	No	No	3	69	Population = 100,000+		2012-10-29
2607	2607	10.Selected R NP=010	2018-12-18	1.Male	1.Population = 100,000+	3	1941-11-11	77	76	2.Married	No	No	No	1.Yes	0	1.Yes	70	1.74	23.1206	#NULL!	3	#NULL!	3	#NULL!	14	#NULL!	3	Sin deterioro	#NULL!	3.33333	#NULL!	Leve (3-5)	Leve (3-5)	3	Sin deterioro (2-3)	Si	Si	No	No	No	No	No	No	No	2	71	Population = 100,000+		2012-11-16
2609	2609	10.Selected R NP=010	2018-11-17	2.Female	1.Population = 100,000+	6	1943-04-11	75	75	7.Widowed from a civil union	Yes	No	No	1.Yes	0	0	66	1.53	28.1943	4	#NULL!	5	#NULL!	6	52	2	3	Sin deterioro	5	#NULL!	Leve (3-5)	#NULL!	Leve (3-5)	3	Sin deterioro (2-3)	Si	Si	No	No	No	No	No	No	No	2	69	Population = 100,000+		2012-11-01
2611	2611	20.Spouse NP=020 of Resp NP=010	2019-02-04	2.Female	1.Population = 100,000+	3	1943-11-22	75	75	2.Married	No	Yes	Yes	1.Yes	0	0	84	1.65	30.854	#NULL!	3	#NULL!	4	#NULL!	31	#NULL!	3	Sin deterioro	#NULL!	3.66667	#NULL!	Leve (3-5)	Leve (3-5)	3	Sin deterioro (2-3)	Si	Si	Si	Si	No	Si	No	Si	No	6	68	Population = 100,000+		2012-10-22
2611	2611	10.Selected R NP=010	2019-02-04	1.Male	1.Population = 100,000+	8	1941-08-23	77	77	2.Married	Yes	Yes	No	1.Yes	1.Yes	0	82	1.6	32.0312	0	#NULL!	0	#NULL!	0	#NULL!	0	1	Deterioro (0-1)	0	#NULL!	Deterioro (0-2)	#NULL!	Deterioro (0-2)	6	Deterioro (5-6)	Si	Si	No	Si	No	Si	No	Si	Si	6	71	Population = 100,000+		2012-11-13
2625	2625	10.Selected R NP=010	2019-02-04	#NULL!	#NULL!	#NULL!	1949-06-03	69	#NULL!	#NULL!	#NULL!	#NULL!	#NULL!	#NULL!	#NULL!	#NULL!	#NULL!	#NULL!	#NULL!	#NULL!	#NULL!	#NULL!	#NULL!	#NULL!	#NULL!	#NULL!	#NULL!	#NULL!	#NULL!	#NULL!	#NULL!	#NULL!	#NULL!	#NULL!	#NULL!	#NULL!	#NULL!	#NULL!	#NULL!	#NULL!	#NULL!	#NULL!	#NULL!	#NULL!	#NULL!	63	Population = 100,000+		2012-10-29
2627	2627	10.Selected R NP=010	2018-12-14	2.Female	1.Population = 100,000+	9	1947-04-26	71	71	2.Married	Yes	No	No	1.Yes	0	0	69	1.8	21.2963	4	#NULL!	3	#NULL!	7	25	5	3	Sin deterioro	4.66667	#NULL!	Leve (3-5)	#NULL!	Leve (3-5)	3	Sin deterioro (2-3)	Si	Si	No	No	No	No	No	No	No	2	65	Population = 100,000+		2012-11-21
2627	2627	20.Spouse NP=020 of Resp NP=010	2018-12-14	1.Male	1.Population = 100,000+	17	1943-08-04	75	75	2.Married	No	Yes	No	1.Yes	1.Yes	1.Yes	84	1.84	24.811	#NULL!	3	#NULL!	3	#NULL!	26	#NULL!	2	Leve	#NULL!	3.66667	#NULL!	Leve (3-5)	Leve (3-5)	4	Leve (4)	Si	Si	No	No	Si	No	No	No	No	3	69	Population = 100,000+		2012-11-21
2633	2633	10.Selected R NP=010	2018-11-15	2.Female	1.Population = 100,000+	6	1950-08-07	68	68	2.Married	Yes	Yes	No	0	1.Yes	0	95	1.81	28.9979	#NULL!	5	#NULL!	5	#NULL!	45	#NULL!	3	Sin deterioro	#NULL!	5.33333	#NULL!	Deterioro (0-2)	Deterioro (0-2)	4	Leve (4)	Si	Si	No	No	Si	No	Si	No	No	4	62	Population = 100,000+		2012-11-10
2633	2633	20.Spouse NP=020 of Resp NP=010	2018-11-15	1.Male	1.Population = 100,000+	12	1948-02-08	70	77	2.Married	No	No	No	0	1.Yes	1.Yes	108	1.8	33.3333	6	#NULL!	5	#NULL!	6	5	3	3	Sin deterioro	5.66667	#NULL!	Deterioro (0-2)	#NULL!	Deterioro (0-2)	4	Leve (4)	Si	No	No	No	Si	No	No	No	No	2	66	Population = 100,000+		2012-11-07
2635	2635	10.Selected R NP=010	2018-12-10	2.Female	1.Population = 100,000+	2	1944-08-20	74	74	1.Single	Yes	No	No	1.Yes	0	0	54	1.55	22.4766	2	#NULL!	4	#NULL!	5	2	0	2	Leve	3.66667	#NULL!	Leve (3-5)	#NULL!	Leve (3-5)	4	Leve (4)	Si	Si	No	Si	No	No	No	No	No	3	68	Population = 100,000+		2012-10-20
2637	2637	10.Selected R NP=010	2019-02-04	2.Female	1.Population = 100,000+	9	1943-07-30	75	75	5.Separated from a civil union	Yes	No	No	1.Yes	0	0	69	1.6	26.9531	6	#NULL!	7	#NULL!	7	42	8	3	Sin deterioro	6.66667	#NULL!	Sin deterioro (6-8)	#NULL!	Sin deterioro (6-8)	2	Sin deterioro (2-3)	Si	Si	No	No	No	No	No	Si	No	3	69	Population = 100,000+		2012-10-29
2640	2640	10.Selected R NP=010	2018-12-19	2.Female	1.Population = 100,000+	9	1940-09-24	78	78	2.Married	Yes	No	No	1.Yes	0	0	75	1.7	25.9516	#NULL!	1	#NULL!	4	#NULL!	29	#NULL!	3	Sin deterioro	#NULL!	3.33333	#NULL!	Leve (3-5)	Leve (3-5)	3	Sin deterioro (2-3)	Si	Si	No	No	No	No	Si	No	No	3	72	Population = 100,000+		2012-11-05
2640	2640	20.Spouse NP=020 of Resp NP=010	2018-12-20	1.Male	1.Population = 100,000+	4	1931-01-07	87	87	2.Married	Yes	No	No	1.Yes	0	0	70	1.7	24.2215	4	#NULL!	4	#NULL!	5	#NULL!	4	3	Sin deterioro	4.33333	#NULL!	Leve (3-5)	#NULL!	Leve (3-5)	3	Sin deterioro (2-3)	Si	Si	No	No	No	No	No	No	No	2	81	Population = 100,000+		2012-11-05
2646	2646	10.Selected R NP=010	2019-01-28	#NULL!	#NULL!	#NULL!	1950-08-18	68	#NULL!	#NULL!	#NULL!	#NULL!	#NULL!	#NULL!	#NULL!	#NULL!	#NULL!	#NULL!	#NULL!	#NULL!	#NULL!	#NULL!	#NULL!	#NULL!	#NULL!	#NULL!	#NULL!	#NULL!	#NULL!	#NULL!	#NULL!	#NULL!	#NULL!	#NULL!	#NULL!	#NULL!	#NULL!	#NULL!	#NULL!	#NULL!	#NULL!	#NULL!	#NULL!	#NULL!	#NULL!	62	Population = 100,000+		2012-11-28
2648	2648	20.Spouse NP=020 of Resp NP=010	2019-01-24	1.Male	1.Population = 100,000+	17	1936-05-20	82	82	5.Separated from a civil union	No	No	No	0	0	0	62	1.75	20.2449	#NULL!	3	#NULL!	5	#NULL!	24	#NULL!	3	Sin deterioro	#NULL!	4.66667	#NULL!	Leve (3-5)	Leve (3-5)	3	Sin deterioro (2-3)	Si	No	No	No	No	Si	No	No	No	2	76	Population = 100,000+		2012-10-30
2650	2650	10.Selected R NP=010	2018-12-27	2.Female	1.Population = 100,000+	8	1948-10-06	70	70	7.Widowed from a civil union	Yes	Yes	No	0	0	1.Yes	58	1.64	21.5645	4	#NULL!	4	#NULL!	5	39	4	3	Sin deterioro	4.33333	#NULL!	Leve (3-5)	#NULL!	Leve (3-5)	3	Sin deterioro (2-3)	Si	No	No	No	No	No	Si	No	No	2	64	Population = 100,000+		2012-10-30
2653	2653	20.Spouse NP=020 of Resp NP=010	2018-12-17	2.Female	1.Population = 100,000+	6	1948-04-21	70	70	2.Married	No	No	No	1.Yes	0	0	59	1.6	23.0469	4	#NULL!	4	#NULL!	5	33	2	2	Leve	4.33333	#NULL!	Leve (3-5)	#NULL!	Leve (3-5)	4	Leve (4)	Si	Si	No	Si	No	No	Si	No	No	4	64	Population = 100,000+		2012-11-09
2654	2654	10.Selected R NP=010	2019-01-30	2.Female	1.Population = 100,000+	6	1936-04-11	82	82	7.Widowed from a civil union	No	Yes	No	1.Yes	0	0	78	1.6	30.4687	3	#NULL!	2	#NULL!	4	7	3	3	Sin deterioro	3	#NULL!	Leve (3-5)	#NULL!	Leve (3-5)	3	Sin deterioro (2-3)	Si	Si	No	No	No	No	No	No	No	2	76	Population = 100,000+		2012-10-30
2655	2655	20.Spouse NP=020 of Resp NP=010	2019-01-15	1.Male	1.Population = 100,000+	2	1932-12-30	86	86	2.Married	Yes	No	No	1.Yes	1.Yes	1.Yes	43	1.7	14.8789	2	#NULL!	4	#NULL!	3	12	1	3	Sin deterioro	3	#NULL!	Leve (3-5)	#NULL!	Leve (3-5)	3	Sin deterioro (2-3)	No	Si	No	Si	No	No	No	No	No	2	79	Population = 100,000+		2012-10-29
2657	2657	20.Spouse NP=020 of Resp NP=010	2019-01-22	2.Female	1.Population = 100,000+	5	1940-09-16	78	78	7.Widowed from a civil union	Yes	No	No	1.Yes	0	0	91	1.6	35.5469	#NULL!	4	#NULL!	5	#NULL!	21	#NULL!	3	Sin deterioro	#NULL!	5.33333	#NULL!	Deterioro (0-2)	Deterioro (0-2)	4	Leve (4)	Si	Si	No	No	No	Si	Si	No	No	4	72	Population = 100,000+		2012-10-29
2663	2663	10.Selected R NP=010	2019-01-22	2.Female	1.Population = 100,000+	9	1940-11-03	78	78	7.Widowed from a civil union	Yes	No	No	1.Yes	0	0	50	1.6	19.5312	3	#NULL!	3	#NULL!	4	18	0	0	Deterioro (0-1)	3.33333	#NULL!	Leve (3-5)	#NULL!	Leve (3-5)	5	Deterioro (5-6)	Si	No	Si	No	No	No	No	No	Si	3	72	Population = 100,000+		2012-11-22
2668	2668	10.Selected R NP=010	2018-12-12	2.Female	1.Population = 100,000+	0	1932-01-10	86	86	7.Widowed from a civil union	Yes	Yes	No	1.Yes	1.Yes	0	55	1.6	21.4844	3	#NULL!	5	#NULL!	8	13	0	1	Deterioro (0-1)	5.33333	#NULL!	Deterioro (0-2)	#NULL!	Deterioro (0-2)	6	Deterioro (5-6)	Si	Si	No	No	No	No	No	No	No	2	80	Population = 100,000+		2012-10-20
2669	2669	10.Selected R NP=010	2018-12-28	1.Male	1.Population = 100,000+	17	1946-11-11	72	72	2.Married	No	No	No	1.Yes	1.Yes	1.Yes	81	1.7	28.0277	5	#NULL!	5	#NULL!	6	19	6	3	Sin deterioro	5.33333	#NULL!	Deterioro (0-2)	#NULL!	Deterioro (0-2)	4	Leve (4)	No	Si	No	No	Si	No	No	Si	No	3	66	Population = 100,000+		2012-11-17
2670	2670	20.Spouse NP=020 of Resp NP=010	2019-01-17	2.Female	1.Population = 100,000+	9	1951-06-30	67	67	2.Married	Yes	No	No	1.Yes	0	0	80	1.84	23.6295	#NULL!	5	#NULL!	7	#NULL!	36	#NULL!	3	Sin deterioro	#NULL!	6.33333	#NULL!	Sin deterioro (6-8)	Sin deterioro (6-8)	2	Sin deterioro (2-3)	Si	Si	No	No	No	Si	No	No	Si	4	61	Population = 100,000+		2012-11-05
2670	2670	10.Selected R NP=010	2019-01-17	1.Male	1.Population = 100,000+	17	1947-04-12	71	71	2.Married	Yes	No	No	1.Yes	0	0	78	1.75	25.4694	4	#NULL!	6	#NULL!	7	54	7	3	Sin deterioro	5.66667	#NULL!	Deterioro (0-2)	#NULL!	Deterioro (0-2)	4	Leve (4)	Si	Si	No	No	No	Si	No	Si	No	4	65	Population = 100,000+		2012-11-05
2676	2676	10.Selected R NP=010	2018-12-12	2.Female	1.Population = 100,000+	3	1939-11-16	79	79	7.Widowed from a civil union	No	Yes	No	1.Yes	0	0	78	1.6	30.4687	4	#NULL!	4	#NULL!	5	32	3	3	Sin deterioro	4.33333	#NULL!	Leve (3-5)	#NULL!	Leve (3-5)	3	Sin deterioro (2-3)	Si	No	Si	No	Si	No	No	No	No	3	72	Population = 100,000+		2012-11-09
2678	2678	10.Selected R NP=010	2018-12-14	2.Female	1.Population = 100,000+	5	1944-09-27	74	74	7.Widowed from a civil union	Yes	Yes	No	1.Yes	1.Yes	1.Yes	72	1.63	27.0993	3	#NULL!	4	#NULL!	3	19	4	2	Leve	3.33333	#NULL!	Leve (3-5)	#NULL!	Leve (3-5)	4	Leve (4)	Si	No	No	No	No	No	Si	No	No	2	68	Population = 100,000+		2012-11-15
2679	2679	10.Selected R NP=010	2018-12-12	2.Female	1.Population = 100,000+	9	1940-07-29	78	78	7.Widowed from a civil union	Yes	No	No	1.Yes	0	0	55	1.5	24.4444	4	#NULL!	4	#NULL!	7	#NULL!	5	3	Sin deterioro	5	#NULL!	Leve (3-5)	#NULL!	Leve (3-5)	3	Sin deterioro (2-3)	Si	Si	No	No	No	No	No	No	No	2	72	Population = 100,000+		2012-10-31
2680	2680	10.Selected R NP=010	2019-02-04	2.Female	1.Population = 100,000+	5	1945-04-26	73	73	7.Widowed from a civil union	No	Yes	No	1.Yes	0	0	86	1.58	34.4496	4	#NULL!	6	#NULL!	6	39	0	3	Sin deterioro	5.33333	#NULL!	Deterioro (0-2)	#NULL!	Deterioro (0-2)	4	Leve (4)	Si	No	No	No	No	No	No	No	Si	2	67	Population = 100,000+		2012-11-07
2681	2681	20.Spouse NP=020 of Resp NP=010	2019-02-04	2.Female	1.Population = 100,000+	6	1949-04-30	69	69	2.Married	Yes	No	No	0	0	0	69	1.66	25.0399	4	#NULL!	6	#NULL!	7	31	3	3	Sin deterioro	5.66667	#NULL!	Deterioro (0-2)	#NULL!	Deterioro (0-2)	4	Leve (4)	Si	Si	No	No	No	No	No	Si	No	3	63	Population = 100,000+		2012-11-17
2681	2681	10.Selected R NP=010	2019-02-04	1.Male	1.Population = 100,000+	3	1945-11-08	73	73	2.Married	Yes	No	No	0	1.Yes	1.Yes	77	1.66	27.9431	#NULL!	1	#NULL!	2	#NULL!	28	#NULL!	3	Sin deterioro	#NULL!	1.66667	#NULL!	Deterioro (0-2)	Deterioro (0-2)	4	Leve (4)	Si	Si	No	No	No	No	No	Si	No	3	67	Population = 100,000+		2012-11-17
2682	2682	10.Selected R NP=010	2018-11-13	2.Female	1.Population = 100,000+	6	1942-02-02	76	76	5.Separated from a civil union	Yes	No	No	1.Yes	1.Yes	0	53	1.63	19.9481	3	#NULL!	5	#NULL!	4	32	1	3	Sin deterioro	4	#NULL!	Leve (3-5)	#NULL!	Leve (3-5)	3	Sin deterioro (2-3)	No	Si	No	No	No	No	Si	No	No	2	70	Population = 100,000+		2012-10-30
2683	2683	10.Selected R NP=010	2018-12-17	2.Female	1.Population = 100,000+	3	1942-12-10	76	76	2.Married	Yes	Yes	No	1.Yes	0	0	75	1.75	24.4898	4	#NULL!	4	#NULL!	3	0	1	3	Sin deterioro	3.66667	#NULL!	Leve (3-5)	#NULL!	Leve (3-5)	3	Sin deterioro (2-3)	Si	Si	No	No	No	No	No	No	No	2	69	Population = 100,000+		2012-11-08
2683	2683	20.Spouse NP=020 of Resp NP=010	2018-12-20	1.Male	1.Population = 100,000+	0	1940-06-16	78	78	2.Married	Yes	No	No	1.Yes	0	0	78	1.67	27.968	#NULL!	4	#NULL!	3	#NULL!	7	#NULL!	3	Sin deterioro	#NULL!	3.33333	#NULL!	Leve (3-5)	Leve (3-5)	3	Sin deterioro (2-3)	Si	Si	No	No	No	No	No	No	No	2	72	Population = 100,000+		2012-11-08
2685	2685	10.Selected R NP=010	2019-02-03	2.Female	1.Population = 100,000+	2	1949-11-15	69	69	2.Married	Yes	Yes	No	1.Yes	0	0	74	1.5	32.8889	#NULL!	4	#NULL!	5	#NULL!	21	#NULL!	3	Sin deterioro	#NULL!	4.33333	#NULL!	Leve (3-5)	Leve (3-5)	3	Sin deterioro (2-3)	Si	Si	No	Si	No	No	No	No	No	3	63	Population = 100,000+		2012-11-01
2685	2685	20.Spouse NP=020 of Resp NP=010	2019-02-03	1.Male	1.Population = 100,000+	0	1944-08-15	74	74	2.Married	Yes	Yes	No	1.Yes	0	0	65	1.65	23.8751	2	#NULL!	4	#NULL!	4	7	4	3	Sin deterioro	3.33333	#NULL!	Leve (3-5)	#NULL!	Leve (3-5)	3	Sin deterioro (2-3)	Si	Si	No	No	No	No	No	Si	No	3	68	Population = 100,000+		2012-11-03
[truncated: 4,409 more rows]
[truncated: 64 more columns]

## Sheet: Database
unhhid	cunicah	np	int_date_18	sex_18	tam_loc_18	yrschool	natal	Agecalc18	a2b_18	a3_18	c4_18	c6_18	c26_18	c50b_18	c51_18	c59a_18	c66_18	talla_18	BMI_18	e7a1_tot_18	e7b1_tot_18	e7a2_tot_18	e7b2_tot_18	e7a3_tot_18	e10_c_18	e14a_tot_18	Memoria_18	Memo_18	ListaA_18	ListaB_18	PalabrasA_18	PalabrasB_18	Palabras_18	MemoPal_18	Cognitivo_18	Comunica_18	Actrelig_18	Volunt_18	Cuida_18	Deposoci_18	Capacita_18	Manualidad_18	Edolaboral_18	Socrelig_18	AADL_18	age_12	tam_loc_12	yrschool_12	intdate_12
[truncated: 5,586 more rows]
[truncated: 65 more columns]
